# Supplementary material for: Comprehensive discovery of CRISPR-targeted terminally redundant sequences in the human gut metagenome: Viruses, plasmids, and more
Source: PLoS Comput Biol. 2021 Oct 21;17(10):e1009428. doi: 10.1371/journal.pcbi.1009428 (PMC8530359; doi:10.1371/journal.pcbi.1009428)
Supplement: S1 Table — (XLSX) [file pcbi.1009428.s010.xlsx]

## Sheet: S1 Table
SRA run ID	Library size (bases)	N50 (bases)	Longest contig (bases)	Total contig size (bases)
DRR127476	8493149732	8215	1008347	211802563
DRR127478	6486706572	9404	527872	115034899
DRR127481	8714631225	13015	651730	137750326
DRR127485	9023711379	5129	819574	201415572
DRR127488	11268958205	7150	413531	132460101
DRR127491	2124339384	3218	174572	51231390
DRR127507	5033451978	8623	864857	105976619
DRR127509	6291025847	9090	195965	137956802
DRR127514	2160696301	8590	550483	77422890
DRR127515	10773756152	7680	766486	270705632
DRR127517	8117330663	9605	307448	157723567
DRR127519	8506158049	18165	421355	95722569
DRR127521	7485815395	14813	357777	174616812
DRR127524	11071213007	4288	271572	143142453
DRR127532	5151830315	15209	1005591	135762160
DRR127535	3890370691	6034	249572	77696860
DRR127536	6795738690	16781	235291	126972177
DRR127537	5932336432	13412	802179	88130494
DRR127546	14102828544	21729	659845	165500032
DRR127552	4020310152	25774	579378	71745460
DRR127557	4791145970	6859	415605	124358787
DRR127559	6603287365	14324	427939	157293256
DRR127567	5731747535	8915	461746	73815017
DRR127579	6262276088	19267	450495	109524715
DRR127580	6471366583	11309	465642	173857489
DRR127583	7199905782	9294	498460	177303797
DRR127588	5865243226	9912	500512	56495562
DRR127594	5351408216	6704	261588	147605557
DRR127596	5510583785	7782	488588	123901830
DRR127597	5015738215	5787	309591	154089772
DRR127603	4511745194	4582	193301	123851532
DRR127613	5925622603	6194	327954	150515692
DRR127616	6648229136	12598	648064	182192212
DRR127619	5120578302	38734	561617	74626035
DRR127625	6257013250	10088	460364	172013048
DRR127628	6174743097	14853	437433	173249624
DRR127634	10389944355	22429	355758	155770879
DRR127638	4617687716	16032	677232	93967791
DRR127647	5406527143	16269	591359	92944920
DRR127649	5943253116	11118	516345	187389077
DRR127666	5981611447	5933	400568	114130320
DRR127669	3658139787	22115	653419	123625900
DRR127672	6198285404	17887	330397	111257563
DRR127674	6875666831	20866	868469	178148879
DRR127683	6292083222	14994	469550	93655437
DRR127685	6238395657	7244	724003	166479726
DRR127692	5405697464	9610	703042	144770890
DRR127700	4707908266	9733	791981	171098364
DRR127704	6123261856	15427	452020	145647898
DRR127707	8872142135	22577	503655	160089972
DRR127708	4141675679	10367	407125	160766790
DRR127713	7169592329	36465	364573	89932510
DRR127718	5433741142	21229	722940	74733038
DRR127720	7300452343	15641	558635	219719134
DRR127721	6412035294	17318	519859	90832751
DRR127724	8183173884	16756	430657	124279075
DRR127728	6965158871	4417	467740	65520463
DRR127731	9205529542	26737	680251	122961031
DRR127736	5979583282	27841	463300	87391222
DRR127737	9151356780	8705	353328	145930414
DRR127748	5205593175	22315	671254	97090632
DRR127751	7918737006	30720	640994	98359773
DRR127752	7120548014	27668	745525	106665784
DRR127754	6727471684	10915	475675	151914674
DRR127755	6290180311	12598	398929	128885496
DRR127756	7280198947	12124	612183	136357175
DRR127762	7457652606	7529	386613	116403666
DRR127763	6863461637	7229	538495	136355267
DRR127767	6810437048	7255	625404	184142298
DRR127774	5515213950	8301	348673	140006167
DRR127776	7510078593	8458	820976	82535758
DRR127777	7559306882	10756	540316	168137174
DRR127789	6926623274	12760	513618	221577719
DRR162775	6001676288	12434	696715	87716312
DRR162776	4701732700	23294	903692	98252081
DRR162778	8462198734	10423	636955	255854763
DRR162779	3640483934	8428	348673	134364426
DRR171459	4945761009	12251	1737068	110576213
DRR171460	7841313341	18257	703933	109251550
DRR171461	6565372393	8731	225563	67668523
DRR171462	6042146692	12752	454016	138933339
DRR171463	2275727421	4057	222635	59988266
DRR171464	7957296527	4402	165878	106119751
DRR171465	9990855746	17217	701951	129648229
DRR171467	10005849918	24730	405574	98502015
DRR171468	10808757025	9998	367329	147147764
DRR171469	6922884853	10718	706391	162196930
DRR171470	8154003918	15853	398204	138916028
DRR171471	6950863409	8915	355301	144122090
DRR171472	6001646765	5350	255722	147476834
DRR171473	6912794194	21388	431699	104549340
DRR171474	5211287100	14745	518055	89930501
DRR171475	6248285937	13014	409120	178272664
DRR171476	7448427100	8409	1040542	207913186
DRR171477	6187813041	26305	529728	165589153
DRR171478	6198920917	10621	492435	179886449
DRR171479	4686202155	8565	538347	120886620
DRR171480	7662244557	12776	534500	150816567
DRR171481	5144264083	21757	559665	125870067
DRR171482	6401550652	9533	508285	173196499
DRR171483	5291959205	12747	282016	200013638
DRR171484	6930592546	11611	294247	233265775
DRR171485	6529634166	10367	330685	225681027
DRR171486	5683893420	20632	603634	83902425
DRR171487	5103249500	14484	328620	142636218
DRR171488	6319541317	11849	388381	67461935
DRR171489	5395716630	9631	334512	187822941
DRR171490	5304109565	8183	199662	81492565
DRR171491	5693874473	12082	288145	162255453
DRR171492	4297696771	9288	307270	162133560
DRR171493	6082960584	14191	553211	94723411
DRR171494	7542191797	5959	399729	164163051
DRR171495	7415775179	7525	493358	214304484
DRR171496	9179272238	11194	518212	233790762
DRR171497	7403529801	5323	180182	164778480
DRR171498	6105436977	5465	276263	143766801
DRR171499	8001881672	5406	245803	127797486
DRR171500	8096151265	9414	321465	175979186
DRR171501	7722959868	10496	281600	166620844
DRR171502	6503541911	7628	193448	109081371
DRR171503	8043217740	17162	553179	138277684
DRR171504	8398536065	13782	418417	118696991
DRR171505	6714130014	10842	379972	193256371
DRR171506	6589444231	12560	654563	152300305
DRR171507	4862307767	7214	297733	91450984
DRR171508	5672458146	5796	199747	163881565
DRR171509	6531310425	8897	326282	136700118
DRR171510	6805148239	10311	372536	127592104
DRR171511	3866419721	7325	203285	97716526
DRR171512	6227017542	5422	425231	157522916
DRR171513	4445435126	9632	306739	139259247
DRR171514	4810619128	7452	324057	141358475
DRR171515	5805740766	5659	310313	118694903
DRR171516	3017475505	6167	160769	37432860
DRR171518	2637550989	4931	301835	90214376
DRR171519	5724199925	10672	483152	121386561
DRR171520	5713081557	6519	165902	90053913
DRR171521	3386461556	3826	109666	90839261
DRR171522	5473195776	7788	383295	92830446
DRR171523	4052659543	4583	308575	125198359
DRR171524	4092703392	7238	380317	139371649
DRR171525	4227252749	9198	182311	108040759
DRR171526	6195102682	22845	656571	145093252
DRR171527	5498411373	5887	292290	131369302
DRR171528	6497609444	13526	1124468	213801578
DRR171529	7298910575	13406	827298	148130014
DRR171530	3716061922	9364	376358	81137088
DRR171531	5444934161	8614	247401	74228076
DRR171533	1499282832	5309	163917	63216765
DRR171534	6770954653	6293	272017	127331032
DRR171535	3483760337	5775	1013037	89243779
DRR171536	6898533100	8109	372381	148043962
DRR171537	7531530757	11974	199808	146921165
DRR171538	7032760830	4344	363244	138972529
DRR171539	4255372415	5157	253616	152960892
DRR171540	7025663296	11697	545722	85721207
DRR171541	4471183844	6247	196083	91672565
DRR171542	7892285572	7533	540903	112117263
DRR171543	3515705759	6293	503584	84096617
DRR171544	5987405164	10885	368464	165578380
DRR171545	3431353027	8245	492029	135681016
DRR171546	7868107290	5504	480313	97607934
DRR171547	6930334679	11177	522296	122039859
DRR171548	6196627484	12921	352995	150032488
DRR171549	6837243688	21934	507775	120792558
DRR171550	6577173296	14279	437925	132792823
DRR171551	5967413837	10518	511697	118924789
DRR171552	6017006200	10580	397581	92226279
DRR171553	6492670402	13212	463677	147935568
DRR171554	6996921772	7865	267704	170224629
DRR171555	5529771435	10635	358238	152503339
DRR171556	6692783535	7734	468750	126238305
DRR171557	6575889169	25430	608356	95163926
DRR171558	5351827991	8222	461144	96725862
DRR171559	6229028035	7998	624486	230657714
DRR171560	2418258331	5853	230768	75349796
DRR171561	1149382645	3841	239043	42678862
DRR171562	1956863746	4328	223201	53272310
DRR171563	5252597630	8224	740525	125403705
DRR171564	4067147740	25751	564738	44187056
DRR171566	5690590906	6680	440238	131262453
DRR171567	6148121096	8420	379137	156103335
DRR171568	3950667801	6117	238218	122947767
DRR171569	5013378322	10688	383371	151926459
DRR171570	5423340933	10165	332891	138304790
DRR171571	4997123022	8959	339127	126493864
DRR171572	6638659637	6583	326890	181470018
DRR171573	6754265326	4130	139438	24852012
DRR171574	5662108368	11120	376790	192777147
DRR171575	7153990849	14935	541197	141320292
DRR171577	7896967083	5274	438421	172798663
DRR171578	6248815776	15842	450725	116697814
DRR171579	5399736923	13680	416911	121346536
DRR171580	6990199628	6271	294532	150800223
DRR171581	8778708487	9831	318308	131434678
DRR171582	6711855882	13674	604958	162684682
DRR171583	2472963877	5384	353992	118915701
DRR171584	6337624948	19144	913748	74193371
DRR171585	5847408696	5033	302702	171024315
DRR171586	5263903166	6052	275875	195678243
DRR171587	5545016057	11186	227519	98107608
DRR171588	7960127643	6035	633810	159821699
DRR171589	2886169161	8518	334021	86890350
DRR171590	8027472821	11996	332740	207681814
DRR171591	6447759612	9790	500220	166879326
DRR171592	6043557152	30194	353625	94019828
DRR171593	7409092107	21304	369459	180353762
DRR171594	7577258402	17212	808229	113312019
DRR171595	7431694878	9716	413155	136930631
DRR171596	7165911872	18452	526626	67517265
DRR171597	7458956006	15174	404993	128325407
DRR171598	6488394561	11262	964794	166581647
DRR171599	5917206058	12789	340906	125770590
DRR171600	7204224358	17204	367742	121507040
DRR171601	7375402725	20541	702356	126044622
DRR171602	8373011677	8442	242179	147388212
DRR171603	7152132327	7977	360941	171905712
DRR171604	6369136912	11804	456417	203084321
DRR171605	5896016347	10757	596320	206445092
DRR171606	7323407852	14888	496512	144259901
DRR171607	6925117548	10791	499242	150764804
DRR171608	7017329798	13802	1104673	144599934
DRR171609	6688985829	9205	432596	182770996
DRR171610	7834209100	6511	473076	222492231
DRR171611	7821709378	6111	276530	161774686
DRR171612	8066594414	29065	369964	105516056
DRR171613	7525821065	10722	549214	160890360
DRR171614	6239020589	8805	523245	129448007
DRR171615	7536512369	11728	317639	199627970
DRR171618	7145806518	17108	780504	165858818
DRR171619	7827031456	15082	674934	206048104
DRR171620	7498805818	15199	403718	213789451
DRR171621	6602740376	10343	524600	216415788
DRR171622	7046250567	11082	435667	217846243
DRR171623	7251660686	12914	233738	101568855
DRR171624	7428365046	13791	496887	115156479
DRR171625	7525634816	9510	523268	192548717
DRR171626	3827382278	6849	327849	80469757
DRR171628	10036634699	13714	748980	183323599
DRR171629	11472687113	13510	444989	129730583
DRR171630	7807437801	13607	758831	133266875
DRR171631	7334798130	8568	683800	124792348
DRR171632	2963027179	5125	287049	95047220
DRR171633	9717535006	22782	449675	99677253
DRR171634	7548796811	11630	762170	195850507
DRR171635	8184277314	30733	937929	60322611
DRR171636	6319047143	18041	420564	167183601
DRR171637	8188028771	11692	609485	134570955
DRR171638	7730154620	7788	369733	129653193
DRR171639	8281758901	7310	409828	209367914
DRR171640	10866455716	8271	334371	196589957
DRR171641	6910185544	7523	516409	116985957
DRR171642	8041549182	12488	500142	204109154
DRR171643	6401012123	12788	235073	112526339
DRR171644	6858350828	18257	373776	82878999
DRR171645	8696081351	4709	687845	193929308
DRR171646	6862761524	10547	532632	157827498
DRR171647	2997095435	7025	203248	61441223
DRR171648	6741964723	14112	383940	156019192
DRR171649	7613774250	7614	836876	171220361
DRR171650	4971962818	9743	223143	139285612
DRR171651	6839026092	8073	652077	211051684
DRR171652	6726661950	8930	441117	149711885
DRR171653	8662947818	2264	153298	14666549
DRR171654	5426328837	12963	633852	138319149
DRR171655	6842231607	13371	450711	147486279
DRR171656	5756402944	5490	488003	127061047
DRR171657	6539623809	4680	381400	141109756
DRR171658	9535206454	15189	399340	156431279
DRR171659	7788100701	13162	727865	181933183
DRR171660	4933931784	17508	824788	67205782
DRR171661	7298807017	5309	295208	183521948
DRR171662	6066172740	9431	742076	106493842
DRR171663	7274795945	35971	411100	47712574
DRR171664	9136119665	30487	756333	178532149
DRR171666	5832256386	8093	393392	188671135
DRR171667	6700629939	18540	588578	169456275
DRR171668	8316852378	25556	740182	144110301
DRR171669	6842175245	10741	508199	156306723
DRR171670	7951130283	17355	468813	191679102
DRR171671	8236609829	4532	585983	98256949
DRR171672	6592702198	6308	280550	135807069
DRR171673	7805519153	18945	489138	204460740
DRR171674	6978267986	28016	826530	99341934
DRR171675	6276118654	6564	648209	218879231
DRR171676	7263363014	9910	740027	198454480
DRR171677	5780070215	6057	279315	177481864
DRR171678	7555539376	8782	405127	122133240
DRR171679	6089904622	12737	235779	108510881
DRR171680	3477139390	9938	598754	128372198
DRR171681	7360673355	22176	476913	129631795
DRR171682	6466240315	8471	750624	216833441
DRR171683	6102206264	10042	517689	210647945
DRR171684	5017893316	15133	651538	161516187
DRR171685	6341795782	18579	370424	186650377
DRR171686	7496605464	10667	455755	218376134
DRR171687	5801190876	15590	192831	15042796
DRR171688	5102846886	17667	419280	136613158
DRR171689	4464123425	6431	254581	135918570
DRR171690	5441092453	13265	455415	159852552
DRR171691	7705977522	12211	499056	182707612
DRR171692	6977630432	12234	390941	103465411
DRR171693	6066697418	9712	513198	178192860
DRR171695	6470326546	5069	1505760	122552116
DRR171696	5445581697	17666	384873	124399283
DRR171697	8404108465	6954	418451	98522797
DRR171698	7754444608	11508	381129	136114897
DRR171699	8654657830	4147	263992	53875609
DRR171700	5634239007	7908	301436	114749904
DRR171701	7695930190	7799	778283	256220404
DRR171702	10764160071	10796	722541	257472826
DRR171703	6186953218	10550	877500	174569634
DRR171704	7408090601	14635	688725	201447664
DRR171705	4694006711	11182	348196	142333692
DRR171706	4317218419	8267	338806	130533142
DRR171707	6618044723	11989	360465	179391207
DRR171708	5310750262	13351	440201	111089844
DRR171709	5932339322	5039	278775	30695290
DRR171710	7077640073	12189	883982	175875969
DRR171711	6133239342	5404	355190	128635194
DRR171712	6812440330	8828	634087	224184674
DRR171713	6642119588	9496	306668	167521719
DRR171714	7179838371	6761	423904	87065453
DRR171715	7344244750	6933	390726	150523449
DRR171716	6779303544	6883	643186	180803432
DRR171717	5170836772	9432	300511	127904022
DRR171718	2277085384	2057	15884	2844620
DRR171719	8036238960	12593	317617	182937994
DRR171720	6518055551	10837	284072	140256653
DRR171722	5864846452	14917	526621	114045868
DRR171723	5166004472	43307	528093	49702072
DRR171724	12136345857	13632	413161	113433465
DRR171725	6736891828	5066	272618	120566124
DRR171726	5565512905	13648	634545	136784276
DRR171727	9360664779	8359	387169	144944819
DRR171728	7642920122	10939	440449	63032125
DRR171729	7489157467	6736	692524	125296317
DRR171730	6886824356	15670	292531	73248475
DRR171731	5372337596	9305	421941	174405786
DRR171732	7479172485	8186	249546	146287185
DRR171733	9906889960	10504	413174	147717915
DRR171734	7956333606	22609	411196	105031693
DRR171735	4565834668	5704	448465	125050225
DRR171736	6438402196	6346	345087	137215459
DRR171737	6114699359	12069	425117	117306132
DRR171738	5393173482	7699	473280	95334090
DRR171739	3759286145	9810	449672	137953847
DRR171740	8316980423	7594	381539	125741394
DRR171741	10670875820	10971	690978	144777989
DRR171742	8007120247	17681	307396	111066936
DRR171743	5945830944	4815	280436	63069159
DRR171744	9835828458	9312	450389	144904063
DRR171745	4338049332	15232	365669	91761567
DRR171747	7622304025	8891	269358	140415317
DRR171748	4669807990	7611	513038	125254813
DRR171749	10261253265	11077	479878	196666427
DRR171750	11179404000	7787	588281	209999639
DRR171751	7162807603	9144	533547	153946232
DRR171752	4150442371	8838	507666	133155111
DRR171753	3605305661	7058	193751	69660299
DRR171754	9472076635	17950	1589771	53658310
DRR171755	9107386679	11146	302773	139871874
DRR171756	9284234796	4611	779703	214855320
DRR171757	7709103331	9182	654706	182515515
DRR171758	7275520780	5910	167563	87798741
DRR171759	4855173683	5003	440141	79912042
DRR171760	5692912212	17593	450824	118575194
DRR171761	9494792716	6881	303134	114401137
DRR171762	8018904165	10291	257920	137651266
DRR171763	5134058482	6147	294475	148167458
DRR171766	6285798483	9705	464606	107782026
DRR171767	8263473466	6968	369299	164594547
DRR171768	8436320417	8791	417688	176471414
DRR171769	7255735602	5203	422874	88955013
DRR171770	7643727913	10438	300717	111702582
DRR171771	4268139124	9682	394861	100160033
DRR171772	4729741641	16158	301476	82027877
DRR171773	6270504357	5783	461388	146383120
DRR171774	6955507665	14917	484029	99854954
DRR171775	7903988297	9828	374335	131621164
DRR171776	9119380141	14360	331032	107618710
DRR171777	10089738040	8473	472251	156272662
DRR171778	8273212940	7867	429184	135079236
DRR171779	8393686051	12900	679802	163541421
DRR171780	8249606647	7154	242576	111925094
DRR171781	7466428685	14481	368090	116420860
DRR171782	7305782573	10233	434378	176686225
DRR171783	11305133387	14371	559517	125103881
DRR171784	10857791686	11879	579990	160273045
DRR171785	8258543718	8587	699733	153183329
DRR171786	10461398681	14618	383654	116056699
DRR171787	4652965507	14436	529822	160341958
DRR171788	5096126973	13889	533959	104389945
DRR171789	7137800919	10462	521137	185048304
DRR171790	6836957238	16824	680488	79294333
DRR171791	7021837551	11288	471422	215865727
DRR171792	6664730134	11052	630122	82072350
DRR171793	6462032081	12416	398861	164154028
DRR171794	6986208089	13093	577365	190076632
DRR171795	6506657071	11113	577334	167335113
DRR171796	6274294364	9070	541103	189088411
DRR171797	6507128876	16061	1117707	145079573
DRR171798	5401029205	13925	744923	65747663
DRR171799	4877600780	9287	450940	97237407
DRR171800	5117561349	7960	391985	139316000
DRR171801	5509224093	9524	381852	142635379
DRR171802	4784165228	14779	836301	116175554
DRR171803	5131351752	10976	410001	135848018
DRR171804	7371824627	18007	689884	172907197
DRR171805	6825656323	18502	581152	98491793
DRR171806	4580658698	7789	364217	194130952
DRR171807	6640608401	58399	886527	58972908
DRR171808	5709320382	11439	652699	145407345
DRR171809	7008122679	11975	440509	179998978
DRR171810	6444625478	21479	464623	178521385
DRR171811	6383941402	10973	638697	161502950
DRR171812	6156254333	4751	461699	121614975
DRR171813	5804624601	11259	327604	193933357
DRR171814	2825049865	13151	573666	117568103
DRR171815	6212788554	10005	374735	135155023
DRR171816	5382752855	82214	774201	57706931
DRR171817	5010425310	20006	623183	121100015
DRR171818	4567240823	8714	136325	8832357
DRR171819	5118053055	12037	328623	180417196
DRR171820	5109497158	7901	309414	111053240
DRR171821	5744221913	7665	389696	160296057
DRR171822	5369387216	16247	447542	133717837
DRR171823	5419415604	6728	593629	199344676
DRR171824	5100583379	8552	549528	139876273
DRR171825	5347949619	11347	534520	136616854
DRR171826	6485204934	12966	791758	171452021
DRR171827	6630784213	9537	708301	159886772
DRR171828	6396305962	7575	360038	138692011
DRR171829	6695711493	25804	961754	83104468
DRR171830	6660952510	26149	972432	114217275
DRR171831	6165042266	9206	541303	162680960
DRR171832	5702623219	5963	375982	182552988
DRR171833	6034326576	9901	258004	116224104
DRR171834	6418926474	9188	376009	126638245
DRR171835	5966132101	5293	191339	179371658
DRR171836	4802788331	8502	190689	83647929
DRR171837	3886475889	23687	600173	95217679
DRR171838	5034626845	13182	478445	133084907
DRR171839	4473226333	9445	234555	124728440
DRR171840	5589755323	15956	648541	130427911
DRR171841	5964614138	9186	431523	185291892
DRR171842	6145947893	15856	377991	136058852
DRR171843	6344547735	11375	462542	186408273
DRR171844	6392442958	22055	307369	83719572
DRR171845	6597166939	11357	407550	87602036
DRR171846	5269292991	5277	197543	71061820
DRR171847	6254604364	14698	447126	119743264
DRR171848	7948479427	20731	484572	206488753
DRR171849	10267428068	22989	702135	141597421
DRR171850	5892654225	18432	576715	151968896
DRR171851	9458916065	15799	468149	121400271
DRR171852	8563459397	25394	536022	110629806
DRR171853	5880503603	18176	384828	113649537
DRR171854	6666771959	16036	557496	136673933
DRR171855	6105158888	6546	492266	129799481
DRR171856	6220949126	21764	429561	129619852
DRR171857	6109368175	5850	216997	92524012
DRR171858	5973932190	10768	486524	130817441
DRR171859	5771652617	14447	357118	148639503
DRR171860	5971081419	14020	941727	167519416
DRR171861	5644199035	12839	395527	139442954
DRR171862	7122497809	8430	843790	162855471
DRR171863	5253422846	10485	476793	115239479
DRR171864	6852342810	5824	378377	112623375
DRR171865	7009051890	20067	647706	97515670
DRR171866	11893076159	14570	634268	67881816
DRR171867	7826822721	13441	299096	198885135
DRR171868	5788634331	5573	1124684	176299635
DRR171869	8670618591	28362	815867	138347831
DRR171870	5302382245	8827	458772	140744690
DRR171871	8964476803	19573	692616	213333994
DRR171872	5504279951	6783	417361	137249876
DRR171873	6077396406	10231	319355	138650076
DRR171875	5786586743	43334	1021183	76016807
DRR171876	7198566782	17329	232926	86068508
DRR171877	6364661841	14597	499070	153716855
DRR171878	6227188069	15742	613430	171787050
DRR171879	1604363924	4089	315762	31677307
DRR171880	4960833736	6504	328130	143122643
DRR171881	7784302296	13939	708275	138474708
DRR171882	5516901132	16064	1255636	124965727
DRR171883	6847200250	8127	642278	137870987
DRR171884	4633386993	13398	353102	112949687
DRR171885	6008567339	12913	518753	200953630
DRR171886	6988839515	10546	565964	187925829
DRR171887	5853457520	13134	395650	186862819
DRR171888	5740332159	26707	634112	116232363
DRR171889	6368482323	24043	442260	112244334
DRR171890	6017790334	20096	370105	162613999
DRR171891	5745220809	13227	289184	106945741
DRR171892	4174897794	7442	316851	156777494
DRR171893	5821023703	5959	366358	40887809
DRR171894	6290888199	16521	442662	134357544
DRR171895	6334959131	37605	753775	106369698
DRR171896	5554745388	10195	418489	178370356
DRR171897	12057333785	28623	769329	106331448
DRR171898	4115718532	8297	217612	21000446
DRR171899	5188734214	12320	449712	99926514
DRR171900	5763403266	19556	764731	178291996
DRR171901	4286278742	4879	227785	158277775
DRR171902	2564524694	1814	29715	4482686
DRR171903	4695659532	9350	309274	129914311
DRR171904	6559999741	7526	555639	214832290
DRR171905	5612438798	19068	603414	112536154
DRR171906	6890327994	11190	728810	128649201
DRR171907	6805488783	12256	530074	140951103
DRR171908	7488489685	12431	800926	167534166
DRR171909	5282052638	10863	263498	54876149
DRR171910	11556816767	15618	493637	219719172
DRR171911	5566796761	9513	736178	149538745
DRR171912	9180968011	12114	333441	149209194
DRR171913	6410283721	8206	484484	211504753
DRR171914	5459008096	19391	481514	134972557
DRR171915	7768447371	8013	575126	266321208
DRR171916	5027374542	11975	329480	120527146
DRR171917	8357457817	21342	427010	102731051
DRR171918	6956418381	9261	470376	136150833
DRR171919	6022713624	9498	367560	96350041
DRR171920	5971689010	10653	427152	205365405
DRR171921	9626926396	16347	496391	188249061
DRR171922	7420201256	7873	287120	100710963
DRR171923	7306543180	8625	429527	174340068
DRR171924	7227896303	24865	945533	118265819
DRR171925	8201823755	6528	267783	175606242
DRR171926	7699806332	8392	371253	119956543
DRR171927	5164071513	7942	545089	108450407
DRR171928	6309628347	14330	373728	93580293
DRR171930	8016599795	7484	480013	222101022
DRR171931	7782944777	7391	685945	129681517
DRR171932	9864686335	9386	488875	183045916
DRR171933	9693993545	6796	420535	233208938
DRR171934	6690519847	7036	587727	97169055
DRR171935	7462584062	10254	514008	140350041
DRR171936	5044096541	14343	475063	98652138
DRR171937	7697467387	24113	329958	127185105
DRR171938	7579882900	5043	631942	201451357
DRR171939	7604389914	8438	539702	156685663
DRR171940	8297759179	32017	470495	83021775
DRR171941	5803922981	5998	652768	136826079
DRR171942	4835257010	4830	285955	95265385
DRR171943	7657970820	11116	464820	95639727
DRR171944	7100503212	10421	314795	138878647
DRR171945	7098360450	11225	367907	122608288
DRR171946	6978872879	11578	318755	69830503
DRR171947	6775054102	4178	488272	163473675
DRR171948	6455271776	8455	346317	130617079
DRR171949	7595307271	11677	552426	123086007
DRR171950	7882570364	24190	375380	128553526
DRR171951	8050060928	13247	507609	155771051
DRR171952	2086609400	5073	276768	95998910
DRR171953	9171342030	10730	648245	179282801
DRR171954	8506268054	9887	507548	181496061
DRR171955	8911236282	12993	471961	189641789
DRR171956	8141041143	13194	917479	133829035
DRR171957	6735819703	15730	646048	157875219
DRR171958	6150202757	13523	475099	201849182
DRR171959	8025651512	19004	640851	181437312
DRR171960	7854062350	8937	422505	202297467
DRR171961	7726590975	15253	433444	176918493
DRR171962	4762685111	13111	445227	140544040
DRR171963	6573418557	15248	505412	155782390
DRR171964	8629710990	11528	451784	188922071
DRR171965	6885039266	9237	279972	86683306
DRR171966	7202544648	8466	401882	166372408
DRR171967	4981376721	7453	811622	167008023
DRR171968	4946608195	13174	482114	81453594
DRR171969	5301083186	10686	533765	177834284
DRR171970	9092305572	14656	673126	187575751
DRR171971	8230295305	34708	625596	89015006
DRR171972	6648736317	9718	292364	156190668
DRR171973	7732516905	13659	467851	122321209
DRR171974	6576354430	9320	381699	87364508
DRR171975	9056426104	11413	517388	157330336
DRR171976	7742623134	10397	305741	149766791
DRR171978	5110854061	10072	227895	93714833
DRR171979	3832691111	8129	442822	109756356
DRR171980	6331367226	14258	395934	131240781
DRR171981	12771817634	11930	500013	170436482
DRR171982	11089476920	12947	893734	180802197
DRR171984	8054800494	12990	590800	170297617
DRR171985	6560527186	12543	531734	101887873
DRR171986	6612060926	12558	418570	113886185
DRR171987	6327703813	11781	558605	131671015
DRR171988	10168187090	9225	421474	131684834
DRR171989	7612381488	9478	536224	176481532
DRR171990	8088522489	12873	396798	89373742
DRR171991	9720433054	23096	661715	101670008
DRR171992	6406611719	6191	530477	158630181
DRR171993	7351483090	9713	771956	147830426
DRR171994	7653334970	8856	677507	190757064
DRR171995	5465745088	9404	374736	128804554
DRR171996	6701159703	12981	553508	214943201
DRR171997	5889688079	6786	188600	125374504
DRR171998	3279266192	9513	656638	105190425
DRR171999	5568646309	13953	450174	78466487
DRR172000	5425959339	11043	332483	88924534
DRR172001	4442409940	9104	402079	69626151
DRR172003	6407309729	8060	525216	124962190
DRR172004	8777651189	6850	439309	178081020
DRR172005	5082395193	10718	384097	106112683
DRR172006	3331241872	6317	150437	86012985
DRR172007	3486758592	4900	299785	108238718
DRR172008	4462519630	10244	549415	82530600
DRR172009	5175706921	9626	563823	119527426
DRR172010	3644810457	26008	379798	83107640
DRR172011	4237540626	9443	292877	117885879
DRR172012	3219568077	4844	277040	124356789
DRR172013	5680274941	10837	335682	139501845
DRR172014	7153867257	6979	304393	169499436
DRR172015	8331809898	8582	304654	157524694
DRR172016	4678308549	34613	588713	64547391
DRR172017	4790563535	5527	269178	113279838
DRR172018	3982509349	8786	469785	104212514
DRR172019	7080345334	5649	341468	147726509
DRR172020	7788352966	13804	226702	107404566
DRR172021	4871305047	12152	279699	94613384
DRR173016	4928181427	15813	483121	130041528
DRR173017	4161193551	23136	857692	23219247
ERR1857004	2586477308	7654	307933	88752353
ERR1857005	4951379271	22290	618308	161354814
ERR1857006	1538449695	7668	227974	74795880
ERR1857007	2994629296	8794	278807	68966483
ERR1857008	3471490693	22670	607849	90311468
ERR1857009	3258478898	9483	541774	126589201
ERR1857010	3189442934	12627	420095	99173667
ERR1857011	3040674780	11675	584807	112800171
ERR1857012	2566126571	9997	468698	132557972
ERR1857013	6734036656	13371	412483	260220317
ERR1857014	3732236692	9618	520920	114983213
ERR1857015	3082766250	9665	646112	102125090
ERR1857016	4656384028	10478	290447	163387336
ERR1857017	3703233595	17043	557293	134797212
ERR1857018	3571904455	15747	500212	137232855
ERR1857019	2786432810	11990	497902	99335100
ERR1857020	3244214762	16660	822125	108390497
ERR1857021	3958582133	10548	465162	149768093
ERR1857022	3154821998	20475	306610	85115031
ERR1857023	3494296365	18370	246551	36440632
ERR1857024	4058371065	18217	511870	116435974
ERR1857025	3170560320	14956	291053	83604171
ERR1857026	5503977381	19314	392616	71513181
ERR1857027	4664046473	9514	704670	169270782
ERR1857028	3160328627	16144	473257	96372938
ERR1857029	6525989125	13476	834296	215699999
ERR1857030	3128007399	9090	451857	115215136
ERR1857031	3873538248	11703	794343	125183447
ERR1857032	4777423361	16041	677895	139493549
ERR1857033	3227524336	15492	304172	97990453
ERR1857034	5434690351	14382	595085	154840283
ERR1857035	4359032090	37843	1084148	132076311
ERR1857036	4395474430	23622	404921	136405736
ERR1857037	4451545276	8818	455839	194760307
ERR1857038	2925096345	23735	620874	95926098
ERR1857039	3241947292	12026	439939	107587772
ERR1857040	3507694499	26248	481700	114194224
ERR1857041	4834859266	38453	499410	114873855
ERR1857042	3334846947	16571	739409	109671174
ERR1857043	4821614927	17591	705292	127130089
ERR1857044	3628743622	26124	371710	81360109
ERR1857045	3873328470	12899	545939	136961149
ERR1857047	4332948315	12770	779280	160546210
ERR1857048	3461220285	11548	465397	99951279
ERR1857049	3910534373	23593	539540	127653673
ERR1857050	4137094652	10018	538557	180662096
ERR1857051	3334955592	9051	355375	147346876
ERR1857053	4123023955	10561	440726	153117151
ERR1857054	4046401813	13586	811727	179573643
ERR1857055	2824215293	12676	789320	108631772
ERR1857056	3906420893	16416	444346	106960820
ERR1857057	4983936032	26533	941830	164177000
ERR1857058	3634250544	10066	719124	143828237
ERR1857059	5970263318	17644	1022760	207430783
ERR1857060	5714722208	18625	366608	146068029
ERR1857061	6066071599	22424	579521	140089556
ERR1857062	5561114745	17192	800506	179917875
ERR1857064	4291663817	22053	525604	127475683
ERR1857065	4961513256	15019	596710	162883635
ERR1857066	4039119785	12065	402337	159048167
ERR1857067	4582300634	17978	734169	130817603
ERR1857068	5178832741	17257	670899	173791304
ERR1857069	4187425525	12290	581531	179765677
ERR1857070	1801096303	6129	276144	58246956
ERR1857071	2973698975	9256	352764	149687492
ERR1857072	3639056267	22203	403183	119349551
ERR1857073	6708835738	9560	795104	236897091
ERR1857074	4593229007	12138	539323	204870241
ERR1857075	4674437735	10926	404087	181672909
ERR1857076	4820696730	10885	546733	199624305
ERR1912947	2349387789	4925	605937	109667596
ERR1912950	1419696236	11016	401256	49453242
ERR1912955	1323689605	8217	456646	51860387
ERR1912957	2189407382	4262	142295	75092047
ERR1912959	2004225686	6307	377557	87220240
ERR1912962	1946352875	6686	266425	105682218
ERR1912965	1534576421	2907	103347	72155244
ERR1912969	1577452395	6883	353995	59686182
ERR1912971	2498977499	7817	361164	72798608
ERR1912972	1668540267	5092	651346	56520808
ERR1912977	1412950639	5326	179196	77185463
ERR1912979	1224718785	6441	233399	59987595
ERR1912984	1509963793	4286	264080	82075324
ERR1912987	2210151098	3809	172215	103597415
ERR1912989	3371172046	6461	609204	132900645
ERR1912990	3875909363	6691	297785	115379502
ERR1912992	1313847196	5064	415506	76470851
ERR1912995	1705171919	2272	110188	52748647
ERR1912997	4048065919	5940	549370	168417836
ERR1913001	1675098215	5624	465181	65667706
ERR1913002	1564885316	9892	206553	49256702
ERR1913006	4508178475	40343	478637	67024341
ERR1913008	1976502594	7164	237518	92291432
ERR1913012	1569757782	10317	476621	48999542
ERR1913015	1448668000	13414	576449	53811835
ERR1913017	1734226279	6987	438235	75756941
ERR1913022	1356144034	4128	206771	41513927
ERR1913025	1559999768	11193	461998	71087729
ERR1913030	2798947036	4990	496957	101265360
ERR1913033	1413544176	9961	339393	50936523
ERR1913036	2986416883	6040	252908	107896634
ERR1913038	1956791394	3426	97194	74520390
ERR1913045	1739663292	9629	186172	85394484
ERR1913048	1752576604	2723	194500	63204927
ERR1913050	1693182374	6386	504655	64603466
ERR1913055	1486719716	13780	380232	53636842
ERR1913058	1330818696	3581	253472	60113751
ERR1913061	1722062834	6086	202445	67470371
ERR1913063	3323342665	7420	334944	133364119
ERR1913065	1408586177	3763	261953	54855394
ERR1913071	1764585554	7722	286471	66031975
ERR1913074	1385327817	5714	335673	72453001
ERR1913076	1420344105	11977	390319	74431644
ERR1913080	1495018270	6525	275893	61391478
ERR1913084	1434553944	3763	399188	61645835
ERR1913089	1420679434	4992	164128	61748820
ERR1913094	1467537861	4579	235400	58040706
ERR1913096	1446610655	8392	490072	53271490
ERR1913100	1234424599	6161	173774	42939698
ERR1913104	1639512349	14690	284354	63703423
ERR1913109	1716110238	5372	227646	78285579
ERR1913115	3711629891	13446	290163	141063481
ERR1913117	2206050749	8439	379088	104000061
ERR1913120	1523829338	3554	476584	76860968
ERR1913124	1619604556	7210	592316	58409359
ERR1913126	3274659840	5616	659620	139996586
ERR1913127	4719083019	14511	449963	120080284
ERR2045085	18199023000	1975	42231	7392216
ERR2045086	24139800400	2247	18573	3917155
ERR2045087	20913013200	1974	13501	3073951
ERR2045088	18276542600	1713	12543	2877952
ERR2045093	8542448600	1835	15219	433548
ERR2045094	10789855200	1469	26539	1216341
ERR2045095	9921363000	1617	12284	756166
ERR2045096	9546982800	1654	12780	689721
ERR2045097	10780812800	1709	13860	1831856
ERR2045098	12515129000	1575	16238	1222630
ERR2045099	7302406800	1854	8450	453022
ERR2045100	7476937600	1926	13702	428759
ERR2045109	7858351800	1862	10992	463933
ERR2045110	9989781800	1605	9734	781387
ERR2045111	9669779200	1657	13113	525882
ERR2045112	8375219600	1778	8205	493294
ERR2045113	11200915200	1733	13787	693294
ERR2045114	12075596000	1533	11227	1447974
ERR2045115	12179195800	1615	12208	926882
ERR2045116	11099167000	1612	12830	818897
ERR2045121	12319015600	1593	13582	922068
ERR2045123	12067299200	1584	17823	966514
ERR2045125	11925832000	1597	12041	693943
ERR2045131	11846197800	1613	14672	1897680
ERR2045132	13383783800	1730	10371	2165609
ERR2045133	13561558800	1832	10098	2195278
ERR2045134	12192968600	1642	16440	1621965
ERR2045135	12673081000	1675	14279	1492882
ERR2045136	11574576400	1627	25329	1371205
ERR2045137	12450356200	1835	12470	1864782
ERR2045138	12691450600	1720	16810	1862015
ERR2045147	11123674200	1693	11037	902492
ERR2045148	12778529200	1602	15554	1336134
ERR2045149	12794027800	1580	12286	1228432
ERR2045150	11878464200	1654	21268	921297
ERR2045155	11175972800	1613	12063	600229
ERR2045156	11209180600	1590	12509	868244
ERR2045157	13552837000	1586	3896	203976
ERR2045158	12428171400	1612	12824	676431
ERR2045159	16616494800	1557	12485	2227848
ERR2505981	4562251486	15290	521868	51022706
ERR2505984	4719952262	4294	604797	21061281
ERR2505985	4954167154	8430	545690	50166775
ERR2505986	4045287584	66905	976594	32011366
ERR2505987	3424116166	7583	585727	49831732
ERR2505988	4414459330	7484	541223	29276644
ERR2505989	4998253114	41596	658172	62759017
ERR2505990	4925731740	33124	938177	53860103
ERR2505991	6108719194	33999	463410	47184306
ERR2505992	3976654460	16399	662707	70802044
ERR2505994	5247066384	48759	411576	33790387
ERR2505995	3068532306	32439	456912	63240481
ERR2505996	3443096262	9088	562666	59190446
ERR2505997	4746734528	14478	1132027	29565490
ERR2505998	4242425936	102913	582714	38196785
ERR2505999	3897658810	21917	593706	66713602
ERR2506000	4027277210	19220	589170	31916410
ERR2506001	3259820918	5499	429063	70888540
ERR2506002	4702664272	106192	532920	44764297
ERR2506003	4562026194	96223	591560	18290549
ERR2506004	4732060952	40881	629763	21019257
ERR2506005	3861557126	53830	454257	15112423
ERR2619707	4962048190	6775	263825	88068364
ERR2619708	6762657404	5895	274518	103044073
ERR2619709	6419671706	3824	889574	149120606
ERR2619710	4606874418	5507	368255	108996097
ERR2619711	4211169346	5142	480193	110461914
ERR2619712	4220084818	7201	272828	86283792
ERR2619713	3223711536	21271	238999	16382459
ERR2619714	3651752970	6490	334435	105670173
ERR2619715	4593944802	5982	545090	92607822
ERR2619716	4771286662	4960	227858	117098267
ERR2619717	6250184414	5811	286619	105028546
ERR2619718	5837341056	4985	127462	79632222
ERR2619719	5232948168	4697	271283	40562962
ERR2619720	5355149684	7906	260443	62077381
ERR2619721	5010675246	3927	268736	105538029
ERR2619722	3590481926	6514	577422	80828169
ERR2619723	3901786348	5885	373070	70798311
ERR2619724	4385094174	5080	378334	96727819
ERR2619725	6888861550	5755	593657	124332001
ERR2619726	5567950018	4467	415152	107886675
ERR2619727	6043212184	4395	262711	129154879
ERR2619728	8229404856	4592	161146	95653961
ERR2619729	5216395884	3178	222376	119758439
ERR2619730	5977657124	3962	397927	120143804
ERR2619731	6649217032	4059	384564	134482699
ERR2619732	5173533908	4517	858219	113918262
ERR2619733	4647392790	6943	184446	82833648
ERR2619734	5169561982	3558	304949	112949342
ERR2619735	4449425922	5977	593725	111160098
ERR2619736	5338937164	6194	242400	113643322
ERR2619737	5104200236	3392	178739	134559030
ERR2619738	4047229176	3857	157192	108347598
ERR2619739	6195247080	4586	347306	109991489
ERR2619740	4928975134	4329	401938	132425154
ERR2619741	5455252602	3226	236000	133298275
ERR2619742	6031151572	5265	219142	83032629
ERR2619743	4975572696	3730	201254	103777769
ERR2619744	5275071632	6983	130423	85486177
ERR2619745	5451806684	3764	280924	114178612
ERR2619746	6634732016	5799	371624	88690490
ERR2619747	4487403942	4129	414848	104963349
ERR2619748	6036230660	7547	252006	63479105
ERR2619749	4701593228	3178	383472	47349737
ERR2619750	6071894164	5079	538941	104225259
ERR2619751	4623556184	4081	284829	96848215
ERR2619752	5874647426	10664	202518	90892557
ERR2619753	5200706342	3811	255130	85555773
ERR2619754	4844652658	5466	440106	90544130
ERR2619755	4861667118	4975	228778	98086223
ERR2619756	4432075940	6030	130480	67821700
ERR2619757	4638513072	5254	273262	83044037
ERR2619758	4741937274	14282	371041	56433983
ERR2619759	4542762244	4432	142901	77302169
ERR2619760	4595429502	4740	274147	122069506
ERR2619761	4114278228	4680	164756	98628437
ERR2619762	5089474436	9233	212021	92102385
ERR2619763	6065562272	6113	467376	59464351
ERR2726404	4418592170	8205	190676	117824988
ERR2726405	4106882873	4320	220893	136764446
ERR2726406	4029553631	8667	574685	135510099
ERR2726407	5601844697	15937	437772	170651678
ERR2726408	3596888755	6144	516011	185459008
ERR2726409	3846940878	11977	488677	139082332
ERR2726410	2960680085	10469	518252	66189212
ERR2726411	1917181452	10910	922593	93591632
ERR2726417	1878117878	6142	537523	82701615
ERR2726419	4773262983	5840	204000	140816312
ERR2726420	3007977508	7789	662005	133688606
ERR2726421	4185785248	7276	610184	171693412
ERR2726422	4034394192	11405	644541	141888741
ERR2726423	2344222494	5717	383761	97271752
ERR2726427	5776208340	16368	556062	210347017
ERR2726428	2117241930	5739	333904	100432976
ERR2726429	3773918505	5032	298380	172454435
ERR2726430	4849181352	5840	381760	118669719
ERR2726431	3662080680	6000	482979	127140826
ERR2726432	4086524669	5615	378276	204577115
ERR2726433	4358575264	5677	710980	181277742
ERR2726434	3618594248	10861	551715	152081025
ERR2726435	5355354887	7152	461142	192485512
ERR2726436	4618560955	5614	296910	171526555
ERR2726437	1972675654	5988	501845	90360110
ERR2726441	4941638061	13857	723133	142242283
ERR2726442	4959966227	9547	545474	175155092
ERR2726443	2980278800	12292	520140	136031736
ERR2726444	4669000432	8393	740819	173397155
ERR2726445	4655730230	6524	1184097	135700195
ERR2726446	2937531182	5368	323143	107699247
ERR2726447	3709332124	6550	536898	149975312
ERR2726448	4915960711	7127	391278	105642494
ERR2726449	3313735334	4443	378051	154973753
ERR2726450	3967505107	9066	746301	132758823
ERR2726451	4974924152	7204	496590	206546860
ERR2726452	5851390491	7730	424725	178480723
ERR2726453	1989011278	8800	307084	69242019
ERR2726457	3562459428	13318	394700	108832319
ERR2726458	4237210535	6377	1299534	125713327
ERR2726459	3478120884	3907	496705	133512373
ERR2726460	2297692764	3243	154318	87276422
ERR2726461	4194534849	7002	387225	147635241
ERR2726462	3743187575	6339	269277	203544517
ERR2726463	2277242489	10472	392655	85961195
ERR2726467	2152347170	5550	307480	94309891
ERR2726471	5334223904	6601	565673	199457741
ERR2726472	3770626092	9092	546816	145156499
ERR2726473	2903146234	10498	503132	124918106
ERR2726474	3728419739	5826	235165	177174903
ERR2726475	3029122853	6234	204709	139313853
ERR2726476	2325718909	9080	346523	80765415
ERR2726480	1895474862	7522	352099	83734363
ERR2726484	3184885638	14173	339492	119080148
ERR2726485	3658975830	5888	456204	150405723
ERR2726486	5292556170	6331	752901	206690918
ERR2726487	2331741738	5855	343156	106685620
ERR2726488	2929825313	13945	467723	120454433
ERR2726489	1842684356	8151	501263	74498413
ERR2726493	3569335136	14801	692890	92869899
ERR2726494	1708401744	5704	227492	70092371
ERR2726498	3356417870	8031	485620	169588429
ERR2726499	5568288164	12169	575543	141013147
ERR2726500	2404367026	19958	355227	56105328
ERR2726501	2781569430	5136	809370	72074675
ERR2726502	4222900499	4919	681385	179939069
ERR2726503	2444119321	6395	903516	120419869
ERR2726504	1821497919	7020	869341	98279372
ERR2726505	3751095674	5967	552390	163812559
ERR2726506	4859172597	15450	550709	157802429
ERR2726507	1658973849	3261	110013	55793001
ERR2726511	4533840537	4807	201589	193129086
ERR2726512	4369699681	11394	373943	182208609
ERR2726513	1850243552	11132	691078	67370498
ERR2726517	6070269555	9664	509829	155988061
ERR2726518	1154247017	3002	61357	42759621
ERR2726522	1959970266	4766	236538	75616269
ERR2726526	2014390240	6748	482361	80362225
ERR2726527	2088725321	9125	766820	71956857
ERR2726531	5959203367	16223	646299	150272905
ERR2726532	4881035911	9796	335952	152107305
ERR2726533	4234610984	6615	573171	142954763
ERR2906808	8670214656	9695	458029	194651122
ERR2906813	12576127200	3640	693920	25649666
ERR2906816	5070719700	57875	363094	7606475
ERR2906817	7428485376	6808	609475	206235719
ERR2906818	8550066384	5814	450092	207350414
ERR2906819	10237976640	12865	667447	156006860
ERR2906820	1906760672	5209	263447	75462466
ERR2906824	6278440752	9419	367139	139009439
ERR2906825	1723598664	9683	426469	69462101
ERR2906829	6651357696	6533	400070	218676467
ERR2906830	7639865136	10233	424974	204076404
ERR2906831	8885908656	14177	488708	220791045
ERR2906832	8378860176	6764	570241	268876336
ERR2906833	7030295424	6779	985236	223551871
ERR2906834	7506183456	7687	487441	228108135
ERR2906835	7973014608	8858	506808	234524662
ERR2906836	7144443648	7873	548728	191273172
ERR3015714	6176406698	8501	667214	280548941
ERR3015717	5602931436	4713	790283	305997789
ERR3015718	5692071576	10870	1210058	200061492
ERR3015719	6778131508	7368	519529	260188097
ERR3015720	5574073966	7918	1090891	226593551
ERR3015721	6835713920	7066	660348	262347558
ERR3015722	5858944910	5324	586175	271189429
ERR3015723	5594152460	14446	523186	220929100
ERR3015725	6829004690	6059	967679	293851526
ERR3015726	6766818938	5600	867975	262638519
ERR3015727	5628612250	14103	637148	198286042
ERR3015728	5425138598	12250	790412	176462480
ERR3015729	5079425756	8532	683714	242827069
ERR3015730	5838151066	11892	575812	260274275
ERR3015731	4843862256	6358	855744	243628511
ERR3015732	6740475986	7051	739594	156875087
ERR3015733	6321835596	23351	878814	198824815
ERR3015734	5891752618	27794	795102	194568169
ERR3015735	6875632458	12657	1193831	192389455
ERR3015736	6570973678	8928	1281181	179476403
ERR3015737	6131455108	9563	594120	244607105
ERR3015738	9069210312	9687	562251	239490477
ERR3015739	4831115472	5606	791967	199181876
ERR3015740	5929530628	9106	1401064	228203242
ERR3015741	5624165032	12450	691778	177652257
ERR3015742	5912435520	15737	776416	134653075
ERR3015743	6146444326	10406	733276	237392555
ERR3015744	5979316980	14217	810823	218263959
ERR3053315	1527538430	268766	629302	5795436
ERR3053316	1220875641	173488	1302730	9702895
ERR3053317	1112319023	32396	453863	15300741
ERR3053318	1098528931	142056	714040	8442445
ERR3053319	1458603712	11777	369099	30643468
ERR3053320	1113127263	92980	548842	11112620
ERR3053321	1094191001	24038	249876	11896846
ERR3053322	1409984988	95348	432087	7809868
ERR3053323	1272257021	28512	622821	12732896
ERR3053325	1218574924	37706	481806	11598504
ERR3053327	1155170524	21783	453767	12667076
ERR3053328	1051580026	107220	316284	9126066
ERR3053329	1052395678	68363	249940	11103646
ERR3053333	1176509981	7368	373879	19910283
ERR3053335	1068282202	10921	755867	12841536
ERR3053336	1441120123	3614	268469	15196380
ERR3053337	1262010974	29986	351441	20082016
ERR3053338	1081347254	6286	415004	8464807
ERR3053339	1403697891	5508	128155	20191235
ERR3053340	1636336592	4682	851770	11191674
ERR3053341	1315010472	213075	626833	4595277
ERR3053343	1202746412	20112	532839	16132882
ERR3053344	1155608165	65931	429765	5567474
ERR3053345	1206231392	16532	268469	8708699
ERR3053346	1651809720	239701	576196	6420783
ERR3053347	1874683006	15015	266885	11590974
ERR3053348	1413698600	8591	889025	30272710
ERR3053349	1215880146	100282	675926	13139283
ERR3053350	1301846040	5812	550944	15436094
ERR3053351	1101676547	14742	526379	9161053
ERR3053352	1464398540	62284	513884	14437319
ERR3053354	1221099274	4883	426569	38126580
ERR3053356	1349613514	21443	286022	17500027
ERR3053357	1059281605	7796	234296	22047884
ERR3053358	1427566623	7319	738017	53188588
ERR3053360	1436692040	29127	494378	25186577
ERR3053361	1237355635	8866	198913	19473677
ERR3053363	1475638419	16311	639045	27951248
ERR3053364	1377884057	6191	506783	28929962
ERR3053365	1184535562	12007	324130	20994727
ERR3053366	1368491464	7521	463561	32473089
ERR3053367	1183213752	3821	229656	19641542
ERR3053368	1387192366	5285	183287	40650481
ERR3053369	1365345270	4278	160015	26384804
ERR3053370	1629511333	3875	217675	45423052
ERR3053371	1413042956	5071	268469	15867608
ERR3053373	1457590405	58699	715890	17645828
ERR3053374	1418018995	4949	396152	37903384
ERR3053376	1000137462	3506	405349	12677926
ERR3053377	1447973252	11416	455665	20458053
ERR3053378	1159715459	55162	221902	11434331
ERR3053379	1029785503	29617	478919	15000544
ERR3053380	1224792242	4821	271556	28111097
ERR3053381	1354823164	19180	248148	17518957
ERR3053382	1144513124	16734	248744	24619993
ERR3053384	2393798770	16805	674088	39085082
ERR3053385	1005024570	10091	335146	23803183
ERR3053387	1093403828	6833	130475	37826512
ERR3053388	1148461585	8964	308346	23037348
ERR3053390	1143986021	39635	501882	14840116
ERR3053391	1341964820	9407	260367	37378072
ERR3053392	1308063745	8032	261707	44345474
ERR3053393	1039113699	7046	418479	19357663
ERR3053395	1321539670	27587	325952	27995166
ERR3053397	1301293961	67082	414119	8416126
ERR3053398	1127853420	3739	74069	32022535
ERR3053399	1082292945	13585	268371	15900960
ERR3053400	1623817203	76933	491270	8209660
ERR3053401	1122667627	8572	357073	24725571
ERR3053402	1336061375	21475	239678	23346480
ERR3053404	1540871064	13839	268336	16789358
ERR3053405	1087980013	13092	215530	33508271
ERR3053406	1341389145	7897	317150	35348577
ERR3053407	1682446735	6211	415003	23832764
ERR3053408	1532815937	10841	321757	24305290
ERR3053409	1629137511	20129	261051	17811238
ERR3053410	1914781572	7504	243517	17950486
ERR3053411	1893217099	14260	401460	23854738
ERR3053412	1352736748	11314	234891	22979167
ERR3053413	1731262044	7732	362720	36768919
ERR3053414	1418232784	23535	248149	18277695
ERR3053415	1681358754	16276	320344	28699538
ERR3053416	1664905768	36318	399733	23207238
ERR3053417	1882810102	5759	566306	51552920
ERR3053419	1790738518	69713	498358	17517703
ERR3053420	2054686411	52287	483889	10128449
ERR3053421	2580193637	88882	483259	12074687
ERR3053423	2262987250	172306	632511	5800601
ERR3053424	1638344878	4980	266885	11286050
ERR3053425	1168455967	26933	268469	10244434
ERR3053426	2441792721	8063	268469	10112790
ERR3053428	1022397101	258308	802401	4960607
ERR3053430	1045262982	91110	342821	6435433
ERR3053431	1258516462	350680	806375	6635408
ERR3053436	1141850562	22438	266787	14812848
ERR3053437	1225700603	97758	334267	13554817
ERR3053438	1208219062	92987	258902	4254780
ERR3053440	1226412857	29475	268469	7558153
ERR3053441	1279835003	363094	676077	5035054
ERR3053442	1468964541	83171	268469	4437948
ERR3053443	1360166154	10739	679523	11136571
ERR3053444	1129183725	59946	268469	9619730
ERR3053448	1232284211	107220	268469	3559743
ERR3053451	1299645620	237767	858914	4874728
ERR3053457	1142249545	6576	91796	4068668
ERR3053462	1260578552	77265	658532	7764287
ERR3053463	1016714060	10665	357978	12974258
ERR3053464	1216657621	6910	63880	3886907
ERR3053473	1389330546	32676	223208	24618873
ERR3053474	1013871691	107220	443865	12819291
ERR3053476	1223399891	12876	248148	14390390
ERR3053477	1011439158	58741	211774	3535641
ERR3053480	1012356696	295588	911126	7344649
ERR3053481	1091825823	201495	807122	7781766
ERR3053482	1126523272	100220	565652	14581396
ERR3053483	1034396476	9191	266885	10511352
ERR3053484	1031783429	2641	268469	11341317
ERR3053485	1194675114	107220	628604	15180218
ERR3053486	1060744108	7046	151532	13833577
ERR3053488	1348407527	222534	1115098	7038472
ERR3053495	1020367489	15084	285125	16583275
ERR3053496	1389426151	17138	268469	8749715
ERR3053497	1218462006	33394	431723	13848895
ERR3053498	1195413402	107220	389753	9351471
ERR3277216	1556791820	33890	349496	20087431
ERR3277218	1160284917	27465	496634	30576780
ERR3277219	1061818725	11654	306501	22278647
ERR3277221	1236979971	9536	475031	36219839
ERR3277225	2158572767	7866	558294	35431094
ERR3277234	1207034882	3243	393226	17205874
ERR3277237	1114619164	126603	570002	10922946
ERR3277239	1355427845	24268	826395	23227786
ERR3277241	1812489298	9749	733458	22863786
ERR3277242	1237661387	6478	473983	29593909
ERR3277243	4939061336	9992	283595	94432877
ERR3277245	1321032355	14880	227644	29527252
ERR3277249	1810869379	13140	465047	49760636
ERR3277252	1444804600	8448	275960	37364618
ERR3277253	1922166358	206263	837927	9036742
ERR3277254	1812529424	14002	392851	26547645
ERR3277258	1455996382	12853	318271	32881242
ERR3277260	1153460134	28889	270769	22314231
ERR3277263	1186386668	26939	341161	15921908
ERR3277265	1785239163	57958	525480	10994987
ERR3277267	1727984769	13977	590125	10096620
ERR3277269	1168545029	18267	292278	12875941
ERR3277271	1331362694	86316	454942	16335619
ERR3277272	1282670281	9323	702017	19498456
ERR3277273	1353715890	98545	709022	8499840
ERR3277275	1798182502	51492	700957	26764079
ERR3277276	1615603436	106759	747203	16584352
ERR3277277	1854296643	268260	618393	5702104
ERR3277278	2040468585	117527	445401	13201507
ERR3277283	1646409903	5394	548726	25239559
ERR3277284	1232982931	26279	449422	16806004
ERR3277285	1645120175	2012	430767	16410818
ERR3277286	1352508698	53375	580480	14349396
ERR3277289	1690520010	3582	455789	48178358
ERR3277297	2013206764	4350	280907	59218111
ERR3277302	2303943193	4340	782775	65870012
ERR3277303	3135559276	89158	341635	10905046
ERR3277304	1016269629	5419	306311	23089464
ERR3277305	1170032653	15954	449334	25149384
ERR3277306	1853889880	5361	350252	55862233
ERR3277307	1319488431	70003	312599	30059932
ERR3277308	2386412463	77601	307198	5866616
ERR3277312	1646903082	7131	654730	22201939
ERR3277313	1725019266	53993	335423	11679551
ERR3277314	2121286414	9167	300015	54949992
ERR3277315	1647609312	6757	361950	46489543
ERR3277316	1115193761	28077	329612	32031071
ERR3277317	1215691077	26877	1172076	31210796
ERR3277318	1030223669	7205	386278	22651469
ERR3277319	4209261483	15239	366074	68955849
ERR3277322	1096434575	42096	304909	33368534
ERR3277323	1015049615	5697	254467	45044575
ERR3277324	1537344211	22439	386103	20769393
ERR3277325	1405128750	6487	297014	56518614
ERR3277326	1413137313	15107	327154	28573443
ERR3277327	2897620481	83010	689959	12015527
ERR3277328	1554055749	51525	569977	22098362
ERR3277329	1315927514	21258	276415	17904508
ERR3277330	1111060981	28094	265831	39933244
ERR3277331	2355533630	12953	403429	45452559
ERR3277334	1644897921	5823	187657	51391127
ERR3277335	3047388346	19390	822754	46756483
ERR3277336	1812493281	37220	882479	48693039
ERR3277337	1000146208	84787	595857	12050974
ERR3277338	2926354118	39169	565330	32016013
ERR3277339	5626800642	76881	539147	33344631
ERR3277340	5096144618	66027	676030	27342512
ERR3277341	1203912947	56181	420420	23565909
ERR3277345	1276018856	72121	506010	25716238
ERR3277346	2861674491	22413	836831	26546628
ERR3277347	2781043928	36415	621078	25047019
ERR3277348	1647803475	116941	410686	11796178
ERR3277350	1997882543	39540	399916	37958518
ERR3277351	5982984291	28389	568396	61404800
ERR3277353	3334446847	8908	312581	89526203
ERR3277354	1146941136	27784	294410	34446395
ERR3277355	1222752570	6951	472158	46972924
ERR3277356	1177329244	1494	98601	870492
ERR3277357	1351146571	30021	297705	33160431
ERR3277359	2904080149	8501	227626	14189952
ERR3277361	1373904784	31905	349667	14139680
ERR3277362	1239372824	42337	417582	23705065
ERR3277363	1602425037	12520	475292	42313665
ERR3277364	2586717942	30122	327911	40238562
ERR3277365	4255407952	83794	677816	15395432
ERR3277366	1400258030	43296	309334	8572794
ERR3277371	1352438239	5029	220995	21878698
ERR3450203	8253091200	4646	554523	204912577
ERR3450229	13515012900	8242	544050	198281726
ERR3450296	7716190200	9202	457897	99774805
ERR3450606	10449429300	6954	340163	255798148
ERR3451635	10906028100	7086	381541	209326259
ERR3452318	9509774700	5671	741495	158575304
ERR3452529	10225011000	7584	836872	187884858
ERR3452574	9477844200	9038	382714	208880373
ERR3452699	7042897800	5725	458016	168600422
ERR505083	5813664179	10186	641144	170160349
ERR505084	7551486176	10866	525170	212049667
ERR505085	8103545774	10980	741047	199638425
ERR505086	4806413372	8304	527473	174080073
ERR505087	6168295577	11053	368241	131012614
ERR505088	6101131822	6550	528425	181303143
ERR505089	6089421351	10696	473408	159913426
ERR505090	6152863473	10276	434452	144605618
ERR505091	6970391905	6056	303358	119951844
ERR505092	8492997418	5544	302191	108701483
ERR505093	7647421442	11690	370367	151857327
ERR505094	7425042209	11676	502447	141133546
ERR505095	4975306285	5654	381069	72837018
ERR505096	3841461652	5439	388751	51259832
ERR505097	4513670460	5819	337717	109688682
ERR505098	5255095457	5275	413128	120522116
ERR505099	4008908865	6035	414224	117676885
ERR505100	3620072228	6534	274831	112021253
ERR505101	4566663937	5655	515454	119399759
ERR505102	5559668989	6846	469803	96739219
ERR505103	6213797713	12381	334339	106503265
ERR505104	5571918693	11215	334336	82086346
ERR505105	5382422608	6148	370187	167575063
ERR505106	4536872023	6106	319132	142879328
ERR636349	13868148097	20820	1018469	259241513
ERR636350	23867030018	20979	586987	297425564
ERR636351	11080623389	18643	787110	238531187
ERR636352	17981546073	15494	787235	311535717
ERR636353	21581722886	17988	463350	201075046
ERR636354	19630933040	17537	733038	299001968
ERR636355	19668768810	10071	685247	293396615
ERR636356	15719884486	9896	364299	249348747
ERR636357	17894972941	20700	818360	318143080
ERR636358	17996414677	21907	515796	319280292
ERR636359	16464434245	13853	639463	335567194
ERR636360	14713733718	28514	482103	254504584
ERR636361	22538753705	10917	670762	198494568
ERR636362	12728766397	12822	1411268	266582321
ERR636363	18995101764	14157	585690	228543545
ERR636364	18458964312	16182	925805	300932051
ERR636365	15865857965	12098	537639	257132201
ERR636366	30288029383	15532	678998	357367412
ERR636367	23306622382	17023	823498	244474025
ERR636368	18004323919	16877	484968	213323582
ERR636369	17726349305	25435	681601	207894071
ERR636370	24693832848	15861	902502	280531487
ERR636371	18620590274	19519	603212	207348519
ERR636372	14775627361	21286	656878	188097693
ERR636373	15229693403	19990	636070	267313186
ERR636374	27256086641	16244	800386	371925986
ERR636375	34557390836	15085	810631	470741985
ERR636376	10674953960	14221	842170	258614119
ERR636377	21692484530	13485	707701	251664409
ERR636378	20052770762	13188	963881	268543134
ERR636379	19939405416	17857	843303	230125368
ERR636380	13598638468	23813	534694	164442476
ERR636381	19096586076	15844	401151	208655743
ERR636382	14895467755	14848	474033	143543614
ERR636383	13755325664	15294	570893	262796532
ERR636384	16513774536	17323	524318	284304491
ERR636385	19974614647	16917	578337	159025500
ERR636386	15331086932	12283	578440	156738263
ERR636387	24933574834	15005	688135	319294408
ERR636388	20584110838	26650	674923	284628261
ERR636389	19447906553	16498	674048	249541074
ERR636390	15067079763	13373	865719	214199148
ERR636391	12672897359	24169	490749	162607468
ERR636392	17218876158	22144	403120	143914558
ERR636393	20835897670	16711	488285	291910937
ERR636394	20258862213	16034	801025	340292172
ERR636395	19591160321	13708	1062319	238573802
ERR636396	25450346613	19407	579694	299886773
ERR636397	13587167167	11928	476854	230851561
ERR636398	23278447445	13270	419478	324155444
ERR636399	16772473657	17853	576605	225149364
ERR636400	9684055900	23132	507753	144186832
ERR636401	31006092018	18230	841889	240571780
ERR636402	15512438727	21129	731862	227692271
ERR636403	21118084967	8451	549194	299586287
ERR636404	13836734735	10642	773666	246384703
ERR636405	16265353413	13304	569809	153418537
ERR636406	20777807237	15653	416653	210177498
ERR636407	18585436562	19476	554813	213482471
ERR636408	20295900252	19418	653442	263650119
ERR636409	21567769804	20495	720905	249781768
ERR636410	17165687210	20754	720848	239133466
ERR636411	16848761573	16552	1432044	229575876
ERR636412	6441828272	5521	331588	95212538
ERR636413	5215050578	18814	439017	132405858
ERR636414	23330695366	20802	817170	283477185
ERR636415	15323582546	8108	713855	185825946
ERR636416	24096794213	7646	352390	178077332
ERR636417	20693416103	12791	537075	227526745
ERR636418	26648755592	14952	983500	260479733
ERR866561	1587060600	49507	380165	10648614
ERR866562	2701331000	33894	696906	40833250
ERR866563	1544211000	1533	18202	1955246
ERR866564	2635052200	23278	426733	11908443
ERR866565	2352879000	13800	226506	39590982
ERR866566	3088191400	4693	177955	34458849
ERR866567	1726288800	27274	486214	12903037
ERR866568	2512870000	43196	598845	25747850
ERR866569	2651812200	14833	338681	34777480
ERR866571	3728224600	9388	243878	32483905
ERR866572	1734242400	5720	299319	50610584
ERR866580	1011500400	53969	535844	14473443
ERR866583	1045543600	3098	281252	22047765
SRR10025068	3768880574	68047	533229	58600082
SRR10025069	4210716540	68770	533329	60400602
SRR10025070	3728242850	23507	533094	37941813
SRR10025071	3900292854	74053	834268	26334574
SRR10025072	2821614690	7810	532801	35986078
SRR10025073	3640992936	93646	758263	30382513
SRR10025075	2730401932	16299	398928	32143004
SRR10025076	3757579130	59928	708555	25509241
SRR10025077	2838514610	51689	630280	41236328
SRR10025078	3656565566	12739	448450	21737315
SRR10025079	3486989244	42759	629555	35167431
SRR10025080	3751907570	36198	621287	33728556
SRR10025081	2754794472	115341	454211	7691544
SRR10025082	3001664372	60725	385646	13934685
SRR10025083	2927974560	51381	363860	9054177
SRR10025084	3243302122	80734	434022	13274552
SRR10025086	2662825808	10098	174320	8389641
SRR10025087	3534536728	78509	618779	11236147
SRR10025088	2868394188	7604	65927	8065601
SRR10025089	3076871432	26305	644798	7038661
SRR10025090	3163604322	3682	93561	7361945
SRR10025091	3313370350	4327	93561	8800963
SRR10025092	3107966560	51341	474797	14819821
SRR10025093	4090286188	48721	423273	26658128
SRR10025094	1530592474	8276	185179	7723941
SRR10025095	2860546718	6615	175917	12748405
SRR10025097	2932998632	20616	175851	8302851
SRR10025098	2654596610	25086	388450	20182411
SRR10025099	2515948410	15150	175899	21416820
SRR10025100	2712499976	40940	388252	23930755
SRR10025101	5302270474	19312	558887	107730881
SRR10025102	5457793830	17526	558887	106973459
SRR10025103	5645089398	31060	778980	108701498
SRR10025104	5330169234	28262	730463	109507251
SRR10025105	5593004062	25004	787634	94744239
SRR10025106	5418911330	37330	887602	60136865
SRR10025108	6311065838	46741	887708	21722271
SRR10025109	7310818718	111239	717528	16935420
SRR10025110	6023825484	176284	778516	14975811
SRR10025111	6982894736	178666	902253	16311732
SRR10025112	6904398594	120222	778516	20238686
SRR10025113	6509992332	121845	902258	21073671
SRR10025114	5959874568	219112	902556	14531744
SRR10025115	6272449098	199009	902253	14519274
SRR10025116	5878812634	57498	612075	20596114
SRR10025117	5505799448	32727	612097	21009779
SRR10025119	5783916080	22939	624521	19349507
SRR10025120	7264651978	25002	612197	26361357
SRR10025121	5697682396	132917	976436	38077260
SRR10025122	6246452636	86429	452885	27386886
SRR10025124	6243274992	94068	948358	29505795
SRR10025125	5490885480	105665	986649	29247734
SRR10025126	5012870820	67166	990440	36923424
SRR10025127	6072171758	22565	489677	19053575
SRR10025128	5572821402	108597	440964	23835768
SRR10025130	6143706196	8805	727700	59035988
SRR10025131	5933053646	13718	905755	62615964
SRR10084755	10702990500	42171	476467	40893611
SRR10084756	11908581300	24302	483047	47981898
SRR10084757	11567847000	11461	535905	112804669
SRR10084758	10001836500	11985	894895	111083479
SRR10084759	11285824500	26633	704666	74171087
SRR10084760	3236649300	14248	553109	98341815
SRR10084761	3366506400	35600	755529	62907211
SRR10084762	3388161000	7761	722116	118480931
SRR10084763	3312636300	206470	511066	5107154
SRR10084764	3206964300	15096	446346	38155325
SRR10084765	2935748400	8932	208938	124076912
SRR10084766	2850133800	30482	358563	69976471
SRR10084767	3166244400	9962	558234	27383205
SRR10084768	3421443300	37781	574316	22734826
SRR10084769	3797453400	15822	649611	76932837
SRR10084770	3099359700	6700	667771	109554804
SRR10084771	3145833600	5349	953188	120035530
SRR10084772	2990812200	1511	7790	398167
SRR10084773	3811552800	8063	259403	83414946
SRR10084774	3294430800	7172	328422	79752536
SRR10084775	3051204300	6438	426761	105172288
SRR10084776	2902033800	9301	220136	51779518
SRR10084777	3063761700	4395	328516	125187242
SRR10084778	3208838400	13352	475444	85115324
SRR10084779	3224189400	6699	71469	5206491
SRR10084780	3565839000	3018	20742	4720293
SRR10084781	3243420900	1584	11251	1877478
SRR10084782	3187082100	1730	11210	428436
SRR10084783	2821785900	29697	1247888	55236595
SRR10084784	3079162800	12519	462284	43213594
SRR10084785	3075020400	50191	1075292	52960018
SRR10084786	2822500500	39221	485969	39804560
SRR10084787	2615242500	4407	274873	87045357
SRR10084788	3442821000	22734	473736	69530250
SRR10084789	3355574700	6633	1090528	107746180
SRR10084790	3245429400	26047	885148	87338119
SRR10084791	3178116900	43823	1127578	83372121
SRR10084792	3588768600	5335	555304	50014317
SRR10084793	3134607900	92127	491435	8403905
SRR10084794	3186881100	9487	544112	52352642
SRR10084795	3029889300	10773	399276	21845618
SRR10084796	2867746200	13940	491482	39301090
SRR10084797	3082299600	5895	332030	74799681
SRR10084798	2673995700	12040	342152	74028661
SRR10084799	3067856100	42628	466010	65913728
SRR10084800	2954079000	32641	708174	59396217
SRR10084801	3033805500	7602	587800	128418857
SRR10084802	3017086800	57627	455222	51489090
SRR10084803	3017941500	20957	492859	61378037
SRR10084804	3082252200	9668	485342	91290648
SRR10084805	3062595900	47139	449762	43844468
SRR10084806	2872442400	93958	418824	19432860
SRR10084807	2539827000	5697	197274	53144025
SRR10084809	1525231200	4314	188390	19838417
SRR10084810	2583438000	8166	454952	91070687
SRR10084811	2777169900	7211	587802	121359186
SRR10084812	3155512200	58497	455266	51793101
SRR10084813	2812681800	53288	790324	51706343
SRR10084814	3011447100	20583	520148	60101946
SRR10084815	3233803200	10762	352266	95514523
SRR10084816	3117161400	47264	508323	44511273
SRR10084817	3356134200	90055	599124	19973186
SRR10084818	3062393700	8950	379099	52834778
SRR10084819	2939382600	36974	1266653	62987606
SRR10084820	2818848300	8749	382489	72879965
SRR10084821	3475095000	56938	806308	46209833
SRR10084822	3537881400	42741	463649	40754686
SRR10084823	3069238800	43347	518262	66436247
SRR10084824	3139485600	32344	555560	61911648
SRR10084825	3247649400	6749	539027	152491310
SRR10084826	2796806100	13870	534438	88949893
SRR10084827	2861047200	10441	491899	106430231
SRR10084828	2986408200	46117	577766	33295230
SRR10084829	2426445000	10550	427742	62681746
SRR10084830	2852078400	12715	357247	88363578
SRR10084831	3014077200	19959	340644	54769945
SRR10084832	2963084700	4471	394408	57197446
SRR10084833	2877982200	14894	334543	78203569
SRR10084834	3332617500	25673	465430	83493061
SRR10084835	2954261100	7144	529172	107988689
SRR10084836	3033149400	110108	608412	28417925
SRR10084837	2548733700	4070	388776	91838854
SRR10084838	3306169500	7240	903140	94983093
SRR10084839	2728773000	13731	380086	82553146
SRR10084840	3214086600	53423	525903	22284177
SRR10084841	3388855800	94354	745785	9943010
SRR10084842	2856273000	13528	371281	127958065
SRR10084843	3039328500	7417	465516	128182666
SRR10084844	2908129500	7001	765312	141483504
SRR10084845	2066891700	10766	322801	108365314
SRR10084846	3298794000	6532	278819	59785217
SRR10084847	4145432700	8010	434360	158459064
SRR10084848	4306477500	6620	461886	165805083
SRR10084849	3128831400	6068	291079	83794782
SRR10084850	2810005200	5400	988864	109474679
SRR10084851	3181390200	5594	436192	128187721
SRR10084852	1636206900	1858	7229	214398
SRR10084853	2752687200	1362	6452	317529
SRR10084854	9955831800	14637	553575	148519892
SRR10084855	4048260600	5215	671806	46621572
SRR10084856	11427363000	5697	451654	249040139
SRR10084857	10923315600	25707	721443	145962492
SRR10084858	9195094800	19254	415095	12495905
SRR10084859	2520564000	6989	315632	94747187
SRR10084860	2767765500	7054	343746	51919092
SRR10084861	3115523100	6135	361007	129453188
SRR10121571	7062532200	17576	683281	129741705
SRR10121572	6611704200	20171	586627	167428160
SRR10121573	6526749000	14045	422499	159094226
SRR10121574	6467580000	14043	630792	124082618
SRR10121575	6374590200	11798	490860	185912331
SRR10121576	7455291900	8409	538331	113652446
SRR10121577	6358027200	4416	381467	65332948
SRR10121578	5985496800	5803	438824	102335835
SRR10121579	6510020100	11032	446522	131961622
SRR10121580	6876236100	9087	450725	169392397
SRR10121581	6252046200	12912	664521	152638592
SRR10121582	6229627200	39848	358229	44035724
SRR10121583	6780530100	9934	629120	154351081
SRR10121584	6390495000	4666	301709	85003206
SRR10121585	7108620000	10164	397143	211866363
SRR10121586	6322995000	8937	706124	140037598
SRR10121587	6738093000	8012	588793	181227978
SRR10121588	6556831200	8550	639701	163668064
SRR10121589	6349512000	12310	433760	126635746
SRR10121590	6656797200	9887	903758	171463191
SRR10121591	6495071100	5219	785635	127365011
SRR10121592	6218922000	14892	378718	134127389
SRR10121593	6827362200	32295	1166861	70229981
SRR10121594	6038407500	8331	687570	63372856
SRR10121595	7036356000	6696	891649	185285065
SRR10121596	6950326500	8597	586078	114777329
SRR10121597	6907035000	9533	450841	128112062
SRR10121598	6846560100	12540	409222	147997653
SRR10121599	6525115200	7291	959151	105454852
SRR10121600	6472772100	6740	368386	182108629
SRR10121601	6870276000	6285	605082	133218574
SRR10121602	7056885000	6548	389005	158477901
SRR10121603	6809699400	11870	626763	192089894
SRR10121604	6471149400	7031	852616	152537366
SRR10121605	6880700100	16999	370825	119075987
SRR10121606	7025839200	13732	445322	73975066
SRR10121607	6710997000	9207	465335	114591347
SRR10121608	6919453500	8087	588698	108993707
SRR10121610	6230876100	14930	647310	122724480
SRR10121611	6661228200	6137	409877	36364466
SRR10121613	6954042000	36431	651515	91015630
SRR10121614	6201914100	11767	373382	84763927
SRR10121615	6554651100	8369	707579	185663577
SRR10121616	6391230000	13122	895467	121277321
SRR10121617	6890367000	9750	554538	148654088
SRR10121618	6461121000	15046	678152	96553026
SRR10121619	6724802100	7371	608521	125113874
SRR10121620	7041952200	18088	528475	148198786
SRR10121621	7008619200	14508	690296	182507990
SRR10121622	6801302100	14250	448596	107526317
SRR10121623	6778108200	9707	504289	52885794
SRR10121624	6520401000	22323	901113	120669834
SRR10121625	6373296000	8896	683294	127109496
SRR10121626	6680904000	8302	399775	151641246
SRR10121627	6753244200	6476	525797	146473284
SRR1039532	18521938206	147124	781390	22307781
SRR1039533	13558163586	103740	692256	32592416
SRR1159009	1974658474	207838	2331519	9703231
SRR1159312	2089729592	49106	354014	27719989
SRR1159347	1499010690	134094	569453	5165656
SRR1159493	1743338174	100117	517901	14221580
SRR1159523	1759257592	89913	497592	9033506
SRR1159885	1795577192	23172	795431	25415724
SRR1159943	1825314420	7265	456742	22749908
SRR1160049	1607163308	255235	522382	5183039
SRR1160063	2668949240	61597	295840	18450521
SRR1160078	1635681264	132198	446581	12571170
SRR1160398	1805396210	67273	369992	18409347
SRR1160559	2075879866	117829	662279	15456711
SRR1160573	2054375754	73890	435931	18473549
SRR1160644	1662592310	123980	645450	10555880
SRR1160763	1944704702	77196	367584	11181936
SRR1160793	2024180592	42866	741618	11932679
SRR1160805	1621541870	467284	1045741	7786559
SRR1160875	2638074954	25723	882569	22708406
SRR1160983	2409429134	72199	1485938	10191922
SRR1160987	2256046696	23775	795429	37284438
SRR1160993	1780017940	116782	625545	15057963
SRR1161148	2350372414	28700	125781	8458083
SRR1161295	1874086310	46396	451963	11878413
SRR1162626	1819220080	8111	528304	36963843
SRR1162637	1975776140	110053	425195	15605066
SRR1196443	3013987460	3609	360085	74979671
SRR1196444	3120706484	7573	301362	71266009
SRR1196445	5001438796	19972	554362	105943372
SRR1196447	3882806832	34190	435026	30511549
SRR1196448	2968397070	11792	386273	65280857
SRR1196449	3011805254	16851	349446	38324424
SRR1196451	3246223628	6438	269905	29832039
SRR1196452	3076407884	9145	401019	82231489
SRR1196453	2993829678	14919	379855	71136616
SRR1196454	3295191660	9385	752206	72367664
SRR1196455	3596564752	7691	440357	94508381
SRR1196456	2984358302	6153	798677	62301648
SRR1196457	2860308486	8525	701363	55970709
SRR1196458	3273589578	7502	637040	42248089
SRR1196459	3060595324	26945	445453	37365720
SRR1196462	3492458396	5545	289814	59147240
SRR1197521	4618633444	1635	13464	870894
SRR1197579	1562688160	19672	404425	34471963
SRR1197582	1781462846	4965	427635	34365859
SRR1197584	1542082140	2359	186604	39169343
SRR1197589	1853956202	4697	107097	25692594
SRR1197590	1578181762	14415	572923	47714731
SRR1197593	1510568928	6481	100350	23543834
SRR1197603	1524168578	179863	592840	7122463
SRR1197617	1576834624	11714	435604	19645136
SRR1197635	1798928776	6617	381189	45993919
SRR1197637	2046129508	1770	20691	2714081
SRR1197639	1517417132	5880	370339	26643135
SRR1197643	1787565670	6135	331744	43717902
SRR1197705	1542452608	4039	709932	36036898
SRR1197710	1640367462	6609	550483	42706471
SRR1197713	1899964934	3569	123427	29453737
SRR1197716	2308212388	134984	581452	15118542
SRR1197718	1868842592	22324	472846	33579969
SRR1197719	1596920292	66012	391665	31543490
SRR1197721	1572331438	9097	171038	20235010
SRR1197722	1640921144	8672	453067	25897589
SRR1197736	1860370308	5856	280091	42664312
SRR1201448	1755926006	2584	160830	45812833
SRR1201483	1910411162	31844	460663	33998259
SRR1201578	1802152090	5738	382115	40595356
SRR1201586	1697318130	4254	573944	47941078
SRR1214319	1095535284	2378	51803	21275557
SRR1219365	1008071910	15708	121334	18567630
SRR1449586	1073889570	1162	1162	1162
SRR1761665	1373573156	2547	144444	62901311
SRR1761666	1391345541	3212	99427	57678863
SRR1761667	1287869758	5383	482529	69160314
SRR1761668	1175651280	3726	107792	64271546
SRR1761670	1515051260	3410	310124	78072548
SRR1761671	1755698980	3115	435167	72700029
SRR1761672	1435052700	3722	414968	66830776
SRR1761673	1758305274	4025	359074	95705205
SRR1761675	1568731625	2669	248668	58091378
SRR1761676	3773705274	18779	530600	66049441
SRR1761677	4773164534	5419	643143	129649710
SRR1761678	4912186520	6727	315439	103911199
SRR1761679	4335544198	4953	338969	118440655
SRR1761680	4430431369	8622	478351	105272836
SRR1761681	3608028687	4628	618020	66200147
SRR1761682	3976506013	6645	631100	71891988
SRR1761683	3472434379	13046	255458	69544841
SRR1761684	4409609313	10513	299741	90064164
SRR1761685	4656764850	4435	561463	104645596
SRR1761686	4548277954	9797	394310	87436251
SRR1761687	4156464930	6327	397483	129575138
SRR1761688	4259993162	7286	361037	88491892
SRR1761689	3712724996	4125	306804	60438800
SRR1761690	5205046649	6477	376146	106086352
SRR1761691	3981091704	6717	804893	83271792
SRR1761692	4516052555	15340	566807	70909012
SRR1761693	4226579258	9357	769963	98383590
SRR1761694	4237025495	10227	270200	92600836
SRR1761695	4052973041	8886	696197	99571707
SRR1761696	4519285747	7044	376849	92697114
SRR1761697	4872126643	9503	793109	82939496
SRR1761698	5028485471	5522	339238	65343261
SRR1761699	6483165776	6710	256354	106709652
SRR1761700	3171690766	3871	358755	47322383
SRR1761701	3275749530	12580	140841	45831017
SRR1761702	4587079056	10784	321954	73425800
SRR1761703	4445758191	5747	217769	68167933
SRR1761704	4119690433	6291	327191	46533195
SRR1761705	4216587615	5733	397982	58630514
SRR1761706	4650661730	7695	292932	68322505
SRR1761707	4430046566	7515	349206	69764465
SRR1761708	3910583357	5527	210657	44457906
SRR1761709	4313279802	3341	256110	67982041
SRR1761710	3988594284	5128	280323	66895127
SRR1761711	4273645916	3308	155728	50618402
SRR1761712	4939832411	7469	285296	72138998
SRR1761713	4010214081	5303	510744	62144166
SRR1761714	3828673871	8469	325570	65981501
SRR1761715	3839676642	3736	216616	63603686
SRR1761716	4749688872	3470	415592	71846388
SRR1761717	4449472984	5791	303931	71891816
SRR1761718	4150058711	6508	176262	71922317
SRR1761719	3893133547	3882	430817	55120592
SRR1761720	4057159740	6053	324253	55618909
SRR1761721	4006512999	6475	186948	51289902
SRR1765333	1125278572	4359	103276	21059753
SRR1765648	1420698522	6493	188021	14742393
SRR1778450	4146870600	5857	386690	20897055
SRR1778451	5853377200	22034	573107	127672155
SRR1778452	6551687400	15329	531578	123504104
SRR1778453	5612907600	19221	375540	108223910
SRR1778454	7192480500	15635	780476	156158190
SRR1778455	8980633800	38905	644031	48693389
SRR1778456	6992479800	13903	698137	147859269
SRR1779101	2934608809	155692	752371	6443724
SRR1779102	2798159822	163133	841150	6380750
SRR1779103	3286597227	155692	669488	6442253
SRR1779104	2931406043	125049	752483	7934480
SRR1779105	2924579217	81295	840555	17322080
SRR1779106	3083409438	74163	625434	19511663
SRR1779107	3058061546	54669	481683	21564519
SRR1779108	2812396434	68891	481684	24679491
SRR1779109	3097865553	139368	481683	4893006
SRR1779110	2849359176	82278	481689	7759065
SRR1779111	2360800095	144003	481689	4902824
SRR1779112	2747223114	108558	481689	6171957
SRR1779113	2762532642	44292	754613	18465434
SRR1779114	2836673685	139368	857027	7657646
SRR1779115	3181428371	82393	827788	33433726
SRR1779116	2932478173	150330	825923	14509057
SRR1779117	3155163820	84199	956487	35230210
SRR1779118	2785352904	113392	827788	39054745
SRR1779119	3275364205	67201	828297	39026383
SRR1779120	3005369514	145442	697681	18073418
SRR1779121	3245859101	77241	605537	20226186
SRR1779122	3472419538	57900	285145	12139239
SRR1779123	3141695409	38906	605337	18186616
SRR1779124	1997932223	25479	545345	25803146
SRR1779125	2420386421	28519	757328	32653240
SRR1779126	2917046427	28497	756533	22172839
SRR1779127	2727396468	28550	526177	35514107
SRR1779128	2630857268	28218	937134	27872356
SRR1779129	2815938899	29338	906278	26083930
SRR1779130	2500734508	17765	937568	29034614
SRR1779131	2411494686	73208	1111584	16347225
SRR1779132	2197998894	33854	504757	16241521
SRR1779133	2525112833	34375	325938	26353968
SRR1779134	2851041758	25634	270212	39368668
SRR1779135	2689565612	38405	545324	46705759
SRR1779136	2460168516	108494	656973	16421433
SRR1779137	2430677150	98798	624673	17906013
SRR1779138	2845627593	89394	489679	19249888
SRR1779139	3272542027	76586	625603	28168216
SRR1779140	2673242012	36948	306361	37972729
SRR1779141	6242578060	35167	476170	50567383
SRR1779142	2867411540	30384	379422	44724342
SRR1779143	3022028738	25565	348002	24122658
SRR1779144	2664399884	45221	749186	21086674
SRR1779145	2930345752	23294	589310	25284618
SRR1779147	2996310770	35137	547133	30237614
SRR1779148	3044469988	14068	364234	30333409
SRR1779149	2651836921	18731	250717	31400064
SRR1779150	2967056397	19790	367352	41681662
SRR1779151	2698706851	21475	220382	24522611
SRR1779152	2639631080	10235	220557	26698743
SRR1779153	3074494806	71759	594462	19854299
SRR1779154	4014611304	54623	594462	24280193
SRR1779155	2657751809	110540	543551	11217495
SRR1916764	2909902920	14296	426290	57856771
SRR1916823	1730652776	53027	503224	26244323
SRR1952248	1008261992	82086	364841	17214466
SRR1952255	1100053620	12715	328704	20586352
SRR1952297	1055174472	62601	325123	7848978
SRR1952301	1117792452	186718	1146364	5412802
SRR1952336	1020371488	7276	573418	24012544
SRR2000383	31784187600	5091	210036	11070385
SRR203317	3954505200	6357	251578	33347323
SRR203318	4099117800	7182	138911	33403623
SRR203320	3549250400	16150	253037	35861486
SRR203321	2900833000	9798	459402	43012112
SRR203322	3602318600	14207	391930	35828699
SRR203323	3876393800	7682	299156	57794502
SRR203325	4207929400	3829	285559	45693024
SRR203326	3895711800	6369	238369	70849074
SRR2047620	23335386800	106754	1301333	33408683
SRR2047623	3694737400	98483	360656	15485474
SRR2047820	2949761800	9305	554141	37422460
SRR2047825	3761697800	33844	1271260	95262711
SRR2047830	3766659400	49012	558206	24032510
SRR2047833	4112793400	25388	491010	104258214
SRR2047840	3471779400	35075	521925	71936311
SRR2047845	18167213400	41285	512698	121611532
SRR2047848	3882132800	21950	408562	95793778
SRR2048044	7033320200	68777	906808	29154847
SRR2131211	3254496050	106345	670493	13794558
SRR2131212	2238265150	25784	499067	27877545
SRR2142181	3040864710	3768	283679	44867049
SRR2142183	2956801080	4019	373830	46472035
SRR2142185	4234367908	9019	451961	149715311
SRR2142186	5505416987	11171	494492	202298184
SRR2142187	7887225544	10430	568354	240247150
SRR2142188	8056739026	11462	251624	241128101
SRR2142189	5100420045	11627	318520	192236410
SRR2142190	5008517418	9153	488034	112922891
SRR2142191	4017081618	10959	450216	89117537
SRR2142192	1467055367	4166	123950	45772162
SRR2142193	8508956547	12754	401835	107711557
SRR2142194	3880168506	7073	235899	76292439
SRR2142196	2944032366	5175	286638	60599117
SRR2142198	3004543188	5243	235251	59773120
SRR2142200	1326844950	3675	59262	23459843
SRR2142203	2572903133	7897	221366	133219029
SRR2142205	3452158671	6866	328234	144886228
SRR2142206	2237137351	9138	321916	119357530
SRR2142210	7053996260	7529	449140	177367757
SRR2142212	6415460285	12178	901016	208609184
SRR2142213	6584031438	7621	901082	211585355
SRR2142214	8922126441	10235	751733	261364740
SRR2142215	6072231718	12255	804889	202333850
SRR2142216	5427095488	14572	494531	176308380
SRR2142217	3285479172	13617	355926	141378974
SRR2142218	5052541030	12646	445967	204593997
SRR2142219	4585415882	15737	499781	182784576
SRR2142220	2520204853	4443	224660	54362060
SRR2142222	2668737486	5774	191025	55516013
SRR2142224	3881912070	6464	305309	95798938
SRR2142226	5258890158	8127	250365	102019176
SRR2142227	3514603286	5061	129065	73081613
SRR2142228	3472784037	9656	253209	80468186
SRR2142229	2592233940	6958	247752	64226708
SRR2142230	1130226138	4870	270202	34391821
SRR2142231	1497707669	6013	219809	43590111
SRR2142232	1347394054	8162	184827	34939810
SRR2164314	20570202100	34805	201474	9307487
SRR2846706	50374402662	25001	1222805	555924039
SRR2857332	12746660762	13505	620936	302562603
SRR2857686	11244969936	16172	398419	220704405
SRR2857885	14130245824	20352	602629	250037385
SRR2857886	13898670196	20667	602629	241641222
SRR2857969	13725734360	14437	732981	320007195
SRR2857970	12568916316	15472	424699	259058660
SRR2858047	12062380914	12528	649449	286768704
SRR2858128	9957510816	18169	583450	180148568
SRR2912775	4018808535	13223	362191	60784117
SRR2912776	4271456674	9442	293613	96917280
SRR2912777	5051671301	7943	368766	87132642
SRR2912778	2361033299	5652	338714	57085261
SRR2912779	5037720075	7027	619221	112727602
SRR2912780	4455955750	6224	464124	111043960
SRR2912781	4126413886	22455	551464	113607422
SRR2912782	3993598368	9422	656374	126221796
SRR2912783	4394028702	10412	277327	113831702
SRR2912784	4360931339	10538	483900	104617477
SRR2912785	3319873514	8868	445602	74338870
SRR2912786	3844465571	8416	354910	94252710
SRR2912787	5097414030	6264	250233	121773121
SRR2912788	4443188164	4656	669195	117818781
SRR2912789	5002911271	10104	850354	95988519
SRR2912790	4292622453	6594	406345	61546203
SRR2912791	4309168198	6018	422820	87355425
SRR2912792	4183867375	10112	466540	97622990
SRR2912793	3754745853	7568	790103	75067581
SRR2912794	3964703456	10431	612560	77998292
SRR2912795	3800921218	12083	500907	93164148
SRR2912796	3600563338	8214	443171	68007945
SRR2912797	3688412486	7276	524520	85066304
SRR2912798	4272381461	3976	412825	129911640
SRR2912799	5534876946	9451	732592	103033157
SRR2912800	4980405888	8308	312196	73043455
SRR2912801	5763099523	12052	585440	104380381
SRR2912802	4738492513	13978	356477	93533230
SRR2912803	5019868021	8048	344683	128849244
SRR2912804	4903187752	11668	753781	91002880
SRR2912806	4108468332	9966	592026	110052555
SRR2912807	4223092818	5497	795312	90754102
SRR2912809	4465577058	6091	291487	100206204
SRR2912810	4495743523	5964	691051	76516023
SRR2912811	4457809065	7098	681825	77527046
SRR3108049	4779024660	12134	553200	126081684
SRR3108056	4786586460	11216	425757	148376857
SRR3108064	4786831620	8014	393354	151055153
SRR3108072	4797618120	29018	351295	73335340
SRR3108079	4794746760	22229	479396	104446332
SRR3110877	4772905200	27302	769274	76945924
SRR3131698	1092994069	152401	706577	7914614
SRR3131702	2462595056	250534	374705	5213764
SRR3131704	1826611039	11870	292350	14450402
SRR3131708	1477576684	11894	571337	8765668
SRR3131712	1082653047	91313	893267	12675774
SRR3131714	1266975289	27479	490391	17429541
SRR3131726	2140593638	28726	272985	13008098
SRR3131728	2348180147	69703	502132	13000351
SRR3131730	1250039941	51414	1305987	15054025
SRR3131746	1045159911	52961	722570	21640409
SRR3131758	2786649008	10360	508238	17328998
SRR3131760	1876037353	69000	406305	20036072
SRR3131764	3115168082	53752	388559	7589452
SRR3131770	1351753247	81420	493710	18355374
SRR3131778	1725901931	14564	201574	5666846
SRR3131782	2407500899	25037	514494	28962574
SRR3131790	1006643911	22723	1516865	12782110
SRR3131792	1356118892	198765	757669	11206442
SRR3131796	1872590882	80203	460339	10656073
SRR3131798	2090363981	43147	533357	22017871
SRR3131800	2036087050	89053	510439	15541247
SRR3131804	1347353694	12095	571203	9920665
SRR3131810	1351893103	59114	890186	14231374
SRR3131814	1080258754	129493	342325	9159353
SRR3131816	2279371296	110301	432654	8789697
SRR3131818	1692031017	39690	545882	17040708
SRR3131826	1757111753	163921	569108	6315352
SRR3131840	1852191451	43361	426855	18625703
SRR3131854	1044835746	57191	882601	13673735
SRR3131860	1265781424	29835	312917	26818630
SRR3131876	1448368444	55577	706528	9724725
SRR3131890	1321579876	36939	280576	16107627
SRR3131896	1443182267	8195	458350	19401758
SRR3131901	3279751272	48948	501994	17999665
SRR3131921	1177999066	166625	855469	3566973
SRR3131925	2343099701	42380	529166	36964471
SRR3131927	1387072595	71090	539837	15119347
SRR3131941	1430143310	8919	893105	6597845
SRR3131949	1011774659	52807	523022	5974352
SRR3131959	1987635353	116349	408909	11488678
SRR3131967	2303198770	96995	490818	11142958
SRR3131969	1218211470	227703	527217	5495293
SRR3131977	1050806625	134142	444878	10697462
SRR3131985	2044660689	229202	813667	7423336
SRR3131987	1311779638	72835	331561	16314763
SRR3131993	1870685339	102001	508852	9990716
SRR3131999	1571855043	32308	433386	21776175
SRR3132001	1299506836	121701	569141	8684391
SRR3132003	1464760914	41573	191294	6493910
SRR3132011	1574800579	12950	246493	26150014
SRR3132015	1387726645	10167	892747	22299908
SRR3132019	1851359077	92278	434842	15657605
SRR3132021	1875469877	77469	487461	6231441
SRR3132039	1964977052	25528	426321	16421329
SRR3132043	1721851598	250534	386430	5567014
SRR3132045	1168511503	52557	420322	24828169
SRR3132053	1774574198	51881	430104	9124011
SRR3132063	2174365685	102025	447569	10806545
SRR3132071	2359959498	34604	1040991	18685003
SRR3132075	2048053392	35937	413497	9781871
SRR3132077	1837935112	57451	435147	5423070
SRR3132081	2060975102	27387	766070	5833609
SRR3132083	1385840385	26276	778825	19494947
SRR3132085	1150974933	24166	626627	33935909
SRR3132087	1888126218	158507	850574	7978207
SRR3132091	1102779347	28475	351074	15048880
SRR3132093	2043039977	39536	456141	15305810
SRR3132097	2012058318	8401	128240	19161802
SRR3132105	1025723173	40495	303069	14529660
SRR3132107	1082536981	46462	424426	19727225
SRR3132111	1088487095	41314	748326	14599924
SRR3132113	2047679103	65790	1137359	18045123
SRR3132127	1199397214	138884	645988	14244750
SRR3132133	1174841257	345590	659793	5044387
SRR3132141	1011511088	197165	802171	5795402
SRR3132143	2234068180	36759	437124	20851209
SRR3132161	1939461608	71745	345664	21576243
SRR3132169	1734247423	62626	782053	21132233
SRR3132175	1978474273	379733	1226238	5431984
SRR3132177	2775922208	114318	381205	11718362
SRR3132181	1702568710	162419	490453	6759726
SRR3132195	1052925522	86797	444069	17397853
SRR3132211	1006373787	24353	649850	29302313
SRR3132215	1281374830	36706	504600	16126374
SRR3132219	1177556554	13594	284017	17277280
SRR3132221	1150942844	91229	800143	11581228
SRR3132225	3952276231	8523	462988	20376287
SRR3132231	1968852840	88353	518428	22583104
SRR3132233	2360980752	42762	800733	15209519
SRR3132235	1820122335	186517	352142	6491495
SRR3132245	1433956918	70443	453991	20898969
SRR3132249	1952267885	138775	765773	4345065
SRR3132251	1448552169	190968	1709859	11332094
SRR3132253	1061232104	32772	550197	14764185
SRR3132259	1370402855	246714	642127	11116884
SRR3132265	1873194983	102213	457093	21667816
SRR3132269	2195575915	356384	544528	8154614
SRR3132277	1305840323	5957	397427	9770638
SRR3132279	3964560040	35529	284623	20766831
SRR3132281	1198992243	96706	346963	5005659
SRR3132285	1121480082	5199	585527	20945648
SRR3132287	1056873394	68461	502727	9904607
SRR3132289	1061322493	16353	364949	28931202
SRR3132295	4917091072	187979	765759	9590723
SRR3132301	1108952380	94586	342063	10126189
SRR3132307	1180189546	75682	408755	12601743
SRR3132309	1287901098	44191	481202	13356225
SRR3132311	1430854638	138770	561548	12438733
SRR3132313	1153297286	133665	959952	12376686
SRR3132319	2791357574	12285	208879	15686139
SRR3132327	1195918615	75888	425800	24159618
SRR3132329	1913570309	184169	386415	5216913
SRR3132337	1494143249	103340	305206	5216333
SRR3132341	1527919430	127326	506860	6144864
SRR3132365	1107108047	205743	1062116	5391158
SRR3132373	3741345989	77339	403146	4812960
SRR3132379	2238708966	22156	444342	7282223
SRR3132387	1036227805	119906	525516	12988571
SRR3132401	1774701339	55928	283628	14861846
SRR3132407	1150898575	35264	215285	7648627
SRR3132415	1760307058	63762	665250	22454447
SRR3132417	1641349684	132829	554643	7439148
SRR3132433	1105912179	42073	186153	14411122
SRR3132437	3212620581	479835	665108	3371654
SRR3132439	2478206784	69287	518132	4771417
SRR3132441	2033292794	37248	778814	18176445
SRR3132445	2555300472	174602	561478	10276518
SRR3132451	1089090919	7496	346983	28597801
SRR3132455	2123870840	17384	392547	18423101
SRR3132457	1045537110	32442	1015916	14327157
SRR3132471	2437483944	39709	440801	21964990
SRR3132473	1184406599	26654	757670	11912506
SRR3132479	1062981007	147703	656620	10095815
SRR3132483	1796056349	9229	172212	12244180
SRR3132485	1452583547	433163	707251	5816828
SRR3160438	15514967100	33981	674215	100047341
SRR3160439	14892535800	23774	471761	87788983
SRR3160441	4389759400	39602	554560	82364075
SRR3160443	5588015200	11814	684137	38349088
SRR3160449	4971897800	38062	483440	71958791
SRR3160452	6451982600	10207	576893	98708316
SRR3160454	12479136300	34151	1043020	41887724
SRR3160455	5380006600	103938	837895	30929099
SRR3160457	6747904800	12360	351236	90007335
SRR3160459	13777683000	45912	378765	20806467
SRR3160460	14864913900	36288	522512	40190878
SRR3195395	130937940300	29537	871371	678584296
SRR3195486	90613565400	30083	1082157	415967511
SRR3313034	3944980633	6630	314282	142193820
SRR3313035	3965920086	6106	372430	124328781
SRR3313036	3844484834	9169	712007	140101120
SRR3313037	3960315346	15123	1351108	86050038
[truncated: 9,818 more rows]
