# Supplementary material for: Comprehensive discovery of CRISPR-targeted terminally redundant sequences in the human gut metagenome: Viruses, plasmids, and more
Source: PLoS Comput Biol. 2021 Oct 21;17(10):e1009428. doi: 10.1371/journal.pcbi.1009428 (PMC8530359; doi:10.1371/journal.pcbi.1009428)
Supplement: S2 Table — (XLSX) [file pcbi.1009428.s011.xlsx]

## Sheet: S2 Table
Basic informations										kmer counts (k=21)			Database hit				Predicted targeting host							Notable genes													Note
Sequence name	Length (bases)	GC content	#genes	Coding ratio	#tRNAs	#rRNAs	#protospacers	Capsid	Portal	#singleton	#doubleton	#tripleton	NCBI virus	NCBI plasmid	IMG/VR	GVD	Species	Genus	Family	Order	Class	Phylum	Domain	DNA_polymerase_III_subunits	DNA_polymerase_family_A	DNA_polymerase_family_B	DNA_polymerase_family_Y	RNA_polymerase_subunits	antirestriction	conjugation	integrase	portal	reverse_transcriptase	tail	terminase_large_subunit	terminase_small_subunit
CONTIG_DRR127476_13491:0-2830:0-2775	2775	0.50955	2	0.732973	0	0	113	NA	0	2755	0	0	0	0	0	1	NA	NA	NA	NA	NA	NA	Bacteria	0	0	0	0	0	0	0	0	0	0	0	0	0
CONTIG_DRR127476_36186:0-1352:0-1297	1297	0.393986	1	0.143408	0	0	17	NA	0	1277	0	0	0	0	0	0	NA	Veillonella	Veillonellaceae	Veillonellales	Negativicutes	Firmicutes	Bacteria	0	0	0	0	0	0	0	0	0	0	0	0	0
CONTIG_DRR127481_5680:0-3974:0-3919	3919	0.408778	7	0.813728	0	0	27	NA	0	3899	0	0	0	0	0	0	NA	NA	Lachnospiraceae	Clostridiales	Clostridia	Firmicutes	Bacteria	0	0	0	0	0	0	0	0	0	0	1	0	0
CONTIG_DRR127485_9435:0-3845:0-3790	3790	0.437995	6	0.834301	0	0	31	NA	0	3770	0	0	0	0	0	1	NA	Bacteroides	Bacteroidaceae	Bacteroidales	Bacteroidia	Bacteroidetes	Bacteria	0	0	0	0	0	0	0	0	0	0	0	0	0
CONTIG_DRR127488_1948:0-11297:0-5593	5593	0.395494	8	0.852852	0	0	195	NA	0	5573	0	0	0	1	0	1	NA	NA	NA	Bacteroidales	Bacteroidia	Bacteroidetes	Bacteria	0	0	0	0	0	0	0	1	0	0	0	0	0
CONTIG_DRR127488_2574:0-8822:0-8778	8778	0.516177	12	0.833903	0	0	14	NA	0	8732	13	0	0	0	0	0	NA	NA	NA	NA	NA	NA	NA	0	1	0	0	1	0	0	1	0	0	0	0	0
CONTIG_DRR127488_2822:0-8169:0-7328	7328	0.296124	10	0.872407	0	0	6	NA	0	7308	0	0	0	0	0	0	NA	NA	NA	NA	NA	NA	NA	0	0	0	0	0	0	0	0	0	0	0	0	0
CONTIG_DRR127488_3665:0-6413:0-6358	6358	0.410978	10	0.709657	0	0	40	NA	0	6266	36	0	0	1	0	1	NA	NA	NA	Bacteroidales	Bacteroidia	Bacteroidetes	Bacteria	0	0	0	0	0	0	0	0	0	0	0	0	0
CONTIG_DRR127507_2238:0-6219:0-6164	6164	0.373621	8	0.932511	0	0	67	MicroMCP	0	6144	0	0	0	0	0	1	NA	NA	NA	Bacteroidales	Bacteroidia	Bacteroidetes	Bacteria	0	0	0	0	0	0	0	0	0	0	0	0	0
CONTIG_DRR127509_5458:0-5160:0-5105	5105	0.495005	7	0.947307	0	0	110	MicroMCP	0	5085	0	0	1	0	1	1	NA	NA	NA	NA	NA	NA	Bacteria	0	0	0	0	0	0	0	0	0	0	0	0	0
CONTIG_DRR127509_7848:0-3657:0-3602	3602	0.491949	4	0.839534	0	0	108	NA	0	3582	0	0	0	0	0	0	NA	NA	NA	Clostridiales	Clostridia	Firmicutes	Bacteria	0	0	0	0	0	0	0	1	0	0	1	0	0
CONTIG_DRR127509_7908:0-3629:0-3574	3574	0.398433	3	0.778959	0	0	24	NA	0	3554	0	0	0	0	0	1	NA	NA	NA	NA	NA	NA	Bacteria	0	0	0	0	0	0	0	1	0	0	0	0	0
CONTIG_DRR127514_2366:0-5554:0-5499	5499	0.372431	7	0.820513	0	0	15	NA	0	5479	0	0	0	1	0	0	NA	Streptococcus	Streptococcaceae	Lactobacillales	Bacilli	Firmicutes	Bacteria	0	0	0	0	0	0	0	0	0	0	0	0	0
CONTIG_DRR127514_2852:0-4717:0-4314	4314	0.432082	9	0.856745	0	0	164	NA	0	4264	15	0	0	1	1	0	NA	NA	NA	Bacteroidales	Bacteroidia	Bacteroidetes	Bacteria	0	0	0	0	0	0	1	0	0	0	0	0	0
CONTIG_DRR127514_3858:0-3609:0-3554	3554	0.491559	4	0.850872	0	0	90	NA	0	3528	3	0	0	0	0	0	NA	NA	NA	Clostridiales	Clostridia	Firmicutes	Bacteria	0	0	0	0	0	0	0	1	0	0	1	0	0
CONTIG_DRR127514_3913:0-3567:0-3512	3512	0.403189	4	0.8209	0	0	22	NA	0	3492	0	0	0	0	0	1	NA	NA	NA	NA	NA	NA	NA	0	0	0	0	0	0	0	1	0	0	0	0	0
CONTIG_DRR127515_13832:0-4173:0-4118	4118	0.423021	4	0.767848	0	0	62	NA	0	4098	0	0	0	0	0	0	NA	NA	NA	NA	NA	Firmicutes	Bacteria	0	0	0	0	0	0	0	0	0	0	1	0	0
CONTIG_DRR127515_21067:0-2807:0-2752	2752	0.581759	2	0.724927	0	0	30	NA	0	2732	0	0	0	0	0	1	NA	NA	NA	NA	NA	Actinobacteria	Bacteria	0	0	0	0	0	0	0	1	0	0	0	0	0
CONTIG_DRR127517_20092:0-1605:0-1550	1550	0.509677	2	0.663871	0	0	5	NA	0	1530	0	0	0	1	0	0	NA	NA	NA	NA	NA	NA	NA	0	0	0	0	0	0	0	0	0	0	0	0	0
CONTIG_DRR127517_2208:0-12065:0-12010	12010	0.487677	16	0.879767	0	0	19	NA	0	11938	23	2	0	0	0	1	NA	NA	NA	NA	NA	NA	Bacteria	0	1	0	0	1	0	0	1	0	0	0	0	0
CONTIG_DRR127517_4251:0-6631:0-6578	6578	0.319094	7	0.716023	0	0	10	NA	0	6544	7	0	0	0	0	0	NA	NA	NA	NA	NA	NA	NA	0	0	0	0	0	0	0	0	0	0	0	0	0
CONTIG_DRR127517_4773:0-5986:0-5931	5931	0.410049	9	0.82347	0	0	39	NA	0	5905	3	0	0	0	0	1	NA	Bacteroides	Bacteroidaceae	Bacteroidales	Bacteroidia	Bacteroidetes	Bacteria	0	0	0	0	0	0	0	0	0	0	0	0	0
CONTIG_DRR127519_614:0-28703:0-28653	28653	0.268454	34	0.939797	0	0	23	NA	0	28628	1	1	0	0	0	0	NA	NA	NA	NA	NA	NA	NA	0	0	0	0	0	0	1	1	0	0	1	0	0
CONTIG_DRR127521_142:0-98666:0-98611	98611	0.290647	92	0.938384	0	0	31	HK97	1	98509	35	4	1	0	1	1	NA	NA	NA	Bacteroidales	Bacteroidia	Bacteroidetes	Bacteria	0	1	0	0	0	0	1	1	1	0	1	1	0
CONTIG_DRR127521_4753:0-6426:0-6371	6371	0.379846	7	0.903626	0	0	94	MicroMCP	0	6351	0	0	0	0	0	1	NA	NA	NA	Bacteroidales	Bacteroidia	Bacteroidetes	Bacteria	0	0	0	0	0	0	0	0	0	0	0	0	0
CONTIG_DRR127521_5213:0-5852:0-5702	5702	0.440898	5	0.703437	0	0	241	NA	0	5449	64	35	0	0	0	0	NA	NA	NA	Clostridiales	Clostridia	Firmicutes	Bacteria	0	0	0	0	0	0	0	1	0	0	0	0	0
CONTIG_DRR127524_25595:0-1490:0-1435	1435	0.36446	1	0.0794425	0	0	18	NA	0	1415	0	0	0	0	0	0	NA	Veillonella	Veillonellaceae	Veillonellales	Negativicutes	Firmicutes	Bacteria	0	0	0	0	0	0	0	0	0	0	0	0	0
CONTIG_DRR127524_3752:0-5694:0-5639	5639	0.419755	8	0.778862	0	0	30	NA	0	5619	0	0	0	0	0	0	NA	NA	NA	Bacteroidales	Bacteroidia	Bacteroidetes	Bacteria	0	0	0	0	0	0	0	1	0	0	0	0	0
CONTIG_DRR127524_8300:0-3182:0-3129	3129	0.573985	4	0.747843	0	0	23	NA	0	3109	0	0	0	0	0	1	NA	NA	NA	NA	NA	Actinobacteria	Bacteria	0	0	0	0	0	0	0	0	0	0	0	0	0
CONTIG_DRR127524_8336:0-3172:0-3117	3117	0.470003	3	0.790183	0	0	39	NA	0	3097	0	0	0	0	0	0	NA	NA	NA	NA	NA	NA	Bacteria	0	0	0	0	0	0	0	1	0	0	0	0	0
CONTIG_DRR127532_10463:0-2337:0-2282	2282	0.45092	3	0.70333	0	0	92	NA	0	2262	0	0	0	0	0	0	NA	NA	NA	NA	NA	NA	Bacteria	0	0	0	0	0	0	0	0	0	0	0	0	0
CONTIG_DRR127532_3548:0-6283:0-6228	6228	0.438343	9	0.833333	0	0	23	NA	0	6186	2	6	0	0	0	0	NA	NA	NA	Bacteroidales	Bacteroidia	Bacteroidetes	Bacteria	0	0	0	0	0	0	1	0	0	0	0	0	0
CONTIG_DRR127532_9048:0-2655:0-2600	2600	0.449231	4	0.66	0	0	4	NA	0	2580	0	0	0	0	0	0	NA	NA	NA	NA	NA	NA	NA	0	0	0	0	0	0	0	0	0	0	0	0	0
CONTIG_DRR127536_4014:0-6338:0-6283	6283	0.374184	7	0.925354	0	0	47	MicroMCP	0	6263	0	0	0	0	0	0	NA	Bacteroides	Bacteroidaceae	Bacteroidales	Bacteroidia	Bacteroidetes	Bacteria	0	0	0	0	0	0	0	0	0	0	0	0	0
CONTIG_DRR127537_5347:0-2729:0-2674	2674	0.345176	3	0.573298	0	0	32	NA	0	2654	0	0	0	0	0	1	NA	NA	NA	Clostridiales	Clostridia	Firmicutes	Bacteria	0	0	0	0	0	0	0	0	0	0	0	0	0
CONTIG_DRR127546_1419:0-21614:0-21559	21559	0.415557	42	0.946936	0	0	85	NA	0	21517	11	0	0	0	0	0	NA	NA	NA	NA	NA	NA	NA	0	0	0	0	0	0	0	1	0	0	1	1	0
CONTIG_DRR127546_4241:0-6186:0-6131	6131	0.375306	9	0.922362	0	0	194	MicroMCP	0	6111	0	0	0	0	0	0	NA	Bacteroides	Bacteroidaceae	Bacteroidales	Bacteroidia	Bacteroidetes	Bacteria	0	0	0	0	0	0	0	0	0	0	0	0	0
CONTIG_DRR127546_8685:0-2772:0-2717	2717	0.48583	2	0.774015	0	0	23	NA	0	2697	0	0	0	0	0	0	NA	Faecalibacterium	Ruminococcaceae	Clostridiales	Clostridia	Firmicutes	Bacteria	0	0	0	0	0	0	0	0	0	0	0	0	0
CONTIG_DRR127557_219:0-43021:0-42974	42974	0.323335	77	0.942151	0	0	465	HK97	1	42894	30	0	0	0	1	0	NA	NA	NA	NA	NA	Firmicutes	Bacteria	1	1	0	0	1	0	1	1	0	0	1	1	1
CONTIG_DRR127557_3279:0-7056:0-7001	7001	0.410513	10	0.851878	0	0	30	NA	0	6981	0	0	0	0	0	0	NA	NA	NA	NA	NA	NA	Bacteria	0	0	0	0	0	0	1	0	0	0	0	0	0
CONTIG_DRR127557_8794:0-3038:0-2983	2983	0.434797	3	0.597385	0	0	18	NA	0	2963	0	0	0	0	0	0	NA	NA	NA	Bacteroidales	Bacteroidia	Bacteroidetes	Bacteria	0	0	0	0	0	0	0	0	0	0	0	0	0
CONTIG_DRR127557_9448:0-2854:0-2799	2799	0.576992	2	0.719185	0	0	27	NA	0	2779	0	0	0	0	0	1	NA	NA	NA	NA	NA	Actinobacteria	Bacteria	0	0	0	0	0	0	0	1	0	0	0	0	0
CONTIG_DRR127559_3122:0-8858:0-6602	6602	0.436837	10	0.759315	0	0	55	NA	0	6540	21	0	0	0	0	0	NA	NA	NA	Bacteroidales	Bacteroidia	Bacteroidetes	Bacteria	0	0	0	0	0	0	0	0	0	0	0	0	0
CONTIG_DRR127559_5403:0-5142:0-5087	5087	0.468646	6	0.780224	0	0	8	NA	0	5015	26	0	0	0	0	0	NA	NA	NA	NA	NA	NA	NA	0	0	0	0	0	0	0	1	0	0	0	0	0
CONTIG_DRR127567_13345:0-1232:0-1177	1177	0.387426	1	0.142736	0	0	17	NA	0	1157	0	0	0	0	0	0	NA	Veillonella	Veillonellaceae	Veillonellales	Negativicutes	Firmicutes	Bacteria	0	0	0	0	0	0	0	0	0	0	0	0	0
CONTIG_DRR127579_135:0-96693:0-96652	96652	0.290527	94	0.934404	0	0	23	HK97	1	96463	83	1	1	0	1	1	NA	NA	NA	Bacteroidales	Bacteroidia	Bacteroidetes	Bacteria	0	1	0	0	0	0	1	1	1	0	1	1	0
CONTIG_DRR127579_3243:0-6215:0-6160	6160	0.611851	6	0.745617	0	0	80	NA	0	6138	1	0	0	1	0	0	NA	Bifidobacterium	Bifidobacteriaceae	Bifidobacteriales	Actinobacteria	Actinobacteria	Bacteria	0	0	0	0	0	0	1	1	0	0	0	0	0
CONTIG_DRR127579_3751:0-5416:0-5361	5361	0.520985	7	0.812535	0	0	13	NA	0	5341	0	0	0	0	0	1	NA	NA	NA	NA	NA	NA	NA	0	0	0	0	0	0	0	0	0	0	1	0	0
CONTIG_DRR127580_3212:0-9426:0-9371	9371	0.469	15	0.837157	0	0	156	InoMCP	0	9351	0	0	0	0	0	0	NA	NA	NA	Clostridiales	Clostridia	Firmicutes	Bacteria	0	0	0	0	0	0	0	1	0	0	0	0	0
CONTIG_DRR127580_3284:0-9178:0-5308	5308	0.450452	6	0.863037	0	0	422	NA	0	5282	3	0	0	0	0	1	NA	NA	NA	NA	NA	NA	Bacteria	0	0	0	0	0	0	0	0	0	0	0	0	0
CONTIG_DRR127580_4332:0-7056:0-7001	7001	0.410513	10	0.851878	0	0	30	NA	0	6981	0	0	0	0	0	0	NA	NA	NA	NA	NA	NA	Bacteria	0	0	0	0	0	0	1	0	0	0	0	0	0
CONTIG_DRR127583_1523:0-18005:0-8766	8766	0.434063	14	0.759411	0	0	27	NA	0	8706	20	0	0	0	0	0	NA	NA	NA	Bacteroidales	Bacteroidia	Bacteroidetes	Bacteria	0	0	0	0	0	0	1	0	0	0	0	0	0
CONTIG_DRR127583_4150:0-7443:0-7311	7311	0.44221	8	0.735741	0	0	253	NA	0	6964	162	1	0	0	0	0	NA	NA	NA	NA	NA	Firmicutes	Bacteria	0	0	0	0	0	0	0	1	0	0	0	0	0
CONTIG_DRR127594_2064:0-12075:0-12020	12020	0.490017	16	0.892013	0	0	17	NA	0	11948	23	2	0	0	0	1	NA	NA	NA	NA	NA	NA	Bacteria	0	1	0	0	1	0	0	1	0	0	0	0	0
CONTIG_DRR127594_5069:0-5677:0-3073	3073	0.398308	5	0.698991	0	0	17	NA	0	3053	0	0	0	1	0	0	NA	NA	NA	NA	NA	NA	Bacteria	0	0	0	0	0	0	0	1	0	0	0	0	0
CONTIG_DRR127596_2959:0-6426:0-6371	6371	0.379689	8	0.934704	0	0	93	MicroMCP	0	6351	0	0	0	0	0	1	NA	NA	NA	Bacteroidales	Bacteroidia	Bacteroidetes	Bacteria	0	0	0	0	0	0	0	0	0	0	0	0	0
CONTIG_DRR127596_502:0-29529:0-29474	29474	0.553437	48	0.911176	0	0	25	HK97	1	29356	28	5	0	0	0	0	NA	Bifidobacterium	Bifidobacteriaceae	Bifidobacteriales	Actinobacteria	Actinobacteria	Bacteria	0	0	0	0	1	0	0	1	1	0	1	1	0
CONTIG_DRR127596_6089:0-3530:0-3475	3475	0.447482	4	0.726906	0	0	53	NA	0	3427	14	0	0	0	0	0	NA	NA	Lachnospiraceae	Clostridiales	Clostridia	Firmicutes	Bacteria	0	0	0	0	0	0	1	0	0	0	0	0	0
CONTIG_DRR127596_7537:0-3005:0-2950	2950	0.589153	2	0.682373	0	0	41	NA	0	2930	0	0	0	0	0	1	NA	NA	NA	NA	NA	Actinobacteria	Bacteria	0	0	0	0	0	0	0	1	0	0	0	0	0
CONTIG_DRR127597_19:0-155641:0-155589	155589	0.414489	192	0.923876	3	0	227	NA	1	155299	135	0	0	0	1	1	NA	NA	NA	Bacteroidales	Bacteroidia	Bacteroidetes	Bacteria	1	1	0	0	0	0	1	1	1	1	1	1	0
CONTIG_DRR127597_3509:0-6370:0-6315	6315	0.434838	10	0.836105	0	0	24	NA	0	6287	4	0	0	0	0	0	NA	NA	NA	NA	NA	NA	Bacteria	0	0	0	0	0	0	1	0	0	0	0	0	0
CONTIG_DRR127597_4630:0-5036:0-4981	4981	0.419193	8	0.829352	0	0	91	NA	0	4961	0	0	0	0	0	1	NA	NA	NA	Bacteroidales	Bacteroidia	Bacteroidetes	Bacteria	0	0	0	0	0	0	0	0	0	0	0	0	0
CONTIG_DRR127597_8668:0-3078:0-3023	3023	0.408535	2	0.707575	0	0	29	NA	0	2995	4	0	0	0	0	0	NA	NA	NA	NA	NA	Firmicutes	Bacteria	0	0	0	0	0	0	0	0	0	0	0	0	0
CONTIG_DRR127603_1388:0-11847:0-11797	11797	0.496652	15	0.884716	0	0	7	NA	0	11749	14	0	0	0	0	1	NA	NA	NA	NA	NA	NA	NA	0	1	0	0	1	0	0	1	0	0	0	0	0
CONTIG_DRR127613_13926:0-2431:0-2376	2376	0.30766	1	0.431818	0	0	28	NA	0	2356	0	0	0	0	0	0	NA	Megamonas	Selenomonadaceae	Selenomonadales	Negativicutes	Firmicutes	Bacteria	0	0	0	0	0	0	0	0	0	0	0	0	0
CONTIG_DRR127613_149:0-62113:0-62077	62077	0.402742	103	0.931118	0	0	321	HK97	1	62055	1	0	0	1	1	0	NA	NA	NA	Clostridiales	Clostridia	Firmicutes	Bacteria	1	1	0	0	1	0	1	1	1	1	1	1	1
CONTIG_DRR127613_216:0-51420:0-51365	51365	0.446335	72	0.926195	0	0	64	HK97	1	51303	21	0	0	0	1	1	NA	Bacteroides	Bacteroidaceae	Bacteroidales	Bacteroidia	Bacteroidetes	Bacteria	0	1	0	0	0	0	0	1	1	1	1	1	0
CONTIG_DRR127616_10497:0-3253:0-3198	3198	0.585679	4	0.666041	0	0	22	NA	0	3178	0	0	0	0	0	0	NA	NA	NA	NA	NA	NA	Bacteria	0	0	0	0	0	0	0	1	0	0	1	0	0
CONTIG_DRR127619_2711:0-3836:0-3781	3781	0.435864	5	0.78392	0	0	31	NA	0	3761	0	0	0	0	0	1	NA	Bacteroides	Bacteroidaceae	Bacteroidales	Bacteroidia	Bacteroidetes	Bacteria	0	0	0	0	0	0	0	0	0	0	0	0	0
CONTIG_DRR127625_3394:0-8882:0-8827	8827	0.515351	13	0.837091	0	0	13	NA	0	8758	20	3	0	0	0	0	NA	NA	NA	NA	NA	NA	NA	0	1	0	0	1	0	0	1	0	0	0	0	0
CONTIG_DRR127625_4075:0-7613:0-7566	7566	0.322099	10	0.774782	0	0	15	NA	0	7518	14	0	0	0	0	0	NA	NA	NA	NA	NA	NA	NA	0	0	0	0	0	0	1	0	0	0	0	0	0
CONTIG_DRR127625_5194:0-6080:0-5603	5603	0.441014	5	0.715867	0	0	235	NA	0	5509	37	0	0	0	0	0	NA	NA	NA	Clostridiales	Clostridia	Firmicutes	Bacteria	0	0	0	0	0	0	0	1	0	0	0	0	0
CONTIG_DRR127625_5235:0-6034:0-5979	5979	0.442214	9	0.876568	0	0	63	MicroMCP	0	5959	0	0	0	0	0	0	NA	Alistipes	Rikenellaceae	Bacteroidales	Bacteroidia	Bacteroidetes	Bacteria	0	0	0	0	0	0	0	0	0	0	0	0	0
CONTIG_DRR127625_638:0-35166:0-35116	35116	0.466169	43	0.930601	0	0	255	HK97	1	35074	11	0	0	0	0	0	NA	NA	NA	Bacteroidales	Bacteroidia	Bacteroidetes	Bacteria	0	1	0	0	0	0	1	1	1	0	1	0	0
CONTIG_DRR127625_7190:0-4451:0-4396	4396	0.424704	10	0.952002	0	0	90	NA	0	4376	0	0	0	0	0	0	NA	NA	Ruminococcaceae	Clostridiales	Clostridia	Firmicutes	Bacteria	0	0	0	0	0	0	0	0	0	0	0	0	0
CONTIG_DRR127625_746:0-31156:0-31101	31101	0.527186	46	0.914537	0	0	889	HK97	1	31075	3	0	0	0	1	1	NA	NA	NA	NA	NA	NA	Bacteria	0	0	0	0	1	0	1	1	1	1	1	1	1
CONTIG_DRR127625_8795:0-3630:0-3575	3575	0.397203	3	0.800559	0	0	29	NA	0	3555	0	0	0	0	0	1	NA	NA	NA	NA	NA	Firmicutes	Bacteria	0	0	0	0	0	0	0	1	0	0	0	0	0
CONTIG_DRR127628_4565:0-6542:0-6487	6487	0.37367	8	0.913365	0	0	67	MicroMCP	0	6467	0	0	0	0	0	1	NA	NA	NA	Bacteroidales	Bacteroidia	Bacteroidetes	Bacteria	0	0	0	0	0	0	0	0	0	0	0	0	0
CONTIG_DRR127628_7567:0-3838:0-3783	3783	0.432725	6	0.804124	0	0	31	NA	0	3761	1	0	0	0	0	1	NA	Bacteroides	Bacteroidaceae	Bacteroidales	Bacteroidia	Bacteroidetes	Bacteria	0	0	0	0	0	0	0	0	0	0	0	0	0
CONTIG_DRR127634_316:0-66286:0-66231	66231	0.319261	105	0.929021	0	0	50	HK97	1	66185	13	0	0	0	1	1	Phascolarctobacterium faecium	Phascolarctobacterium	Acidaminococcaceae	Acidaminococcales	Negativicutes	Firmicutes	Bacteria	1	1	0	0	0	0	1	1	1	1	1	1	0
CONTIG_DRR127634_5374:0-5415:0-5361	5361	0.521171	7	0.812535	0	0	12	NA	0	5341	0	0	0	0	0	1	NA	NA	NA	NA	NA	NA	NA	0	0	0	0	0	0	0	0	0	0	1	0	0
CONTIG_DRR127638_5887:0-2783:0-2728	2728	0.500367	3	0.63563	0	0	24	NA	0	2708	0	0	0	0	0	0	NA	NA	NA	NA	NA	NA	Bacteria	0	0	0	0	0	0	0	0	0	0	0	0	0
CONTIG_DRR127649_2054:0-14796:0-14741	14741	0.416593	17	0.567804	0	0	238	NA	0	4769	4919	38	0	0	0	0	NA	NA	NA	Bacteroidales	Bacteroidia	Bacteroidetes	Bacteria	0	0	0	0	0	0	1	0	0	0	0	0	0
CONTIG_DRR127649_3673:0-8294:0-8239	8239	0.433426	14	0.741352	0	0	64	NA	0	8171	24	0	0	0	0	0	NA	NA	NA	Bacteroidales	Bacteroidia	Bacteroidetes	Bacteria	0	0	0	0	0	0	0	0	0	0	0	0	0
CONTIG_DRR127649_8615:0-3675:0-3620	3620	0.447238	4	0.734254	0	0	71	NA	0	3584	8	0	0	0	0	0	NA	NA	Lachnospiraceae	Clostridiales	Clostridia	Firmicutes	Bacteria	0	0	0	0	0	0	1	0	0	0	0	0	0
CONTIG_DRR127666_3874:0-4756:0-4701	4701	0.458626	6	0.860881	0	0	32	NA	0	4681	0	0	0	0	0	0	NA	NA	NA	Clostridiales	Clostridia	Firmicutes	Bacteria	0	0	0	0	0	0	0	0	0	0	1	0	0
CONTIG_DRR127666_5186:0-3836:0-3781	3781	0.435864	6	0.838667	0	0	31	NA	0	3761	0	0	0	0	0	1	NA	Bacteroides	Bacteroidaceae	Bacteroidales	Bacteroidia	Bacteroidetes	Bacteria	0	0	0	0	0	0	0	0	0	0	0	0	0
CONTIG_DRR127669_1627:0-13187:0-8240	8240	0.433617	14	0.741262	0	0	67	NA	0	8172	24	0	0	0	0	0	NA	NA	NA	Bacteroidales	Bacteroidia	Bacteroidetes	Bacteria	0	0	0	0	0	0	0	0	0	0	0	0	0
CONTIG_DRR127669_2784:0-7270:0-5210	5210	0.437044	7	0.897697	0	0	263	NA	0	5190	0	0	0	0	0	0	NA	NA	NA	NA	NA	Firmicutes	Bacteria	0	0	0	0	0	0	1	1	0	0	0	0	0
CONTIG_DRR127669_3676:0-5331:0-5276	5276	0.625474	7	0.709629	0	0	71	NA	0	5248	4	0	0	1	0	0	NA	Bifidobacterium	Bifidobacteriaceae	Bifidobacteriales	Actinobacteria	Actinobacteria	Bacteria	0	0	0	0	0	0	1	1	0	0	0	0	0
CONTIG_DRR127672_311:0-50180:0-50125	50125	0.457935	86	0.867471	0	0	123	HK97	1	49827	103	15	0	0	1	1	NA	NA	NA	NA	NA	NA	Bacteria	0	0	0	0	0	0	0	1	1	0	1	1	1
CONTIG_DRR127672_65:0-108822:0-108767	108767	0.445972	136	0.92267	0	0	1337	HK97	1	108705	21	0	0	0	1	1	NA	NA	NA	Bacteroidales	Bacteroidia	Bacteroidetes	Bacteria	1	0	0	0	1	0	1	1	1	1	1	1	0
CONTIG_DRR127674_199:0-97426:0-97371	97371	0.291873	95	0.939058	0	0	26	HK97	1	97206	62	7	1	0	1	1	NA	NA	NA	Bacteroidales	Bacteroidia	Bacteroidetes	Bacteria	0	1	0	0	1	0	1	1	1	0	1	1	0
CONTIG_DRR127674_4721:0-6506:0-6452	6452	0.41026	10	0.706293	0	0	44	NA	0	6378	27	0	0	1	0	1	NA	NA	NA	Bacteroidales	Bacteroidia	Bacteroidetes	Bacteria	0	0	0	0	0	0	0	0	0	0	0	0	0
CONTIG_DRR127674_6902:0-4266:0-4211	4211	0.352885	8	0.760864	0	0	18	NA	0	4191	0	0	0	0	0	0	NA	NA	NA	NA	NA	Firmicutes	Bacteria	0	0	0	0	0	0	0	1	0	0	0	0	0
CONTIG_DRR127683_162:0-65083:0-65028	65028	0.323353	108	0.926509	0	0	50	HK97	1	64982	13	0	0	0	1	1	Phascolarctobacterium faecium	Phascolarctobacterium	Acidaminococcaceae	Acidaminococcales	Negativicutes	Firmicutes	Bacteria	1	1	0	0	1	0	1	1	1	0	1	1	0
CONTIG_DRR127683_302:0-42497:0-42281	42281	0.412573	38	0.881531	0	0	92	NA	0	42014	113	7	0	1	0	0	NA	Lachnoclostridium	Lachnospiraceae	Clostridiales	Clostridia	Firmicutes	Bacteria	1	0	0	0	1	0	1	1	0	0	1	0	0
CONTIG_DRR127685_10526:0-3367:0-3312	3312	0.582126	4	0.748188	0	0	23	NA	0	3292	0	0	0	0	0	0	NA	NA	NA	NA	NA	Actinobacteria	Bacteria	0	0	0	0	0	0	0	1	0	0	0	0	0
CONTIG_DRR127685_777:0-24027:0-23972	23972	0.316619	25	0.90005	0	0	46	NA	0	23663	96	31	0	0	0	0	NA	NA	NA	NA	NA	Firmicutes	Bacteria	0	0	0	0	1	1	1	1	0	0	0	0	0
CONTIG_DRR127692_3827:0-6602:0-6547	6547	0.641057	9	0.845884	0	0	5	NA	0	6495	16	0	0	0	0	0	NA	NA	NA	NA	NA	NA	NA	0	0	0	0	0	0	1	0	0	0	0	0	0
CONTIG_DRR127692_7474:0-3633:0-3578	3578	0.621856	3	0.708496	0	0	48	NA	0	3556	1	0	0	1	0	0	NA	Bifidobacterium	Bifidobacteriaceae	Bifidobacteriales	Actinobacteria	Actinobacteria	Bacteria	0	0	0	0	0	0	1	0	0	0	0	0	0
CONTIG_DRR127700_11554:0-2782:0-2727	2727	0.499817	3	0.635864	0	0	23	NA	0	2707	0	0	0	0	0	0	NA	NA	NA	NA	NA	NA	Bacteria	0	0	0	0	0	0	0	0	0	0	0	0	0
CONTIG_DRR127700_1460:0-16937:0-16837	16837	0.492546	24	0.93152	0	0	112	NA	0	16688	45	13	0	0	1	1	NA	Alistipes	Rikenellaceae	Bacteroidales	Bacteroidia	Bacteroidetes	Bacteria	0	1	0	0	0	0	1	1	1	0	0	0	0
CONTIG_DRR127700_681:0-35235:0-35180	35180	0.463928	44	0.930102	0	0	102	HK97	1	34974	64	14	0	0	1	1	NA	Bacteroides	Bacteroidaceae	Bacteroidales	Bacteroidia	Bacteroidetes	Bacteria	0	1	0	0	0	0	1	1	1	0	1	0	0
CONTIG_DRR127704_3328:0-6840:0-6785	6785	0.386441	10	0.844952	0	0	21	NA	0	6755	5	0	0	1	0	0	NA	NA	NA	Bacteroidales	Bacteroidia	Bacteroidetes	Bacteria	0	0	0	0	0	0	1	0	0	0	0	0	0
CONTIG_DRR127704_398:0-52802:0-52754	52754	0.538026	81	0.927285	1	0	1004	HK97	1	52668	33	0	0	0	1	1	NA	Faecalibacterium	Ruminococcaceae	Clostridiales	Clostridia	Firmicutes	Bacteria	0	0	0	0	1	0	1	1	1	1	1	1	1
CONTIG_DRR127704_9094:0-2661:0-2606	2606	0.345357	3	0.562932	0	0	31	NA	0	2586	0	0	0	0	0	1	NA	NA	NA	Clostridiales	Clostridia	Firmicutes	Bacteria	0	0	0	0	0	0	0	0	0	0	0	0	0
CONTIG_DRR127708_15474:0-2141:0-2086	2086	0.431448	3	0.549377	0	0	7	NA	0	2066	0	0	0	0	0	0	NA	NA	NA	NA	NA	NA	NA	0	0	0	0	0	0	0	0	0	0	0	0	0
CONTIG_DRR127708_332:0-48312:0-48257	48257	0.460866	73	0.925109	1	0	856	HK97	1	48153	42	0	0	0	1	1	NA	NA	NA	NA	NA	Firmicutes	Bacteria	0	0	0	1	1	0	1	1	1	1	1	0	1
CONTIG_DRR127708_69:0-99800:0-99745	99745	0.291012	91	0.942483	0	0	24	HK97	1	99627	40	6	1	0	1	1	NA	NA	NA	Bacteroidales	Bacteroidia	Bacteroidetes	Bacteria	0	1	0	0	1	0	1	1	1	1	1	1	0
CONTIG_DRR127713_1718:0-9083:0-5603	5603	0.441371	5	0.715867	0	0	235	NA	0	5517	33	0	0	0	0	0	NA	NA	NA	Clostridiales	Clostridia	Firmicutes	Bacteria	0	0	0	0	0	0	0	1	0	0	0	0	0
CONTIG_DRR127720_14164:0-2784:0-2729	2729	0.503115	3	0.635398	0	0	23	NA	0	2709	0	0	0	0	0	0	NA	NA	NA	NA	NA	NA	Bacteria	0	0	0	0	0	0	0	0	0	0	0	0	0
CONTIG_DRR127720_5948:0-6657:0-6602	6602	0.435777	10	0.759315	0	0	60	NA	0	6540	21	0	0	0	0	0	NA	NA	NA	Bacteroidales	Bacteroidia	Bacteroidetes	Bacteria	0	0	0	0	0	0	0	0	0	0	0	0	0
CONTIG_DRR127720_6130:0-6483:0-6428	6428	0.64468	9	0.862477	0	0	6	NA	0	6402	3	0	0	0	0	0	NA	NA	NA	NA	NA	NA	NA	0	0	0	0	0	0	1	0	0	0	0	0	0
CONTIG_DRR127721_3993:0-3836:0-3781	3781	0.439037	5	0.779159	0	0	26	NA	0	3757	2	0	0	0	0	1	NA	Bacteroides	Bacteroidaceae	Bacteroidales	Bacteroidia	Bacteroidetes	Bacteria	0	0	0	0	0	0	0	0	0	0	0	0	0
CONTIG_DRR127724_53:0-160450:0-160395	160395	0.415306	209	0.937959	4	0	222	NA	1	159999	188	0	0	0	1	1	NA	NA	NA	Bacteroidales	Bacteroidia	Bacteroidetes	Bacteria	1	1	0	0	0	0	1	1	1	1	1	1	0
CONTIG_DRR127731_3710:0-5142:0-5087	5087	0.467859	6	0.772557	0	0	9	NA	0	5045	11	0	0	0	0	0	NA	NA	NA	NA	NA	NA	NA	0	0	0	0	0	0	0	1	0	0	0	0	0
CONTIG_DRR127736_2386:0-6808:0-6753	6753	0.419961	8	0.697468	0	0	288	NA	0	6663	35	0	0	0	0	0	NA	NA	NA	Clostridiales	Clostridia	Firmicutes	Bacteria	0	0	0	1	0	0	1	1	0	0	0	0	0
CONTIG_DRR127736_3013:0-5060:0-5005	5005	0.413387	7	0.923077	0	0	46	MicroMCP	0	4985	0	0	1	0	1	1	Phascolarctobacterium faecium	Phascolarctobacterium	Acidaminococcaceae	Acidaminococcales	Negativicutes	Firmicutes	Bacteria	0	0	0	0	0	0	0	0	0	0	0	0	0
CONTIG_DRR127737_4902:0-5453:0-5398	5398	0.410708	6	0.760282	0	0	24	NA	0	5378	0	0	0	0	0	0	NA	Bacteroides	Bacteroidaceae	Bacteroidales	Bacteroidia	Bacteroidetes	Bacteria	0	0	0	0	0	0	0	1	0	0	0	0	0
CONTIG_DRR127737_7390:0-3837:0-3782	3782	0.433633	5	0.784506	0	0	29	NA	0	3762	0	0	0	0	0	1	NA	Bacteroides	Bacteroidaceae	Bacteroidales	Bacteroidia	Bacteroidetes	Bacteria	0	0	0	0	0	0	0	0	0	0	0	0	0
CONTIG_DRR127748_2337:0-7056:0-7001	7001	0.41037	10	0.851878	0	0	30	NA	0	6981	0	0	0	0	0	0	NA	NA	NA	NA	NA	NA	Bacteria	0	0	0	0	0	0	1	0	0	0	0	0	0
CONTIG_DRR127751_2925:0-4295:0-4240	4240	0.395519	5	0.756368	0	0	10	NA	0	4220	0	0	0	1	0	0	NA	NA	NA	NA	NA	NA	NA	0	0	0	0	0	0	0	0	0	0	0	0	0
CONTIG_DRR127752_125:0-96767:0-96730	96730	0.29051	94	0.933247	0	0	19	HK97	1	96503	55	27	1	0	1	1	NA	Bacteroides	Bacteroidaceae	Bacteroidales	Bacteroidia	Bacteroidetes	Bacteria	0	1	0	0	0	0	1	1	1	0	1	1	0
CONTIG_DRR127752_3460:0-4916:0-4861	4861	0.36186	6	0.877597	0	0	101	MicroMCP	0	4841	0	0	1	0	0	1	NA	Megamonas	Selenomonadaceae	Selenomonadales	Negativicutes	Firmicutes	Bacteria	0	0	0	0	0	0	0	0	0	0	0	0	0
CONTIG_DRR127752_3557:0-4725:0-4670	4670	0.610278	5	0.668094	0	0	50	NA	0	4648	1	0	0	1	0	0	NA	Bifidobacterium	Bifidobacteriaceae	Bifidobacteriales	Actinobacteria	Actinobacteria	Bacteria	0	0	0	0	0	0	1	1	0	0	0	0	0
CONTIG_DRR127755_2423:0-9892:0-4986	4986	0.508223	6	0.794224	0	0	113	NA	0	4966	0	0	0	0	0	0	NA	NA	NA	NA	NA	Firmicutes	Bacteria	0	0	0	0	1	0	0	0	0	0	1	0	0
CONTIG_DRR127755_3562:0-6812:0-6769	6769	0.411287	9	0.852268	0	0	29	NA	0	6749	0	0	0	0	0	0	NA	NA	NA	NA	NA	NA	Bacteria	0	0	0	0	0	0	1	0	0	0	0	0	0
CONTIG_DRR127756_1601:0-14864:0-14832	14832	0.311017	16	0.867718	0	0	25	NA	0	14766	20	2	0	0	0	0	NA	NA	NA	NA	NA	Firmicutes	Bacteria	0	0	0	0	1	1	1	1	0	0	0	0	0
CONTIG_DRR127756_2445:0-9522:0-9490	9490	0.329821	11	0.972392	0	0	22	NA	0	9462	4	0	0	0	0	0	NA	NA	NA	NA	NA	Firmicutes	Bacteria	0	0	0	0	0	0	1	1	0	0	0	0	0
CONTIG_DRR127756_8476:0-2719:0-2664	2664	0.350601	3	0.57545	0	0	29	NA	0	2644	0	0	0	0	0	1	NA	NA	NA	Clostridiales	Clostridia	Firmicutes	Bacteria	0	0	0	0	0	0	0	0	0	0	0	0	0
CONTIG_DRR127762_3229:0-6009:0-5954	5954	0.40393	7	0.828351	0	0	41	MicroMCP	0	5934	0	0	0	0	0	1	NA	NA	NA	Bacteroidales	Bacteroidia	Bacteroidetes	Bacteria	0	0	0	0	0	0	0	0	0	0	0	0	0
CONTIG_DRR127767_4374:0-6822:0-6767	6767	0.38673	10	0.83523	0	0	23	NA	0	6737	2	2	0	0	0	0	NA	NA	NA	Bacteroidales	Bacteroidia	Bacteroidetes	Bacteria	0	0	0	0	0	0	1	0	0	0	0	0	0
CONTIG_DRR127767_4759:0-6325:0-6270	6270	0.397767	7	0.937321	0	0	21	MicroMCP	0	6250	0	0	0	0	0	1	NA	NA	NA	NA	NA	NA	NA	0	0	0	0	0	0	0	0	0	0	0	0	0
CONTIG_DRR127767_5203:0-5862:0-5807	5807	0.450146	8	0.764078	0	0	101	NA	0	5787	0	0	0	0	0	1	Gemmiger formicilis	Gemmiger	Ruminococcaceae	Clostridiales	Clostridia	Firmicutes	Bacteria	0	0	0	0	0	0	0	0	0	0	0	0	0
CONTIG_DRR127776_4978:0-3306:0-3251	3251	0.492156	3	0.839742	0	0	85	NA	0	3231	0	0	0	0	0	0	NA	NA	NA	Clostridiales	Clostridia	Firmicutes	Bacteria	0	0	0	0	0	0	0	1	0	0	1	0	0
CONTIG_DRR127777_2300:0-12329:0-12274	12274	0.406632	16	0.829558	0	0	22	NA	0	12212	18	2	0	0	0	0	NA	NA	NA	NA	NA	NA	Bacteria	0	0	0	0	1	0	1	1	0	0	0	0	0
CONTIG_DRR127777_24224:0-1441:0-1386	1386	0.393939	1	0.24026	0	0	22	NA	0	1366	0	0	0	0	0	0	NA	Veillonella	Veillonellaceae	Veillonellales	Negativicutes	Firmicutes	Bacteria	0	0	0	0	0	0	0	0	0	0	0	0	0
CONTIG_DRR127777_8014:0-3645:0-3590	3590	0.456546	5	0.737047	0	0	37	NA	0	3570	0	0	0	0	0	0	NA	Ruminococcus	Ruminococcaceae	Clostridiales	Clostridia	Firmicutes	Bacteria	0	0	0	0	1	0	0	0	0	0	1	0	0
CONTIG_DRR127789_225:0-86992:0-86937	86937	0.361998	116	0.94389	0	0	36	HK97	1	86825	46	0	0	0	1	1	NA	Bacteroides	Bacteroidaceae	Bacteroidales	Bacteroidia	Bacteroidetes	Bacteria	1	1	0	0	1	0	0	1	1	0	1	1	0
CONTIG_DRR162775_3584:0-5043:0-4988	4988	0.506415	6	0.829391	0	0	88	NA	0	4968	0	0	0	0	0	0	NA	NA	NA	NA	NA	NA	Bacteria	0	0	0	0	0	0	0	0	0	0	1	0	0
CONTIG_DRR162778_1739:0-21431:0-14847	14847	0.455917	19	0.784603	0	0	90	NA	0	14593	117	0	0	0	0	0	NA	NA	NA	Bacteroidales	Bacteroidia	Bacteroidetes	Bacteria	0	0	0	0	0	0	1	0	0	0	0	0	0
CONTIG_DRR162778_17393:0-2855:0-2800	2800	0.576429	2	0.718929	0	0	27	NA	0	2780	0	0	0	0	0	1	NA	NA	NA	NA	NA	Actinobacteria	Bacteria	0	0	0	0	0	0	0	1	0	0	0	0	0
CONTIG_DRR162778_17856:0-2789:0-2734	2734	0.426847	2	0.618873	0	0	141	NA	0	2714	0	0	0	0	0	0	NA	NA	NA	Bacteroidales	Bacteroidia	Bacteroidetes	Bacteria	0	0	0	0	0	0	0	0	0	0	0	0	0
CONTIG_DRR162778_5731:0-7928:0-5962	5962	0.50151	8	0.876551	0	0	41	NA	0	5942	0	0	0	0	0	0	NA	NA	NA	Clostridiales	Clostridia	Firmicutes	Bacteria	0	0	0	0	0	0	0	0	0	0	1	0	0
CONTIG_DRR162778_9496:0-5026:0-3564	3564	0.49046	4	0.872054	0	0	88	NA	0	3538	3	0	0	0	0	0	NA	NA	NA	Clostridiales	Clostridia	Firmicutes	Bacteria	0	0	0	0	0	0	0	1	0	0	1	0	0
CONTIG_DRR162779_171:0-59020:0-58955	58955	0.443338	92	0.939106	0	0	71	HK97	1	58895	20	0	0	0	1	1	NA	NA	NA	Clostridiales	Clostridia	Firmicutes	Bacteria	0	0	0	0	1	1	0	1	1	1	1	1	0
CONTIG_DRR162779_4927:0-5387:0-5332	5332	0.397224	5	0.835521	0	0	91	NA	0	5312	0	0	0	0	0	0	NA	NA	NA	NA	NA	Firmicutes	Bacteria	0	0	0	0	0	0	1	0	0	0	0	0	0
CONTIG_DRR162779_94:0-82132:0-82077	82077	0.346821	104	0.93461	0	0	106	HK97	1	81496	276	3	0	0	1	1	NA	NA	NA	Bacteroidales	Bacteroidia	Bacteroidetes	Bacteria	1	1	0	0	1	0	0	1	1	0	1	1	0
CONTIG_DRR171460_2521:0-7056:0-7001	7001	0.41037	10	0.851878	0	0	30	NA	0	6981	0	0	0	0	0	0	NA	NA	NA	NA	NA	NA	Bacteria	0	0	0	0	0	0	1	0	0	0	0	0	0
CONTIG_DRR171460_2958:0-6013:0-5945	5945	0.384525	9	0.908326	0	0	49	MicroMCP	0	5925	0	0	0	0	0	0	NA	Bacteroides	Bacteroidaceae	Bacteroidales	Bacteroidia	Bacteroidetes	Bacteria	0	0	0	0	0	0	0	0	0	0	0	0	0
CONTIG_DRR171460_586:0-29727:0-29672	29672	0.611991	46	0.934012	0	0	18	HK97	1	29624	14	0	0	0	1	0	NA	NA	NA	NA	Coriobacteriia	Actinobacteria	Bacteria	0	0	0	0	0	0	0	1	0	0	1	1	1
CONTIG_DRR171461_4918:0-2830:0-2775	2775	0.509189	2	0.732973	0	0	110	NA	0	2755	0	0	0	0	0	1	NA	NA	NA	NA	NA	NA	Bacteria	0	0	0	0	0	0	0	0	0	0	0	0	0
CONTIG_DRR171462_164:0-84676:0-84580	84580	0.405356	124	0.915252	1	0	107	HK97	1	80956	1761	6	0	0	1	1	NA	NA	NA	Bacteroidales	Bacteroidia	Bacteroidetes	Bacteria	1	1	0	0	1	0	1	1	1	1	1	0	0
CONTIG_DRR171462_450:0-44123:0-44068	44068	0.519924	62	0.931833	0	0	496	HK97	1	44020	14	0	0	0	1	1	NA	NA	Lachnospiraceae	Clostridiales	Clostridia	Firmicutes	Bacteria	1	0	0	0	1	1	0	1	1	1	1	1	1
CONTIG_DRR171462_6492:0-3837:0-3782	3782	0.487308	5	0.867002	0	0	52	NA	0	3762	0	0	0	0	0	0	NA	NA	NA	Clostridiales	Clostridia	Firmicutes	Bacteria	0	0	0	0	0	0	0	1	0	0	1	0	0
CONTIG_DRR171462_6494:0-3836:0-3781	3781	0.435864	5	0.78392	0	0	30	NA	0	3761	0	0	0	0	0	1	NA	Bacteroides	Bacteroidaceae	Bacteroidales	Bacteroidia	Bacteroidetes	Bacteria	0	0	0	0	0	0	0	0	0	0	0	0	0
CONTIG_DRR171462_7602:0-3299:0-3244	3244	0.493527	3	0.768496	0	0	129	NA	0	3202	11	0	0	0	0	1	NA	NA	NA	NA	NA	NA	Bacteria	0	0	0	0	0	0	0	0	0	0	1	0	0
CONTIG_DRR171464_2526:0-6537:0-6482	6482	0.429497	10	0.815026	0	0	29	NA	0	6423	12	5	0	0	0	0	NA	NA	NA	NA	NA	NA	Bacteria	0	0	0	0	0	0	1	0	0	0	0	0	0
CONTIG_DRR171464_4523:0-4176:0-4121	4121	0.440427	4	0.777481	0	0	11	NA	0	4101	0	0	0	0	0	0	NA	NA	NA	NA	NA	NA	NA	0	0	0	0	0	0	0	0	0	0	0	0	0
CONTIG_DRR171464_5084:0-3823:0-3768	3768	0.585987	5	0.698248	0	0	134	NA	0	3748	0	0	0	0	0	0	Faecalibacterium prausnitzii	Faecalibacterium	Ruminococcaceae	Clostridiales	Clostridia	Firmicutes	Bacteria	0	0	0	0	0	0	0	1	0	0	0	0	0
CONTIG_DRR171464_7252:0-2951:0-2896	2896	0.415746	4	0.61326	0	0	5	NA	0	2867	3	1	0	0	0	0	NA	NA	NA	NA	NA	NA	NA	0	0	0	0	0	0	0	0	0	0	0	0	0
CONTIG_DRR171469_5400:0-4894:0-4839	4839	0.424675	6	0.84005	0	0	70	MicroMCP	0	4819	0	0	1	0	1	1	Parabacteroides merdae	Parabacteroides	Tannerellaceae	Bacteroidales	Bacteroidia	Bacteroidetes	Bacteria	0	0	0	0	0	0	0	0	0	0	0	0	0
CONTIG_DRR171469_7485:0-3611:0-3556	3556	0.490157	4	0.847863	0	0	97	NA	0	3530	3	0	0	0	0	0	NA	NA	NA	Clostridiales	Clostridia	Firmicutes	Bacteria	0	0	0	0	0	0	0	1	0	0	1	0	0
CONTIG_DRR171469_9776:0-2855:0-2800	2800	0.575714	2	0.718929	0	0	26	NA	0	2780	0	0	0	0	0	1	NA	NA	NA	NA	NA	Actinobacteria	Bacteria	0	0	0	0	0	0	0	1	0	0	0	0	0
CONTIG_DRR171471_354:0-44856:0-44801	44801	0.411531	69	0.868909	0	0	138	HK97	1	44173	247	11	0	0	1	1	Phascolarctobacterium faecium	Phascolarctobacterium	Acidaminococcaceae	Acidaminococcales	Negativicutes	Firmicutes	Bacteria	0	0	0	0	1	0	0	1	1	0	1	1	1
CONTIG_DRR171471_4620:0-5573:0-5518	5518	0.368249	7	0.82095	0	0	12	NA	0	5498	0	0	0	1	0	0	NA	Streptococcus	Streptococcaceae	Lactobacillales	Bacilli	Firmicutes	Bacteria	0	0	0	0	0	0	0	0	0	0	0	0	0
CONTIG_DRR171475_315:0-56928:0-56873	56873	0.483727	99	0.848628	0	0	578	HK97	1	56847	3	0	0	0	0	0	NA	Faecalibacterium	Ruminococcaceae	Clostridiales	Clostridia	Firmicutes	Bacteria	1	1	0	0	1	0	0	1	1	0	1	1	0
CONTIG_DRR171475_557:0-41807:0-41310	41310	0.362842	41	0.865214	0	0	66	NA	0	40549	190	119	0	0	1	0	NA	Streptococcus	Streptococcaceae	Lactobacillales	Bacilli	Firmicutes	Bacteria	1	0	0	0	1	1	1	1	0	0	0	0	0
CONTIG_DRR171476_11267:0-3635:0-3580	3580	0.48743	4	0.845531	0	0	93	NA	0	3548	6	0	0	0	0	0	NA	NA	NA	Clostridiales	Clostridia	Firmicutes	Bacteria	0	0	0	0	0	0	0	1	0	0	1	0	0
CONTIG_DRR171476_4166:0-8778:0-5962	5962	0.501677	8	0.876551	0	0	40	NA	0	5942	0	0	0	0	0	0	NA	NA	NA	NA	NA	Firmicutes	Bacteria	0	0	0	0	0	0	0	0	0	0	1	0	0
CONTIG_DRR171476_6281:0-6137:0-6082	6082	0.374548	9	0.925847	0	0	165	MicroMCP	0	6062	0	0	0	0	0	1	NA	NA	NA	Bacteroidales	Bacteroidia	Bacteroidetes	Bacteria	0	0	0	0	0	0	0	0	0	0	0	0	0
CONTIG_DRR171477_263:0-84645:0-84590	84590	0.344769	107	0.934898	0	0	121	HK97	1	84350	110	0	0	0	1	1	NA	NA	NA	Bacteroidales	Bacteroidia	Bacteroidetes	Bacteria	1	1	0	0	1	0	0	1	1	0	1	1	0
CONTIG_DRR171477_4702:0-5553:0-5498	5498	0.371226	7	0.820662	0	0	16	NA	0	5478	0	0	0	1	0	0	NA	Streptococcus	Streptococcaceae	Lactobacillales	Bacilli	Firmicutes	Bacteria	0	0	0	0	0	0	0	0	0	0	0	0	0
CONTIG_DRR171477_5695:0-4453:0-4398	4398	0.276035	4	0.835607	0	0	10	NA	0	4378	0	0	0	0	0	0	NA	NA	NA	NA	NA	NA	NA	0	0	0	0	0	0	0	0	0	0	0	0	0
CONTIG_DRR171477_8760:0-2830:0-2775	2775	0.50955	2	0.732973	0	0	112	NA	0	2755	0	0	0	0	0	1	NA	NA	NA	NA	NA	NA	Bacteria	0	0	0	0	0	0	0	0	0	0	0	0	0
CONTIG_DRR171477_9192:0-2694:0-2525	2525	0.331881	2	0.69505	0	0	15	NA	0	2505	0	0	0	0	0	0	NA	NA	NA	NA	NA	NA	NA	0	0	0	0	0	0	0	0	0	0	0	0	0
CONTIG_DRR171479_216:0-56297:0-56245	56245	0.46141	78	0.907974	0	0	23	NA	0	56179	23	0	0	1	0	0	NA	NA	NA	NA	NA	Proteobacteria	Bacteria	0	0	0	0	1	1	1	1	0	0	0	0	0
CONTIG_DRR171479_374:0-37098:0-37043	37043	0.374997	63	0.891909	0	0	72	HK97	1	36947	38	0	0	0	0	0	Lactobacillus salivarius	Lactobacillus	Lactobacillaceae	Lactobacillales	Bacilli	Firmicutes	Bacteria	1	0	0	0	1	0	1	1	0	0	1	1	1
CONTIG_DRR171479_396:0-35001:0-34946	34946	0.425399	51	0.948177	1	0	354	HK97	1	34546	171	0	0	0	1	1	NA	NA	NA	Clostridiales	Clostridia	Firmicutes	Bacteria	0	0	0	0	1	0	1	1	0	1	1	1	1
CONTIG_DRR171479_484:0-29786:0-29731	29731	0.542498	47	0.903804	0	0	25	HK97	1	29661	25	0	0	0	0	0	NA	NA	NA	NA	NA	NA	Bacteria	0	0	0	0	1	0	0	1	1	0	1	1	0
CONTIG_DRR171479_7063:0-3219:0-3164	3164	0.397282	2	0.734829	0	0	31	NA	0	3144	0	0	0	0	0	1	NA	NA	NA	NA	NA	Firmicutes	Bacteria	0	0	0	0	0	0	0	1	0	0	0	0	0
CONTIG_DRR171480_2359:0-9183:0-9128	9128	0.361635	10	0.846297	0	0	54	NA	0	9072	18	0	0	0	0	0	NA	NA	NA	Bacteroidales	Bacteroidia	Bacteroidetes	Bacteria	0	0	0	0	0	0	0	0	0	0	0	0	0
CONTIG_DRR171480_3481:0-6497:0-6442	6442	0.643899	9	0.866656	0	0	9	NA	0	6416	3	0	0	0	0	0	NA	NA	NA	NA	NA	NA	NA	0	0	0	0	0	0	1	0	0	0	0	0	0
CONTIG_DRR171481_2859:0-7387:0-4724	4724	0.45724	7	0.75	0	0	210	NA	0	4608	48	0	0	0	0	0	NA	NA	NA	NA	NA	Firmicutes	Bacteria	0	0	0	0	0	0	0	1	0	0	0	0	0
CONTIG_DRR171482_24822:0-1502:0-1447	1447	0.425708	2	0.651002	0	0	9	NA	0	1427	0	0	0	0	0	0	NA	NA	NA	NA	NA	NA	NA	0	0	0	0	0	0	0	0	0	0	0	0	0
CONTIG_DRR171482_6825:201-4766:0-4148	4148	0.452748	8	0.851254	0	0	124	NA	0	4128	0	0	0	1	1	0	NA	NA	NA	Bacteroidales	Bacteroidia	Bacteroidetes	Bacteria	0	0	0	0	0	0	1	0	0	0	0	0	0
CONTIG_DRR171483_3510:0-11557:0-5982	5982	0.394684	7	0.814443	0	0	30	NA	0	5962	0	0	0	0	0	1	NA	Bacteroides	Bacteroidaceae	Bacteroidales	Bacteroidia	Bacteroidetes	Bacteria	0	0	0	0	0	0	0	1	0	0	0	0	0
CONTIG_DRR171483_89:0-97984:0-97929	97929	0.291344	88	0.949239	0	0	31	HK97	1	97891	9	0	1	0	1	1	NA	NA	NA	Bacteroidales	Bacteroidia	Bacteroidetes	Bacteria	0	1	0	0	0	0	1	1	1	1	1	1	0
CONTIG_DRR171484_8278:0-5580:0-5529	5529	0.422319	3	0.412914	0	0	369	NA	0	2299	1605	0	0	0	0	0	NA	NA	NA	Bacteroidales	Bacteroidia	Bacteroidetes	Bacteria	0	0	0	0	0	0	0	0	0	0	0	0	0
CONTIG_DRR171484_9239:0-4983:0-4928	4928	0.452719	8	0.88819	0	0	140	MicroMCP	0	4908	0	0	1	0	0	1	Sutterella wadsworthensis	Sutterella	Sutterellaceae	Burkholderiales	Betaproteobacteria	Proteobacteria	Bacteria	0	0	0	0	0	0	0	0	0	0	0	0	0
CONTIG_DRR171485_713:0-37477:0-37422	37422	0.39589	51	0.955187	0	0	37	NA	1	36158	486	48	0	0	0	0	NA	NA	Odoribacteraceae	Bacteroidales	Bacteroidia	Bacteroidetes	Bacteria	0	0	0	0	1	0	1	0	0	0	1	0	1
CONTIG_DRR171485_8100:0-5432:0-5377	5377	0.414915	8	0.862563	0	0	100	NA	0	5357	0	0	0	0	0	0	NA	NA	NA	NA	NA	NA	Bacteria	0	0	0	0	0	0	0	0	0	0	0	0	0
CONTIG_DRR171487_3962:0-6426:0-6371	6371	0.401507	8	0.951656	0	0	115	MicroMCP	0	6351	0	0	0	0	0	0	NA	NA	Odoribacteraceae	Bacteroidales	Bacteroidia	Bacteroidetes	Bacteria	0	0	0	0	0	0	0	0	0	0	0	0	0
CONTIG_DRR171487_4325:0-5833:0-5782	5782	0.409374	5	0.745071	0	0	13	NA	0	5762	0	0	0	0	0	0	NA	NA	NA	NA	NA	NA	NA	0	0	0	0	0	0	1	0	0	0	0	0	0
CONTIG_DRR171487_600:10-37465:0-37412	37412	0.46028	56	0.940768	0	0	996	HK97	1	37358	17	0	0	0	1	1	NA	NA	NA	Clostridiales	Clostridia	Firmicutes	Bacteria	1	0	0	0	1	0	1	1	1	1	1	1	1
CONTIG_DRR171488_27:0-155305:0-155250	155250	0.413488	211	0.931498	4	0	173	NA	1	155071	55	0	0	0	1	1	NA	NA	NA	Bacteroidales	Bacteroidia	Bacteroidetes	Bacteria	1	1	0	0	0	0	1	1	1	0	1	1	0
CONTIG_DRR171488_3228:0-3575:0-3520	3520	0.489205	4	0.847159	0	0	87	NA	0	3500	0	0	0	0	0	1	NA	NA	NA	Clostridiales	Clostridia	Firmicutes	Bacteria	0	0	0	0	0	0	0	1	0	0	1	0	0
CONTIG_DRR171488_3681:0-3194:0-3139	3139	0.579165	4	0.75884	0	0	47	NA	0	3119	0	0	0	0	0	1	NA	NA	NA	NA	NA	Actinobacteria	Bacteria	0	0	0	0	0	0	0	0	0	0	0	0	0
CONTIG_DRR171489_13636:0-2807:0-2752	2752	0.584302	2	0.724927	0	0	30	NA	0	2732	0	0	0	0	0	1	NA	NA	NA	NA	NA	Actinobacteria	Bacteria	0	0	0	0	0	0	0	1	0	0	0	0	0
CONTIG_DRR171489_4820:0-7280:0-5759	5759	0.435145	6	0.730856	0	0	259	NA	0	5687	26	0	0	0	0	0	NA	NA	NA	NA	NA	Firmicutes	Bacteria	0	0	0	0	0	0	0	1	0	0	0	0	0
CONTIG_DRR171491_10297:0-3077:0-3022	3022	0.587359	4	0.808074	0	0	44	NA	0	3002	0	0	0	0	0	1	NA	NA	NA	NA	NA	Actinobacteria	Bacteria	0	0	0	0	0	0	0	1	0	0	0	0	0
CONTIG_DRR171491_5665:0-5536:0-5481	5481	0.372925	6	0.765736	0	0	5	NA	0	5461	0	0	0	0	0	0	NA	NA	NA	NA	NA	NA	NA	0	0	0	0	0	0	0	0	0	0	0	0	0
CONTIG_DRR171491_6989:0-4505:0-4450	4450	0.369888	5	0.790112	0	0	14	NA	0	4430	0	0	0	1	0	0	NA	Streptococcus	Streptococcaceae	Lactobacillales	Bacilli	Firmicutes	Bacteria	0	0	0	0	0	0	1	0	0	0	0	0	0
CONTIG_DRR171492_181:0-83128:0-83086	83086	0.345931	106	0.942866	0	0	132	HK97	1	82940	63	0	0	0	1	1	NA	NA	NA	Bacteroidales	Bacteroidia	Bacteroidetes	Bacteria	1	1	0	0	1	0	0	1	1	0	1	1	0
CONTIG_DRR171492_3891:0-6304:0-6041	6041	0.500248	8	0.865089	0	0	40	NA	0	5969	26	0	0	0	0	0	NA	NA	NA	NA	NA	Firmicutes	Bacteria	0	0	0	0	0	0	0	0	0	0	1	0	0
CONTIG_DRR171493_3054:0-6637:0-6599	6599	0.625095	7	0.725564	0	0	160	NA	0	6541	19	0	0	1	0	0	NA	Bifidobacterium	Bifidobacteriaceae	Bifidobacteriales	Actinobacteria	Actinobacteria	Bacteria	0	0	0	0	0	0	1	1	0	0	0	0	0
CONTIG_DRR171493_3162:0-6388:0-6333	6333	0.393336	7	0.884889	0	0	31	MicroMCP	0	6305	4	0	0	0	0	0	NA	NA	NA	Bacteroidales	Bacteroidia	Bacteroidetes	Bacteria	0	0	0	0	0	0	0	0	0	0	0	0	0
CONTIG_DRR171494_13705:0-2829:0-2774	2774	0.487022	2	0.763518	0	0	121	NA	0	2754	0	0	0	0	0	0	NA	NA	NA	NA	NA	NA	Bacteria	0	0	0	0	0	0	0	0	0	0	1	0	0
CONTIG_DRR171495_14207:0-3078:0-3023	3023	0.594443	2	0.775058	0	0	45	NA	0	3003	0	0	0	0	0	1	NA	NA	NA	NA	NA	Actinobacteria	Bacteria	0	0	0	0	0	0	0	1	0	0	0	0	0
CONTIG_DRR171495_16013:0-2787:0-2732	2732	0.497438	3	0.636896	0	0	27	NA	0	2712	0	0	0	0	0	0	NA	NA	NA	NA	NA	Firmicutes	Bacteria	0	0	0	0	0	0	0	0	0	0	0	0	0
CONTIG_DRR171495_427:0-47637:0-47582	47582	0.631121	72	0.941575	0	0	1044	HK97	1	47558	2	0	0	0	1	1	NA	NA	NA	NA	NA	NA	Bacteria	1	0	0	0	0	0	1	1	1	1	1	0	1
CONTIG_DRR171495_521:0-42091:0-42036	42036	0.597797	45	0.958107	0	0	12	HK97	1	42008	4	0	0	0	1	1	NA	NA	NA	NA	NA	NA	NA	0	0	0	0	1	0	0	1	1	1	1	1	1
CONTIG_DRR171496_1056:0-29918:0-29872	29872	0.549813	47	0.884172	0	0	32	HK97	1	29802	25	0	0	0	0	0	NA	NA	NA	NA	NA	NA	Bacteria	0	0	0	0	1	0	0	1	1	0	1	1	0
CONTIG_DRR171496_7473:0-6057:0-6002	6002	0.365878	7	0.859214	0	0	61	MicroMCP	0	5982	0	0	0	0	0	0	NA	Bacteroides	Bacteroidaceae	Bacteroidales	Bacteroidia	Bacteroidetes	Bacteria	0	0	0	0	0	0	0	0	0	0	0	0	0
CONTIG_DRR171496_8499:0-5339:0-5301	5301	0.635918	4	0.797397	0	0	100	NA	0	5131	75	0	0	1	0	0	NA	Bifidobacterium	Bifidobacteriaceae	Bifidobacteriales	Actinobacteria	Actinobacteria	Bacteria	0	0	0	0	0	0	1	0	0	0	0	0	0
CONTIG_DRR171497_4419:0-6754:0-6699	6699	0.397821	13	0.777429	0	0	26	NA	0	6633	14	6	0	1	0	1	NA	NA	NA	Bacteroidales	Bacteroidia	Bacteroidetes	Bacteria	0	0	0	0	0	0	0	0	0	0	0	0	0
CONTIG_DRR171497_6635:0-5028:0-4973	4973	0.415443	7	0.919365	0	0	21	MicroMCP	0	4953	0	0	1	0	0	1	NA	NA	NA	NA	NA	NA	NA	0	0	0	0	0	0	0	0	0	0	0	0	0
CONTIG_DRR171498_11809:0-2694:0-2639	2639	0.448655	4	0.651383	0	0	12	NA	0	2619	0	0	0	0	0	0	NA	NA	Ruminococcaceae	Clostridiales	Clostridia	Firmicutes	Bacteria	0	0	0	0	0	0	0	0	0	0	0	0	0
CONTIG_DRR171498_2539:0-9000:0-8945	8945	0.435327	11	0.791839	0	0	78	NA	0	8883	21	0	0	0	0	0	NA	NA	NA	Bacteroidales	Bacteroidia	Bacteroidetes	Bacteria	0	0	0	0	0	0	0	0	0	0	0	0	0
CONTIG_DRR171499_168:0-48461:0-48414	48414	0.403127	79	0.862375	0	0	155	HK97	1	48302	31	10	0	0	1	1	Phascolarctobacterium faecium	Phascolarctobacterium	Acidaminococcaceae	Acidaminococcales	Negativicutes	Firmicutes	Bacteria	0	0	0	0	0	0	0	1	1	0	1	1	1
CONTIG_DRR171500_163:0-78775:0-78740	78740	0.39252	112	0.906096	3	0	24	HK97	1	78507	105	1	0	0	1	1	NA	Alistipes	Rikenellaceae	Bacteroidales	Bacteroidia	Bacteroidetes	Bacteria	1	1	0	0	1	0	0	1	1	0	1	1	0
CONTIG_DRR171501_9457:0-3682:0-3632	3632	0.491465	5	0.878029	0	0	89	NA	0	3612	0	0	0	0	0	1	NA	NA	NA	Clostridiales	Clostridia	Firmicutes	Bacteria	0	0	0	0	0	0	0	1	0	0	1	0	0
CONTIG_DRR171501_9970:0-3480:0-3425	3425	0.494015	4	0.647299	0	0	25	NA	0	3405	0	0	0	0	0	0	NA	NA	NA	Clostridiales	Clostridia	Firmicutes	Bacteria	0	0	0	0	0	0	0	0	0	0	0	0	0
CONTIG_DRR171502_8447:0-2978:0-2923	2923	0.604174	3	0.731782	0	0	42	NA	0	2903	0	0	0	0	0	0	NA	NA	NA	NA	NA	NA	Bacteria	0	0	0	0	0	0	0	1	0	0	1	0	0
CONTIG_DRR171504_87:0-98509:0-98458	98458	0.2925	118	0.906661	0	0	295	NA	0	98077	120	27	0	0	0	0	NA	NA	NA	NA	NA	Firmicutes	Bacteria	0	0	0	0	1	1	1	1	0	0	1	0	0
CONTIG_DRR171506_618:0-38612:0-38213	38213	0.32646	54	0.894983	0	0	326	NA	0	36597	524	180	0	1	0	0	NA	NA	NA	Bacteroidales	Bacteroidia	Bacteroidetes	Bacteria	0	0	0	0	0	1	1	1	0	1	1	0	0
CONTIG_DRR171507_1133:0-12503:0-6374	6374	0.502981	9	0.856134	0	0	53	NA	0	6316	19	0	0	0	0	0	NA	NA	NA	NA	NA	Firmicutes	Bacteria	0	0	0	0	0	0	1	0	0	0	1	0	0
CONTIG_DRR171507_124:0-50654:0-50599	50599	0.399474	90	0.902745	0	0	167	HK97	1	50425	39	24	0	0	1	1	Phascolarctobacterium faecium	Phascolarctobacterium	Acidaminococcaceae	Acidaminococcales	Negativicutes	Firmicutes	Bacteria	0	0	0	0	1	0	0	1	1	0	1	1	1
CONTIG_DRR171508_11219:0-3405:0-3350	3350	0.43403	4	0.441493	0	0	14	NA	0	3294	18	0	0	0	0	0	NA	NA	NA	NA	NA	NA	NA	0	0	0	0	0	0	0	0	0	0	0	0	0
CONTIG_DRR171508_124:0-51086:0-51031	51031	0.48014	63	0.920029	0	0	134	HK97	1	51011	0	0	0	0	0	1	NA	NA	NA	Bacteroidales	Bacteroidia	Bacteroidetes	Bacteria	0	1	0	0	0	1	0	1	1	1	1	1	0
CONTIG_DRR171510_6704:0-3836:0-3781	3781	0.437979	6	0.833906	0	0	29	NA	0	3757	2	0	0	0	0	1	NA	Bacteroides	Bacteroidaceae	Bacteroidales	Bacteroidia	Bacteroidetes	Bacteria	0	0	0	0	0	0	0	0	0	0	0	0	0
CONTIG_DRR171513_18078:0-1655:0-1600	1600	0.503125	1	0.61125	0	0	15	NA	0	1580	0	0	0	0	0	0	NA	NA	NA	Bacteroidales	Bacteroidia	Bacteroidetes	Bacteria	0	0	0	0	0	0	0	0	0	0	0	0	0
CONTIG_DRR171513_1894:0-13019:0-6291	6291	0.418216	10	0.737244	0	0	35	NA	0	6263	4	0	0	0	0	0	NA	NA	NA	Bacteroidales	Bacteroidia	Bacteroidetes	Bacteria	0	0	0	0	0	0	0	0	0	0	0	0	0
CONTIG_DRR171513_9088:0-3036:0-2981	2981	0.56793	3	0.787991	0	0	11	NA	0	2961	0	0	0	0	0	0	NA	NA	NA	NA	NA	NA	NA	0	0	0	0	0	0	0	0	0	0	1	0	0
CONTIG_DRR171514_5334:0-5325:0-5270	5270	0.611765	5	0.791841	0	0	57	NA	0	5248	1	0	0	1	0	0	NA	Bifidobacterium	Bifidobacteriaceae	Bifidobacteriales	Actinobacteria	Actinobacteria	Bacteria	0	0	0	0	0	0	1	0	0	0	0	0	0
CONTIG_DRR171515_6056:0-3838:0-3783	3783	0.435633	4	0.727201	0	0	27	NA	0	3761	1	0	0	0	0	1	NA	Bacteroides	Bacteroidaceae	Bacteroidales	Bacteroidia	Bacteroidetes	Bacteria	0	0	0	0	0	0	0	0	0	0	0	0	0
CONTIG_DRR171519_12295:0-1939:0-1884	1884	0.489384	2	0.734076	0	0	72	NA	0	1864	0	0	0	0	0	0	NA	NA	NA	NA	NA	NA	Bacteria	0	0	0	0	0	0	0	0	0	0	0	0	0
CONTIG_DRR171522_4769:0-3535:0-3480	3480	0.397414	3	0.8	0	0	20	NA	0	3460	0	0	0	0	0	1	NA	NA	NA	NA	NA	Firmicutes	Bacteria	0	0	0	0	0	0	0	1	0	0	0	0	0
CONTIG_DRR171523_29:0-98443:0-98388	98388	0.290991	93	0.941273	0	0	28	HK97	1	98306	28	2	1	0	1	1	NA	NA	NA	Bacteroidales	Bacteroidia	Bacteroidetes	Bacteria	0	1	0	0	0	0	1	1	1	1	1	1	0
CONTIG_DRR171523_8509:0-3050:0-2995	2995	0.579967	4	0.795326	0	0	38	NA	0	2975	0	0	0	0	0	1	NA	NA	NA	NA	NA	Actinobacteria	Bacteria	0	0	0	0	0	0	0	0	0	0	0	0	0
CONTIG_DRR171523_8838:0-2964:0-2909	2909	0.441045	3	0.621863	0	0	22	NA	0	2889	0	0	0	0	0	0	NA	Ruminococcus	Ruminococcaceae	Clostridiales	Clostridia	Firmicutes	Bacteria	0	0	0	0	0	0	0	0	0	0	0	0	0
CONTIG_DRR171524_2035:0-11389:0-8478	8478	0.405166	12	0.791578	0	0	41	NA	0	8423	16	1	0	0	0	0	NA	NA	NA	Bacteroidales	Bacteroidia	Bacteroidetes	Bacteria	0	0	0	0	1	0	0	0	0	0	0	0	0
CONTIG_DRR171524_4403:0-5694:0-5639	5639	0.419755	8	0.778862	0	0	30	NA	0	5619	0	0	0	0	0	0	NA	NA	NA	Bacteroidales	Bacteroidia	Bacteroidetes	Bacteria	0	0	0	0	0	0	0	1	0	0	0	0	0
CONTIG_DRR171524_6902:0-3838:0-3783	3783	0.43299	6	0.804124	0	0	31	NA	0	3761	1	0	0	0	0	1	NA	Bacteroides	Bacteroidaceae	Bacteroidales	Bacteroidia	Bacteroidetes	Bacteria	0	0	0	0	0	0	0	0	0	0	0	0	0
CONTIG_DRR171525_170:0-46510:0-46455	46455	0.645808	70	0.940781	1	0	545	HK97	1	46429	3	0	0	0	1	1	NA	NA	NA	NA	NA	NA	Bacteria	1	0	0	0	0	1	1	1	1	1	1	0	1
CONTIG_DRR171525_5702:0-4372:0-4317	4317	0.42599	9	0.85615	0	0	117	NA	0	4271	13	0	0	1	1	0	NA	NA	NA	Bacteroidales	Bacteroidia	Bacteroidetes	Bacteria	0	0	0	0	0	0	1	0	0	0	0	0	0
CONTIG_DRR171525_6379:0-3892:0-3837	3837	0.483972	5	0.811572	0	0	82	NA	0	3817	0	0	0	0	0	1	NA	NA	NA	NA	NA	Firmicutes	Bacteria	0	0	0	0	0	0	0	1	0	0	1	0	0
CONTIG_DRR171527_16927:0-1914:0-1553	1553	0.517064	2	0.701223	0	0	9	NA	0	1533	0	0	0	1	0	0	NA	NA	NA	NA	NA	NA	NA	0	0	0	0	0	0	0	0	0	0	0	0	0
CONTIG_DRR171527_5937:0-4436:0-4381	4381	0.628167	5	0.663547	0	0	61	NA	0	4351	5	0	0	1	0	0	NA	Bifidobacterium	Bifidobacteriaceae	Bifidobacteriales	Actinobacteria	Actinobacteria	Bacteria	0	0	0	0	0	0	1	1	0	0	0	0	0
CONTIG_DRR171527_6034:0-4371:0-4316	4316	0.432113	9	0.856348	0	0	161	NA	0	4266	15	0	0	1	1	0	NA	NA	NA	Bacteroidales	Bacteroidia	Bacteroidetes	Bacteria	0	0	0	0	0	0	1	0	0	0	0	0	0
CONTIG_DRR171528_1101:0-29735:0-29680	29680	0.494104	48	0.901516	2	0	300	HK97	1	29547	25	21	0	0	0	1	Bifidobacterium adolescentis	Bifidobacterium	Bifidobacteriaceae	Bifidobacteriales	Actinobacteria	Actinobacteria	Bacteria	0	0	0	0	1	0	1	0	1	0	1	1	0
CONTIG_DRR171528_5128:0-7129:0-5398	5398	0.410522	6	0.760282	0	0	23	NA	0	5378	0	0	0	0	0	0	NA	NA	NA	Bacteroidales	Bacteroidia	Bacteroidetes	Bacteria	0	0	0	0	0	0	0	1	0	0	0	0	0
CONTIG_DRR171528_6136:0-5945:0-4724	4724	0.456605	7	0.75	0	0	206	NA	0	4568	68	0	0	0	0	0	NA	NA	NA	NA	NA	Firmicutes	Bacteria	0	0	0	0	0	0	0	1	0	0	0	0	0
CONTIG_DRR171529_318:0-54612:0-54555	54555	0.585849	82	0.936651	0	0	150	HK97	1	54535	0	0	0	0	0	1	NA	NA	NA	NA	NA	NA	Bacteria	0	0	0	1	1	0	1	1	0	1	1	1	1
CONTIG_DRR171529_414:0-46384:0-46329	46329	0.630987	70	0.932526	0	0	972	HK97	1	46309	0	0	0	0	1	1	NA	NA	NA	NA	NA	NA	Bacteria	1	0	0	0	0	1	1	1	1	1	1	0	1
CONTIG_DRR171529_4149:0-6493:0-6438	6438	0.64228	9	0.867661	0	0	9	NA	0	6412	3	0	0	0	0	0	NA	NA	NA	NA	NA	NA	NA	0	0	0	0	0	0	1	0	0	0	0	0	0
CONTIG_DRR171529_8898:0-2972:0-2917	2917	0.601646	3	0.72506	0	0	40	NA	0	2897	0	0	0	0	0	0	NA	NA	NA	NA	NA	Firmicutes	Bacteria	0	0	0	0	0	0	0	1	0	0	1	0	0
CONTIG_DRR171530_2580:0-5953:0-5900	5900	0.439661	5	0.679831	0	0	241	NA	0	5467	0	18	0	0	0	0	NA	NA	NA	Clostridiales	Clostridia	Firmicutes	Bacteria	0	0	0	0	0	0	0	1	0	0	0	0	0
CONTIG_DRR171531_1360:0-8891:0-4318	4318	0.431913	9	0.855952	0	0	172	NA	0	4268	15	0	0	1	1	0	NA	NA	NA	Bacteroidales	Bacteroidia	Bacteroidetes	Bacteria	0	0	0	0	0	0	1	0	0	0	0	0	0
CONTIG_DRR171531_150:0-50726:0-43476	43476	0.520655	62	0.931272	0	0	542	HK97	1	43428	14	0	0	0	1	1	NA	NA	Lachnospiraceae	Clostridiales	Clostridia	Firmicutes	Bacteria	1	0	0	0	1	1	0	1	1	1	1	1	1
CONTIG_DRR171531_6029:0-2351:0-2296	2296	0.426829	2	0.56446	0	0	34	NA	0	2270	3	0	0	0	0	0	NA	NA	NA	NA	NA	Firmicutes	Bacteria	0	0	0	0	0	0	0	0	0	0	1	0	0
CONTIG_DRR171533_1751:0-6657:0-6602	6602	0.435777	10	0.759315	0	0	60	NA	0	6540	21	0	0	0	0	0	NA	NA	NA	Bacteroidales	Bacteroidia	Bacteroidetes	Bacteria	0	0	0	0	0	0	0	0	0	0	0	0	0
CONTIG_DRR171534_2988:0-6973:0-6918	6918	0.399827	10	0.79098	0	0	28	NA	0	6882	2	4	0	0	0	0	NA	Bacteroides	Bacteroidaceae	Bacteroidales	Bacteroidia	Bacteroidetes	Bacteria	0	0	0	0	0	0	0	0	0	0	0	0	0
CONTIG_DRR171534_422:0-32676:0-32621	32621	0.558597	48	0.921952	0	0	37	HK97	1	32591	5	0	0	0	0	1	NA	NA	NA	NA	NA	NA	Bacteria	0	0	0	0	1	0	0	1	1	1	1	1	1
CONTIG_DRR171535_2580:0-5287:0-5253	5253	0.509042	6	0.810965	0	0	120	NA	0	5233	0	0	0	0	0	0	NA	NA	NA	NA	NA	Firmicutes	Bacteria	0	0	0	0	0	0	0	0	0	0	1	0	0
CONTIG_DRR171535_4413:0-3431:0-3376	3376	0.34923	2	0.406991	0	0	35	NA	0	3340	8	0	0	1	0	0	NA	Streptococcus	Streptococcaceae	Lactobacillales	Bacilli	Firmicutes	Bacteria	0	0	0	0	0	0	0	0	0	0	0	0	0
CONTIG_DRR171537_2424:0-12601:0-7147	7147	0.439905	11	0.815587	0	0	20	NA	0	7109	9	0	0	0	0	0	NA	NA	NA	Bacteroidales	Bacteroidia	Bacteroidetes	Bacteria	0	0	0	0	0	0	1	0	0	0	0	0	0
CONTIG_DRR171538_439:0-26379:0-26342	26342	0.494913	41	0.901868	2	0	251	HK97	1	26286	18	0	0	0	0	1	Bifidobacterium adolescentis	Bifidobacterium	Bifidobacteriaceae	Bifidobacteriales	Actinobacteria	Actinobacteria	Bacteria	0	0	0	0	1	0	1	0	1	0	1	1	0
CONTIG_DRR171539_10226:0-3132:0-3077	3077	0.58596	4	0.81118	0	0	50	NA	0	3057	0	0	0	0	0	1	NA	NA	NA	NA	NA	Actinobacteria	Bacteria	0	0	0	0	0	0	0	1	0	0	0	0	0
CONTIG_DRR171539_2298:0-10183:0-5735	5735	0.495554	6	0.793025	0	0	73	NA	0	5715	0	0	0	0	0	0	NA	NA	NA	NA	NA	Firmicutes	Bacteria	0	0	0	0	0	0	0	0	0	0	1	0	0
CONTIG_DRR171540_1070:0-12110:0-12047	12047	0.509836	15	0.834731	0	0	78	NA	0	9656	1178	5	0	0	0	0	NA	NA	NA	NA	NA	Firmicutes	Bacteria	0	0	0	0	0	0	0	0	0	0	1	0	0
CONTIG_DRR171540_3427:0-4369:0-4314	4314	0.432082	9	0.856745	0	0	156	NA	0	4264	15	0	0	1	1	0	NA	NA	NA	Bacteroidales	Bacteroidia	Bacteroidetes	Bacteria	0	0	0	0	0	0	1	0	0	0	0	0	0
CONTIG_DRR171544_371:0-45677:0-45622	45622	0.4952	64	0.936259	2	0	424	HK97	1	45574	14	0	0	0	1	1	NA	NA	NA	NA	NA	NA	Bacteria	1	1	1	1	1	0	1	1	1	1	1	1	1
CONTIG_DRR171544_5819:0-5987:0-5932	5932	0.37087	8	0.896156	0	0	119	MicroMCP	0	5912	0	0	0	0	0	1	NA	Bacteroides	Bacteroidaceae	Bacteroidales	Bacteroidia	Bacteroidetes	Bacteria	0	0	0	0	0	0	0	0	0	0	0	0	0
CONTIG_DRR171545_17151:0-1656:0-1601	1601	0.33604	2	0.595878	0	0	10	NA	0	1581	0	0	0	0	0	0	NA	NA	NA	NA	NA	NA	Bacteria	0	0	0	0	0	0	0	1	0	0	0	0	0
CONTIG_DRR171545_438:0-35489:0-35434	35434	0.500198	43	0.937913	0	0	221	HK97	1	35056	137	28	0	0	1	1	NA	Alistipes	Rikenellaceae	Bacteroidales	Bacteroidia	Bacteroidetes	Bacteria	0	1	0	0	0	0	1	1	1	0	1	0	0
CONTIG_DRR171545_6132:0-3841:0-3786	3786	0.48785	5	0.853407	0	0	61	NA	0	3766	0	0	0	0	0	0	NA	NA	NA	Clostridiales	Clostridia	Firmicutes	Bacteria	0	0	0	0	0	0	0	1	0	0	1	0	0
CONTIG_DRR171545_90:0-98483:0-98428	98428	0.291299	91	0.947962	0	0	27	HK97	1	98353	26	1	1	0	1	1	NA	Bacteroides	Bacteroidaceae	Bacteroidales	Bacteroidia	Bacteroidetes	Bacteria	0	1	0	0	0	0	1	1	1	1	1	1	0
CONTIG_DRR171546_1506:0-8687:0-4306	4306	0.431723	9	0.856944	0	0	162	NA	0	4256	15	0	0	1	1	0	NA	NA	NA	Bacteroidales	Bacteroidia	Bacteroidetes	Bacteria	0	0	0	0	0	0	1	0	0	0	0	0	0
CONTIG_DRR171547_138:0-93111:0-93056	93056	0.291104	90	0.938467	0	0	29	HK97	1	92890	67	4	1	0	1	1	NA	NA	NA	Bacteroidales	Bacteroidia	Bacteroidetes	Bacteria	0	1	0	0	0	0	1	1	1	0	1	1	0
CONTIG_DRR171547_272:0-52001:0-45542	45542	0.327368	60	0.892649	0	0	345	NA	0	44006	457	198	0	1	0	0	NA	NA	NA	Bacteroidales	Bacteroidia	Bacteroidetes	Bacteria	0	0	0	0	0	1	1	1	0	1	1	0	0
CONTIG_DRR171547_397:0-37361:0-37313	37313	0.463136	47	0.925254	0	0	269	HK97	1	37189	52	0	0	0	0	0	NA	NA	NA	Bacteroidales	Bacteroidia	Bacteroidetes	Bacteria	0	1	0	0	0	0	1	1	1	0	1	0	0
CONTIG_DRR171548_343:0-53104:0-53071	53071	0.344067	64	0.913663	0	0	68	NA	1	52919	56	2	0	0	0	0	NA	NA	NA	Bacteroidales	Bacteroidia	Bacteroidetes	Bacteria	0	1	0	0	0	0	1	1	1	0	1	1	0
CONTIG_DRR171548_5490:0-5337:0-5283	5283	0.505773	6	0.821692	0	0	121	NA	0	5263	0	0	0	0	0	0	NA	NA	NA	NA	NA	Firmicutes	Bacteria	0	0	0	0	0	0	0	0	0	0	1	0	0
CONTIG_DRR171548_8070:0-3625:0-3570	3570	0.489356	4	0.833613	0	0	103	NA	0	3544	3	0	0	0	0	0	NA	NA	NA	Clostridiales	Clostridia	Firmicutes	Bacteria	0	0	0	0	0	0	0	1	0	0	1	0	0
CONTIG_DRR171550_2754:0-8296:0-8241	8241	0.433807	14	0.741172	0	0	67	NA	0	8173	24	0	0	0	0	0	NA	NA	NA	Bacteroidales	Bacteroidia	Bacteroidetes	Bacteria	0	0	0	0	0	0	0	0	0	0	0	0	0
CONTIG_DRR171550_3769:0-6069:0-6014	6014	0.366644	9	0.90838	0	0	54	MicroMCP	0	5994	0	0	0	0	0	1	NA	NA	NA	Bacteroidales	Bacteroidia	Bacteroidetes	Bacteria	0	0	0	0	0	0	0	0	0	0	0	0	0
CONTIG_DRR171550_45:0-155295:0-155245	155245	0.41658	196	0.933595	4	0	212	NA	1	155111	36	14	0	0	1	1	NA	NA	NA	Bacteroidales	Bacteroidia	Bacteroidetes	Bacteria	1	1	0	0	0	0	1	1	1	0	1	1	0
CONTIG_DRR171550_6323:0-3731:0-3676	3676	0.441513	4	0.866703	0	0	35	NA	0	3610	23	0	0	0	0	0	NA	NA	NA	Clostridiales	Clostridia	Firmicutes	Bacteria	0	0	0	0	0	0	0	0	0	0	0	0	0
CONTIG_DRR171552_2746:0-6174:0-4956	4956	0.447135	6	0.710048	0	0	276	NA	0	4866	35	0	0	0	0	0	NA	NA	NA	NA	NA	Firmicutes	Bacteria	0	0	0	0	0	0	0	1	0	0	0	0	0
CONTIG_DRR171552_722:0-19126:0-11928	11928	0.405936	17	0.841046	0	0	124	NA	0	11871	14	3	0	0	0	0	NA	NA	NA	Bacteroidales	Bacteroidia	Bacteroidetes	Bacteria	0	0	0	0	0	0	1	0	0	0	0	0	0
CONTIG_DRR171553_2518:0-10235:0-5452	5452	0.496148	8	0.816581	0	0	135	NA	0	5432	0	0	0	0	0	0	NA	NA	NA	NA	NA	Firmicutes	Bacteria	0	0	0	0	1	0	0	0	0	0	1	0	0
CONTIG_DRR171553_4373:0-6049:0-5994	5994	0.367868	7	0.863363	0	0	43	MicroMCP	0	5974	0	0	0	0	0	0	NA	Bacteroides	Bacteroidaceae	Bacteroidales	Bacteroidia	Bacteroidetes	Bacteria	0	0	0	0	0	0	0	0	0	0	0	0	0
CONTIG_DRR171555_2861:0-10303:0-9126	9126	0.435678	16	0.833662	0	0	276	NA	0	9012	47	0	0	0	0	1	NA	NA	NA	Bacteroidales	Bacteroidia	Bacteroidetes	Bacteria	0	0	0	0	0	0	1	0	0	0	0	0	0
CONTIG_DRR171556_3526:0-6575:0-6520	6520	0.639877	9	0.851687	0	0	9	NA	0	6462	19	0	0	0	0	0	NA	NA	NA	NA	NA	NA	NA	0	0	0	0	0	0	1	0	0	0	0	0	0
CONTIG_DRR171556_4573:0-5269:0-3680	3680	0.651902	3	0.842935	0	0	96	NA	0	3586	0	14	0	1	0	1	NA	Bifidobacterium	Bifidobacteriaceae	Bifidobacteriales	Actinobacteria	Actinobacteria	Bacteria	0	0	0	0	0	0	1	0	0	0	0	0	0
CONTIG_DRR171556_6510:0-3878:0-2630	2630	0.442586	5	0.93308	0	0	35	NA	0	2610	0	0	0	0	0	0	NA	NA	NA	Clostridiales	Clostridia	Firmicutes	Bacteria	0	0	0	0	0	0	0	1	0	0	0	0	0
CONTIG_DRR171557_2516:0-6548:0-6493	6493	0.61266	7	0.747574	0	0	82	NA	0	6463	5	0	0	1	0	0	NA	Bifidobacterium	Bifidobacteriaceae	Bifidobacteriales	Actinobacteria	Actinobacteria	Bacteria	0	0	0	0	0	0	1	1	0	0	0	0	0
CONTIG_DRR171559_10614:0-3595:0-3547	3547	0.503806	3	0.810262	0	0	32	NA	0	3501	13	0	0	0	0	0	NA	NA	NA	NA	NA	Firmicutes	Bacteria	0	0	0	0	0	0	0	0	0	0	0	0	0
CONTIG_DRR171559_5484:0-6192:0-5573	5573	0.515701	8	0.870447	0	0	23	NA	0	5505	24	0	0	0	0	1	NA	NA	NA	Clostridiales	Clostridia	Firmicutes	Bacteria	0	0	0	0	0	0	0	0	0	0	1	0	0
CONTIG_DRR171559_6496:0-5347:0-5296	5296	0.500566	6	0.808346	0	0	89	NA	0	5276	0	0	0	0	0	0	NA	NA	NA	NA	NA	NA	Bacteria	0	0	0	0	0	0	0	0	0	0	1	0	0
CONTIG_DRR171559_705:0-39155:0-39100	39100	0.446624	43	0.920256	0	0	84	HK97	1	39020	18	8	0	0	1	0	NA	NA	NA	NA	NA	NA	Bacteria	0	0	0	0	0	0	0	0	1	0	0	1	0
CONTIG_DRR171563_1811:0-10185:0-10147	10147	0.626392	10	0.780231	0	0	172	NA	0	10065	31	0	0	1	0	0	NA	Bifidobacterium	Bifidobacteriaceae	Bifidobacteriales	Actinobacteria	Actinobacteria	Bacteria	0	0	0	0	0	0	1	1	0	0	0	0	0
CONTIG_DRR171564_1084:0-6840:0-6785	6785	0.387178	10	0.844952	0	0	19	NA	0	6755	5	0	0	1	0	0	NA	NA	NA	Bacteroidales	Bacteroidia	Bacteroidetes	Bacteria	0	0	0	0	0	0	1	0	0	0	0	0	0
CONTIG_DRR171566_3667:0-7056:0-7001	7001	0.41037	10	0.851878	0	0	30	NA	0	6981	0	0	0	0	0	0	NA	NA	NA	NA	NA	NA	Bacteria	0	0	0	0	0	0	1	0	0	0	0	0	0
CONTIG_DRR171567_3286:0-8160:0-6503	6503	0.446717	7	0.779179	0	0	370	NA	0	6396	42	1	0	0	0	0	NA	NA	NA	NA	NA	Firmicutes	Bacteria	0	0	0	0	0	0	0	1	0	0	0	0	0
CONTIG_DRR171568_297:0-37522:0-37467	37467	0.589559	63	0.930739	0	0	321	HK97	1	37389	29	0	0	0	0	0	NA	NA	NA	NA	NA	NA	Bacteria	0	1	0	0	1	0	1	1	0	0	1	0	1
CONTIG_DRR171569_754:0-29727:0-29690	29690	0.494611	49	0.912934	2	0	288	HK97	1	29591	38	1	0	0	0	1	Bifidobacterium adolescentis	Bifidobacterium	Bifidobacteriaceae	Bifidobacteriales	Actinobacteria	Actinobacteria	Bacteria	0	0	0	0	1	0	1	0	1	0	1	1	0
CONTIG_DRR171570_72:0-99207:0-98300	98300	0.426918	121	0.843357	0	0	333	NA	0	94392	885	346	0	1	0	0	NA	NA	NA	Bacteroidales	Bacteroidia	Bacteroidetes	Bacteria	1	0	0	0	1	1	1	1	0	1	1	0	0
CONTIG_DRR171570_9647:0-2784:0-2729	2729	0.505313	3	0.635398	0	0	22	NA	0	2709	0	0	0	0	0	0	NA	NA	NA	NA	NA	NA	NA	0	0	0	0	0	0	0	0	0	0	0	0	0
CONTIG_DRR171571_203:0-59123:0-59068	59068	0.452191	64	0.813131	4	0	64	NA	0	58891	74	3	0	0	0	0	NA	Bacteroides	Bacteroidaceae	Bacteroidales	Bacteroidia	Bacteroidetes	Bacteria	0	0	0	0	1	1	1	1	0	1	0	0	0
CONTIG_DRR171571_395:0-40485:0-40430	40430	0.52701	67	0.895696	0	0	315	HK97	1	40396	7	0	0	0	1	1	NA	NA	NA	NA	NA	NA	Bacteria	1	0	0	0	1	0	1	1	1	0	1	1	0
CONTIG_DRR171571_7749:0-3061:0-3006	3006	0.573187	4	0.792415	0	0	44	NA	0	2986	0	0	0	0	0	1	NA	NA	NA	NA	NA	Actinobacteria	Bacteria	0	0	0	0	0	0	0	0	0	0	0	0	0
CONTIG_DRR171571_8718:0-2769:0-2714	2714	0.446942	4	0.736183	0	0	7	NA	0	2694	0	0	0	0	0	0	NA	NA	NA	NA	NA	NA	NA	0	0	0	0	0	0	0	0	0	0	0	0	0
CONTIG_DRR171572_13966:0-2787:0-2732	2732	0.497438	3	0.636896	0	0	27	NA	0	2712	0	0	0	0	0	0	NA	NA	NA	NA	NA	Firmicutes	Bacteria	0	0	0	0	0	0	0	0	0	0	0	0	0
CONTIG_DRR171572_342:0-45403:0-45348	45348	0.629421	69	0.939997	0	0	899	HK97	1	45328	0	0	0	0	1	1	NA	NA	NA	NA	NA	NA	Bacteria	1	0	0	0	0	1	1	1	1	1	1	0	1
CONTIG_DRR171573_628:0-4552:0-4289	4289	0.470972	4	0.702262	0	0	250	NA	0	4239	15	0	0	0	0	0	NA	NA	NA	NA	NA	Firmicutes	Bacteria	0	0	0	0	0	0	0	1	0	0	0	0	0
CONTIG_DRR171574_2025:0-16100:0-11532	11532	0.517603	10	0.503122	0	0	103	NA	0	2334	4549	0	0	0	0	0	NA	NA	NA	NA	NA	Firmicutes	Bacteria	0	0	0	0	0	0	0	0	0	0	1	0	0
CONTIG_DRR171574_23187:0-1681:0-1626	1626	0.45695	2	0.570111	0	0	15	NA	0	1606	0	0	0	0	0	0	NA	NA	NA	Clostridiales	Clostridia	Firmicutes	Bacteria	0	0	0	0	0	0	0	0	0	0	0	0	0
CONTIG_DRR171574_2741:0-12280:0-12225	12225	0.40589	16	0.816687	0	0	24	NA	0	12171	17	0	0	0	0	0	NA	NA	NA	NA	NA	NA	Bacteria	0	0	0	0	1	0	1	1	0	0	0	0	0
CONTIG_DRR171575_2313:0-12343:0-12288	12288	0.618815	14	0.887207	0	0	20	NA	0	12266	1	0	0	0	0	0	NA	NA	NA	NA	NA	NA	NA	0	0	0	0	0	0	1	1	0	0	0	0	0
CONTIG_DRR171577_11085:0-3286:0-3235	3235	0.430912	9	0.948686	0	0	8	NA	0	3215	0	0	0	0	1	1	NA	NA	NA	NA	NA	NA	NA	0	0	0	0	0	0	0	0	0	0	0	0	0
CONTIG_DRR171577_287:0-41420:0-41367	41367	0.454178	65	0.907027	1	0	343	HK97	1	41240	30	1	0	0	0	0	NA	NA	Lachnospiraceae	Clostridiales	Clostridia	Firmicutes	Bacteria	1	0	0	0	1	0	0	1	0	0	1	1	0
CONTIG_DRR171579_3252:0-5989:0-5954	5954	0.310883	8	0.744709	0	0	7	NA	0	5910	12	0	0	0	0	0	NA	NA	NA	NA	NA	NA	NA	0	0	0	0	0	0	0	0	0	0	0	0	0
CONTIG_DRR171579_4526:0-4372:0-4317	4317	0.429465	10	0.90132	0	0	169	NA	0	4267	15	0	0	1	1	0	NA	NA	NA	Bacteroidales	Bacteroidia	Bacteroidetes	Bacteria	0	0	0	0	0	0	1	0	0	0	0	0	0
CONTIG_DRR171581_1404:0-16023:0-8234	8234	0.609546	13	0.705004	0	0	103	NA	0	8017	91	5	0	0	0	0	NA	Bifidobacterium	Bifidobacteriaceae	Bifidobacteriales	Actinobacteria	Actinobacteria	Bacteria	0	0	0	0	1	0	1	1	0	0	0	0	0
CONTIG_DRR171581_9005:0-3003:0-2744	2744	0.427114	2	0.616618	0	0	166	NA	0	2724	0	0	0	1	0	1	NA	NA	NA	Bacteroidales	Bacteroidia	Bacteroidetes	Bacteria	0	0	0	0	0	0	0	0	0	0	0	0	0
CONTIG_DRR171582_11223:0-2756:0-2701	2701	0.509071	2	0.580896	0	0	24	NA	0	2681	0	0	0	0	0	0	NA	NA	NA	NA	NA	NA	NA	0	0	0	0	0	0	0	1	0	0	0	0	0
CONTIG_DRR171583_6849:0-3610:0-3555	3555	0.491702	4	0.850633	0	0	99	NA	0	3529	3	0	0	0	0	0	NA	NA	NA	Clostridiales	Clostridia	Firmicutes	Bacteria	0	0	0	0	0	0	0	1	0	0	1	0	0
CONTIG_DRR171583_7304:0-3431:0-3376	3376	0.34923	2	0.406991	0	0	36	NA	0	3340	8	0	0	1	0	0	NA	Streptococcus	Streptococcaceae	Lactobacillales	Bacilli	Firmicutes	Bacteria	0	0	0	0	0	0	0	0	0	0	0	0	0
CONTIG_DRR171583_8045:0-3160:0-3105	3105	0.414815	2	0.703382	0	0	11	NA	0	3085	0	0	0	0	0	0	NA	NA	NA	NA	NA	NA	NA	0	0	0	0	0	0	0	0	0	0	0	0	0
CONTIG_DRR171585_265:0-46094:0-46039	46039	0.631052	71	0.940616	0	0	984	HK97	1	46019	0	0	0	0	1	1	NA	NA	NA	NA	NA	NA	Bacteria	1	0	0	0	0	1	1	1	1	1	1	0	1
CONTIG_DRR171585_287:0-43785:0-43730	43730	0.590967	70	0.9555	0	0	127	HK97	1	43690	10	0	0	0	1	0	NA	NA	NA	NA	NA	NA	Bacteria	1	0	0	1	1	0	0	1	1	1	1	1	1
CONTIG_DRR171586_19330:0-2341:0-2286	2286	0.427822	2	0.566929	0	0	33	NA	0	2260	3	0	0	0	0	0	NA	NA	NA	NA	NA	Firmicutes	Bacteria	0	0	0	0	0	0	0	0	0	0	1	0	0
CONTIG_DRR171586_310:0-46434:0-46379	46379	0.643287	69	0.97887	1	0	550	HK97	1	46359	0	0	0	0	1	1	NA	NA	NA	NA	NA	NA	Bacteria	1	0	0	0	0	1	1	1	1	1	1	0	1
CONTIG_DRR171587_2659:0-7201:0-3679	3679	0.648818	3	0.827671	0	0	96	NA	0	3585	0	14	0	1	0	1	NA	Bifidobacterium	Bifidobacteriaceae	Bifidobacteriales	Actinobacteria	Actinobacteria	Bacteria	0	0	0	0	0	0	1	0	0	0	0	0	0
CONTIG_DRR171588_27466:0-1454:0-1399	1399	0.386705	1	0.0643317	0	0	18	NA	0	1379	0	0	0	0	0	0	NA	Veillonella	Veillonellaceae	Veillonellales	Negativicutes	Firmicutes	Bacteria	0	0	0	0	0	0	0	0	0	0	0	0	0
CONTIG_DRR171588_50:0-99059:0-99004	99004	0.291231	93	0.946659	0	0	30	HK97	1	98874	52	2	1	0	1	1	NA	NA	NA	Bacteroidales	Bacteroidia	Bacteroidetes	Bacteria	0	1	0	0	0	0	1	1	1	1	1	1	0
CONTIG_DRR171588_5552:0-5076:0-5021	5021	0.446126	8	0.877714	1	0	239	NA	0	4987	7	0	0	0	0	0	NA	NA	NA	NA	NA	NA	Bacteria	0	0	0	0	0	0	0	0	0	0	0	0	0
CONTIG_DRR171588_7000:0-4196:0-4141	4141	0.439024	4	0.752717	0	0	10	NA	0	4081	20	0	0	0	0	0	NA	NA	NA	NA	NA	NA	NA	0	0	0	0	0	0	0	0	0	0	0	0	0
CONTIG_DRR171588_7941:0-3823:0-3768	3768	0.58466	6	0.780255	0	0	112	NA	0	3748	0	0	0	0	0	0	Faecalibacterium prausnitzii	Faecalibacterium	Ruminococcaceae	Clostridiales	Clostridia	Firmicutes	Bacteria	0	0	0	0	0	0	0	1	0	0	0	0	0
CONTIG_DRR171589_4090:0-3846:0-3791	3791	0.43656	6	0.834872	0	0	32	NA	0	3771	0	0	0	0	0	1	NA	Bacteroides	Bacteroidaceae	Bacteroidales	Bacteroidia	Bacteroidetes	Bacteria	0	0	0	0	0	0	0	0	0	0	0	0	0
CONTIG_DRR171590_2692:0-13645:0-12172	12172	0.396237	18	0.689123	0	0	56	NA	0	9534	1309	0	0	1	0	0	NA	NA	NA	NA	NA	NA	Bacteria	0	0	0	0	0	0	0	1	0	0	0	0	0
CONTIG_DRR171591_11398:0-2733:0-2678	2678	0.347647	3	0.573562	0	0	22	NA	0	2658	0	0	0	0	0	1	NA	NA	NA	NA	NA	Firmicutes	Bacteria	0	0	0	0	0	0	0	0	0	0	0	0	0
CONTIG_DRR171591_323:0-54951:0-54525	54525	0.387694	64	0.858982	0	0	445	NA	0	54182	140	13	0	0	0	0	NA	NA	NA	Clostridiales	Clostridia	Firmicutes	Bacteria	1	0	0	0	1	1	1	1	0	0	1	0	0
CONTIG_DRR171591_4335:0-6667:0-6612	6612	0.368875	8	0.902904	0	0	66	MicroMCP	0	6592	0	0	0	0	0	0	Bacteroides caccae	Bacteroides	Bacteroidaceae	Bacteroidales	Bacteroidia	Bacteroidetes	Bacteria	0	0	0	0	0	0	0	0	0	0	0	0	0
CONTIG_DRR171591_6859:0-4369:0-4314	4314	0.432313	9	0.856745	0	0	161	NA	0	4264	15	0	0	1	1	0	NA	NA	NA	Bacteroidales	Bacteroidia	Bacteroidetes	Bacteria	0	0	0	0	0	0	1	0	0	0	0	0	0
CONTIG_DRR171592_1310:0-13746:0-11320	11320	0.519258	13	0.680035	0	0	65	NA	0	6246	2527	0	0	0	0	0	NA	NA	NA	NA	NA	NA	Bacteria	0	0	0	0	0	0	0	0	0	0	1	0	0
CONTIG_DRR171592_2001:0-7471:0-7416	7416	0.393743	11	0.844256	0	0	55	NA	0	7354	21	0	0	0	0	0	NA	NA	NA	Bacteroidales	Bacteroidia	Bacteroidetes	Bacteria	0	0	0	0	0	0	0	1	0	0	0	0	0
CONTIG_DRR171592_2182:0-6533:0-6478	6478	0.612535	7	0.743285	0	0	82	NA	0	6448	5	0	0	1	0	0	NA	Bifidobacterium	Bifidobacteriaceae	Bifidobacteriales	Actinobacteria	Actinobacteria	Bacteria	0	0	0	0	0	0	1	1	0	0	0	0	0
CONTIG_DRR171593_5738:0-5753:0-5309	5309	0.44547	5	0.730646	0	0	273	NA	0	5283	3	0	0	0	0	1	NA	NA	NA	NA	NA	NA	Bacteria	0	0	0	0	0	0	0	0	0	0	0	0	0
CONTIG_DRR171594_3806:0-4812:0-4743	4743	0.449926	5	0.722328	0	0	234	NA	0	4723	0	0	0	0	0	0	NA	NA	NA	NA	NA	Firmicutes	Bacteria	0	0	0	1	0	0	0	1	0	0	0	0	0
CONTIG_DRR171594_6169:0-2837:0-2782	2782	0.507908	3	0.860532	0	0	98	NA	0	2762	0	0	0	0	0	1	NA	NA	NA	NA	NA	NA	Bacteria	0	0	0	0	0	0	0	0	0	0	0	0	0
CONTIG_DRR171595_12986:0-2012:0-1957	1957	0.447624	3	0.748084	0	0	5	NA	0	1937	0	0	0	0	0	0	NA	NA	NA	NA	NA	NA	NA	0	0	0	0	0	0	0	0	0	0	0	0	0
CONTIG_DRR171595_3359:0-6420:0-6365	6365	0.386017	7	0.909191	0	0	30	MicroMCP	0	6345	0	0	0	0	0	0	Butyricimonas virosa	Butyricimonas	Odoribacteraceae	Bacteroidales	Bacteroidia	Bacteroidetes	Bacteria	0	0	0	0	0	0	0	0	0	0	0	0	0
CONTIG_DRR171595_5914:0-3864:0-3809	3809	0.336834	3	0.821475	0	0	24	NA	0	3735	27	0	0	0	0	0	NA	NA	NA	NA	NA	NA	NA	0	0	0	0	0	0	0	0	0	0	1	0	0
CONTIG_DRR171595_7453:0-3145:0-3090	3090	0.433657	4	0.64466	0	0	14	NA	0	3064	3	0	0	0	0	0	NA	Prevotella	Prevotellaceae	Bacteroidales	Bacteroidia	Bacteroidetes	Bacteria	0	0	0	0	0	0	0	0	0	0	0	0	0
CONTIG_DRR171596_2537:0-4370:0-4315	4315	0.432213	9	0.856547	0	0	165	NA	0	4265	15	0	0	1	1	0	NA	NA	NA	Bacteroidales	Bacteroidia	Bacteroidetes	Bacteria	0	0	0	0	0	0	1	0	0	0	0	0	0
CONTIG_DRR171596_60:0-94219:0-94164	94164	0.292097	88	0.952402	0	0	28	HK97	1	94075	30	3	1	0	1	1	NA	NA	NA	Bacteroidales	Bacteroidia	Bacteroidetes	Bacteria	0	1	0	0	0	0	1	1	1	1	1	1	0
CONTIG_DRR171597_3242:0-6606:0-6445	6445	0.366175	10	0.930954	0	0	75	MicroMCP	0	6425	0	0	0	0	0	1	NA	Bacteroides	Bacteroidaceae	Bacteroidales	Bacteroidia	Bacteroidetes	Bacteria	0	0	0	0	0	0	0	0	0	0	0	0	0
CONTIG_DRR171598_3804:0-6541:0-6486	6486	0.613013	7	0.742368	0	0	83	NA	0	6456	5	0	0	1	0	0	NA	Bifidobacterium	Bifidobacteriaceae	Bifidobacteriales	Actinobacteria	Actinobacteria	Bacteria	0	0	0	0	0	0	1	1	0	0	0	0	0
CONTIG_DRR171598_4228:0-5984:0-3206	3206	0.467249	2	0.581098	0	0	6	NA	0	3158	14	0	0	0	0	0	NA	NA	NA	NA	NA	NA	NA	0	0	0	0	0	0	0	0	0	0	0	0	0
CONTIG_DRR171598_5407:0-4880:0-3057	3057	0.479555	2	0.692836	0	0	21	NA	0	2989	18	4	0	0	0	0	NA	NA	NA	NA	NA	NA	NA	0	0	0	0	0	0	0	1	0	0	0	0	0
CONTIG_DRR171599_446:0-39909:0-39854	39854	0.411326	50	0.857003	0	0	33	NA	0	39352	214	18	0	0	0	0	NA	NA	NA	NA	NA	NA	Bacteria	0	0	0	0	1	1	1	1	1	1	1	0	0
CONTIG_DRR171600_13203:0-1604:0-1549	1549	0.510006	1	0.307941	0	0	6	NA	0	1529	0	0	0	1	0	0	NA	NA	NA	NA	NA	NA	NA	0	0	0	0	0	0	0	0	0	0	0	0	0
CONTIG_DRR171601_1033:0-21018:0-20968	20968	0.473913	21	0.981925	0	0	111	HK97	1	20948	0	0	0	0	0	0	NA	Bacteroides	Bacteroidaceae	Bacteroidales	Bacteroidia	Bacteroidetes	Bacteria	0	0	0	0	0	0	0	0	1	0	1	0	0
CONTIG_DRR171601_1252:0-16819:0-16769	16769	0.450713	27	0.914008	0	0	86	NA	0	16689	30	0	0	0	1	0	NA	NA	NA	Bacteroidales	Bacteroidia	Bacteroidetes	Bacteria	0	1	0	0	0	0	1	1	1	0	0	0	0
CONTIG_DRR171602_4336:0-6972:0-6917	6917	0.399451	10	0.777649	0	0	28	NA	0	6881	2	4	0	0	0	0	NA	Bacteroides	Bacteroidaceae	Bacteroidales	Bacteroidia	Bacteroidetes	Bacteria	0	0	0	0	0	0	0	0	0	0	0	0	0
CONTIG_DRR171603_12938:0-2827:0-2772	2772	0.506854	2	0.733766	0	0	106	NA	0	2752	0	0	0	0	0	1	NA	NA	NA	NA	NA	NA	Bacteria	0	0	0	0	0	0	0	0	0	0	0	0	0
CONTIG_DRR171603_2956:0-10229:0-4985	4985	0.507523	6	0.794383	0	0	106	NA	0	4965	0	0	0	0	0	0	NA	NA	NA	NA	NA	Firmicutes	Bacteria	0	0	0	0	0	0	0	0	0	0	1	0	0
CONTIG_DRR171603_486:0-38258:0-38203	38203	0.461665	55	0.947988	0	0	404	HK97	1	38183	0	0	0	0	1	1	NA	NA	NA	Clostridiales	Clostridia	Firmicutes	Bacteria	0	0	0	0	1	0	0	1	1	1	1	0	1
CONTIG_DRR171604_11384:0-3114:0-3059	3059	0.479568	2	0.692383	0	0	23	NA	0	2991	18	4	0	0	0	0	NA	NA	NA	NA	NA	NA	NA	0	0	0	0	0	0	0	1	0	0	0	0	0
CONTIG_DRR171604_6133:0-5453:0-5398	5398	0.41256	7	0.859207	0	0	21	NA	0	5378	0	0	0	0	0	0	NA	NA	NA	Bacteroidales	Bacteroidia	Bacteroidetes	Bacteria	0	0	0	0	0	0	0	1	0	0	0	0	0
CONTIG_DRR171606_2641:0-9194:0-5858	5858	0.435302	7	0.81632	0	0	252	NA	0	5606	86	20	0	0	0	0	NA	NA	NA	NA	NA	Firmicutes	Bacteria	0	0	0	0	0	0	0	1	0	0	0	0	0
CONTIG_DRR171606_3290:178-7435:0-5504	5504	0.442406	6	0.833939	0	0	235	NA	0	5484	0	0	0	0	0	0	NA	NA	NA	Clostridiales	Clostridia	Firmicutes	Bacteria	0	0	0	0	0	0	0	1	0	0	0	0	0
CONTIG_DRR171606_3732:0-6546:0-6491	6491	0.612849	7	0.741796	0	0	81	NA	0	6461	5	0	0	1	0	0	NA	Bifidobacterium	Bifidobacteriaceae	Bifidobacteriales	Actinobacteria	Actinobacteria	Bacteria	0	0	0	0	0	0	1	1	0	0	0	0	0
CONTIG_DRR171606_7242:0-3369:0-3314	3314	0.491249	3	0.790284	0	0	127	NA	0	3290	2	0	0	0	0	1	NA	NA	NA	NA	NA	NA	Bacteria	0	0	0	0	0	0	0	0	0	0	1	0	0
CONTIG_DRR171607_10214:0-2862:0-2751	2751	0.416212	2	0.628135	0	0	211	NA	0	2731	0	0	0	1	0	1	NA	NA	NA	Bacteroidales	Bacteroidia	Bacteroidetes	Bacteria	0	0	0	0	0	0	0	0	0	0	0	0	0
CONTIG_DRR171607_113:0-98324:0-98269	98269	0.291465	94	0.946077	0	0	28	HK97	1	98143	44	6	1	0	1	1	NA	NA	NA	Bacteroidales	Bacteroidia	Bacteroidetes	Bacteria	0	1	0	0	0	0	1	1	1	1	1	1	0
CONTIG_DRR171607_4122:0-6541:0-6486	6486	0.613475	7	0.742368	0	0	84	NA	0	6456	5	0	0	1	0	0	NA	Bifidobacterium	Bifidobacteriaceae	Bifidobacteriales	Actinobacteria	Actinobacteria	Bacteria	0	0	0	0	0	0	1	1	0	0	0	0	0
CONTIG_DRR171608_1752:0-15065:0-6306	6306	0.473676	6	0.7255	0	0	31	NA	0	5406	434	4	0	0	0	0	Parasutterella excrementihominis	Parasutterella	Sutterellaceae	Burkholderiales	Betaproteobacteria	Proteobacteria	Bacteria	0	0	0	0	0	0	0	0	0	0	0	0	0
CONTIG_DRR171608_3991:0-6346:0-6291	6291	0.419488	9	0.76061	0	0	37	NA	0	6263	4	0	0	0	0	0	NA	NA	NA	Bacteroidales	Bacteroidia	Bacteroidetes	Bacteria	0	0	0	0	0	0	0	0	0	0	0	0	0
CONTIG_DRR171608_521:0-40299:0-40254	40254	0.512992	67	0.911686	1	0	380	HK97	1	40108	51	8	0	0	0	0	NA	NA	NA	NA	NA	NA	Bacteria	0	0	0	0	0	0	0	1	1	0	1	1	1
CONTIG_DRR171610_15458:0-2856:0-2801	2801	0.581935	2	0.711175	0	0	26	NA	0	2781	0	0	0	0	0	1	NA	NA	NA	NA	NA	Actinobacteria	Bacteria	0	0	0	0	0	0	0	1	0	0	0	0	0
CONTIG_DRR171610_2330:0-13245:0-13190	13190	0.509704	20	0.942077	0	0	46	HK97	1	13170	0	0	0	0	1	1	NA	NA	NA	NA	NA	Actinobacteria	Bacteria	0	0	0	0	1	0	0	1	1	0	1	1	1
CONTIG_DRR171611_2700:0-9193:0-9138	9138	0.393631	9	0.83388	0	0	23	NA	0	9095	10	1	0	0	0	0	NA	Bacteroides	Bacteroidaceae	Bacteroidales	Bacteroidia	Bacteroidetes	Bacteria	1	0	0	0	0	0	1	1	0	0	0	0	0
CONTIG_DRR171612_3696:0-4173:0-4118	4118	0.423021	4	0.767848	0	0	57	NA	0	4098	0	0	0	0	0	0	NA	NA	NA	NA	NA	Firmicutes	Bacteria	0	0	0	0	0	0	0	0	0	0	1	0	0
CONTIG_DRR171613_25719:0-1289:0-1237	1237	0.384802	1	0.118836	0	0	11	NA	0	1217	0	0	0	0	0	0	NA	Veillonella	Veillonellaceae	Veillonellales	Negativicutes	Firmicutes	Bacteria	0	0	0	0	0	0	0	0	0	0	0	0	0
CONTIG_DRR171613_4951:0-6026:0-5978	5978	0.256942	7	0.764804	0	0	13	NA	0	5831	30	10	0	0	0	0	NA	NA	NA	NA	NA	NA	NA	0	0	0	0	0	0	0	0	0	0	0	0	0
CONTIG_DRR171613_693:0-29850:0-29795	29795	0.551233	47	0.886155	0	0	21	HK97	1	29735	20	0	0	0	0	0	NA	NA	NA	NA	NA	NA	Bacteria	0	0	0	0	1	0	0	1	1	0	1	1	0
CONTIG_DRR171614_1492:0-12633:0-6488	6488	0.377466	8	0.917848	0	0	101	MicroMCP	0	6468	0	0	0	0	0	1	NA	NA	NA	Bacteroidales	Bacteroidia	Bacteroidetes	Bacteria	0	0	0	0	0	0	0	0	0	0	0	0	0
CONTIG_DRR171614_258:0-54811:0-54756	54756	0.464442	79	0.901655	0	0	24	NA	0	54674	31	0	0	1	0	0	NA	NA	NA	NA	NA	Proteobacteria	Bacteria	0	0	0	0	1	1	1	1	0	0	0	0	0
CONTIG_DRR171615_29113:0-1411:0-1356	1356	0.373894	1	0.0840708	0	0	23	NA	0	1336	0	0	0	0	0	0	NA	Veillonella	Veillonellaceae	Veillonellales	Negativicutes	Firmicutes	Bacteria	0	0	0	0	0	0	0	0	0	0	0	0	0	circ-1
CONTIG_DRR171618_8698:0-3362:0-3307	3307	0.489568	3	0.791049	0	0	96	NA	0	3287	0	0	0	0	0	1	NA	NA	NA	NA	NA	NA	Bacteria	0	0	0	0	0	0	0	0	0	0	1	0	0
CONTIG_DRR171619_12853:0-2952:0-2897	2897	0.604764	3	0.631688	0	0	34	NA	0	2877	0	0	0	0	0	0	NA	NA	NA	NA	NA	NA	Bacteria	0	0	0	0	0	0	0	1	0	0	1	0	0
CONTIG_DRR171619_157:0-95564:0-95509	95509	0.290255	87	0.952748	0	0	26	HK97	1	95424	31	1	1	0	1	1	NA	NA	NA	Bacteroidales	Bacteroidia	Bacteroidetes	Bacteria	0	1	0	0	0	0	1	1	1	0	1	1	0
CONTIG_DRR171619_3848:0-10864:0-10809	10809	0.495513	13	0.880933	0	0	16	NA	0	10746	20	1	0	0	0	1	NA	NA	NA	NA	NA	NA	Bacteria	0	1	0	0	1	0	0	1	0	0	0	0	0
CONTIG_DRR171619_598:0-46061:0-46002	46002	0.321073	76	0.927938	0	0	67	HK97	1	45980	1	0	0	0	0	0	NA	NA	Erysipelotrichaceae	Erysipelotrichales	Erysipelotrichia	Firmicutes	Bacteria	1	1	1	0	1	0	1	1	1	0	1	1	0
CONTIG_DRR171620_12363:0-3219:0-3181	3181	0.35712	4	0.641308	0	0	12	NA	0	3131	15	0	0	0	0	0	NA	NA	NA	NA	NA	NA	NA	0	0	0	0	0	0	0	0	0	0	0	0	0
CONTIG_DRR171620_5334:0-8015:0-7981	7981	0.634131	9	0.796517	0	0	175	NA	0	7069	434	8	0	1	0	0	NA	Bifidobacterium	Bifidobacteriaceae	Bifidobacteriales	Actinobacteria	Actinobacteria	Bacteria	0	0	0	0	0	0	1	1	0	0	0	0	0
CONTIG_DRR171621_10128:0-4076:0-3135	3135	0.56874	8	0.678469	0	0	12	NA	0	3103	6	0	0	0	0	0	NA	NA	NA	NA	NA	NA	NA	0	0	0	0	0	0	0	0	0	0	0	0	0
CONTIG_DRR171621_2167:0-15875:0-7890	7890	0.54981	11	0.814449	0	0	51	NA	0	7870	0	0	0	0	0	0	NA	Bifidobacterium	Bifidobacteriaceae	Bifidobacteriales	Actinobacteria	Actinobacteria	Bacteria	0	0	0	0	0	0	0	0	0	0	0	0	0
CONTIG_DRR171621_541:0-43451:0-43396	43396	0.428934	73	0.942184	0	0	130	HK97	1	43376	0	0	0	0	0	0	NA	NA	NA	Clostridiales	Clostridia	Firmicutes	Bacteria	0	0	0	0	1	0	0	1	1	0	1	1	0
CONTIG_DRR171621_8391:0-4789:0-4734	4734	0.373046	7	0.538657	0	0	24	NA	0	4686	14	0	0	0	0	0	NA	Anaerobutyricum	Lachnospiraceae	Clostridiales	Clostridia	Firmicutes	Bacteria	0	0	0	0	0	0	0	1	0	0	0	0	0
CONTIG_DRR171621_916:1961-30535:0-20730	20730	0.360926	29	0.877279	0	0	22	NA	0	20430	119	14	0	0	0	0	NA	NA	NA	Bacteroidales	Bacteroidia	Bacteroidetes	Bacteria	0	0	0	0	0	1	1	1	0	0	0	0	0
CONTIG_DRR171622_16012:0-2699:0-2644	2644	0.448941	5	0.778366	0	0	7	NA	0	2624	0	0	0	0	0	0	NA	NA	NA	NA	NA	NA	NA	0	0	0	0	0	0	0	0	0	0	0	0	0
CONTIG_DRR171623_2800:0-7471:0-7416	7416	0.393608	11	0.844256	0	0	52	NA	0	7354	21	0	0	0	0	0	NA	NA	NA	Bacteroidales	Bacteroidia	Bacteroidetes	Bacteria	0	0	0	0	0	0	0	1	0	0	0	0	0
CONTIG_DRR171623_5672:0-3716:0-3671	3671	0.64887	3	0.846636	0	0	92	NA	0	3625	13	0	0	1	0	1	NA	Bifidobacterium	Bifidobacteriaceae	Bifidobacteriales	Actinobacteria	Actinobacteria	Bacteria	0	0	0	0	0	0	1	0	0	0	0	0	0
CONTIG_DRR171625_25622:0-1606:0-1551	1551	0.514507	2	0.640232	0	0	5	NA	0	1531	0	0	0	1	0	0	NA	NA	NA	NA	NA	NA	NA	0	0	0	0	0	0	0	0	0	0	0	0	0
CONTIG_DRR171628_3449:0-8359:0-6390	6390	0.39421	8	0.697653	0	0	16	NA	0	6305	28	3	0	0	0	0	NA	NA	NA	Bacteroidales	Bacteroidia	Bacteroidetes	Bacteria	0	0	0	0	0	0	0	0	0	0	0	0	0
CONTIG_DRR171630_5235:0-4425:0-2850	2850	0.415439	5	0.773684	0	0	103	NA	0	2830	0	0	0	0	0	0	NA	NA	NA	Bacteroidales	Bacteroidia	Bacteroidetes	Bacteria	0	0	0	0	0	0	0	0	0	0	0	0	0
CONTIG_DRR171631_9364:0-2701:0-2646	2646	0.425548	2	0.871882	0	0	21	NA	0	2626	0	0	0	0	0	0	NA	NA	NA	NA	NA	NA	Bacteria	0	0	0	0	0	0	0	0	0	0	1	0	0
CONTIG_DRR171633_1290:0-12852:0-5968	5968	0.512567	8	0.879189	0	0	45	NA	0	5948	0	0	0	0	0	0	NA	NA	NA	Clostridiales	Clostridia	Firmicutes	Bacteria	0	0	0	0	0	0	0	0	0	0	1	0	0
CONTIG_DRR171633_2017:0-9720:0-4812	4812	0.416667	5	0.800499	0	0	72	MicroMCP	0	4792	0	0	1	0	1	1	Parabacteroides merdae	Parabacteroides	Tannerellaceae	Bacteroidales	Bacteroidia	Bacteroidetes	Bacteria	0	0	0	0	0	0	0	0	0	0	0	0	0
CONTIG_DRR171634_10639:0-3711:0-3624	3624	0.651766	3	0.859272	0	0	107	NA	0	3533	0	17	0	1	0	1	NA	Bifidobacterium	Bifidobacteriaceae	Bifidobacteriales	Actinobacteria	Actinobacteria	Bacteria	0	0	0	0	0	0	1	0	0	0	0	0	0
CONTIG_DRR171634_31736:0-1245:0-1190	1190	0.389076	0	0	0	0	12	NA	0	1170	0	0	0	0	0	0	NA	Veillonella	Veillonellaceae	Veillonellales	Negativicutes	Firmicutes	Bacteria	0	0	0	0	0	0	0	0	0	0	0	0	0
CONTIG_DRR171635_180:0-50707:0-50658	50658	0.413242	52	0.869418	0	0	94	NA	0	50133	209	29	0	1	0	0	NA	Lachnoclostridium	Lachnospiraceae	Clostridiales	Clostridia	Firmicutes	Bacteria	1	0	0	0	1	0	1	1	0	0	1	0	0
CONTIG_DRR171636_19400:0-1497:0-1442	1442	0.367545	1	0.0790569	0	0	24	NA	0	1422	0	0	0	0	0	0	NA	Veillonella	Veillonellaceae	Veillonellales	Negativicutes	Firmicutes	Bacteria	0	0	0	0	0	0	0	0	0	0	0	0	0
CONTIG_DRR171636_3601:0-8295:0-8240	8240	0.433374	15	0.790777	0	0	66	NA	0	8172	24	0	0	0	0	0	NA	NA	NA	Bacteroidales	Bacteroidia	Bacteroidetes	Bacteria	0	0	0	0	0	0	0	0	0	0	0	0	0
CONTIG_DRR171636_4358:0-6803:0-6748	6748	0.388115	10	0.834914	0	0	21	NA	0	6718	2	2	0	0	0	0	NA	NA	NA	Bacteroidales	Bacteroidia	Bacteroidetes	Bacteria	0	0	0	0	0	0	1	0	0	0	0	0	0
CONTIG_DRR171638_4634:0-4990:0-4957	4957	0.44886	7	0.734113	0	0	166	NA	0	4811	42	14	0	0	0	0	NA	NA	NA	NA	NA	Firmicutes	Bacteria	0	0	0	0	0	0	0	1	0	0	0	0	0
CONTIG_DRR171639_5657:0-6734:0-5079	5079	0.454223	4	0.715889	0	0	363	NA	0	5053	3	0	0	0	0	1	NA	NA	NA	NA	NA	Firmicutes	Bacteria	0	0	0	0	0	0	0	0	0	0	0	0	0
CONTIG_DRR171639_5903:0-6525:0-6470	6470	0.642349	9	0.86847	0	0	9	NA	0	6450	0	0	0	0	0	0	NA	NA	NA	NA	NA	NA	NA	0	0	0	0	0	0	1	0	0	0	0	0	0
CONTIG_DRR171641_2564:0-7698:0-5504	5504	0.441315	5	0.728743	0	0	236	NA	0	5484	0	0	0	0	0	0	NA	NA	NA	Clostridiales	Clostridia	Firmicutes	Bacteria	0	0	0	0	0	0	0	1	0	0	0	0	0
CONTIG_DRR171641_7183:0-3674:0-3619	3619	0.448466	4	0.734457	0	0	70	NA	0	3587	6	0	0	0	0	0	NA	NA	Lachnospiraceae	Clostridiales	Clostridia	Firmicutes	Bacteria	0	0	0	0	0	0	1	0	0	0	0	0	0
CONTIG_DRR171642_10097:0-3430:0-3376	3376	0.34923	2	0.406991	0	0	36	NA	0	3340	8	0	0	1	0	0	NA	Streptococcus	Streptococcaceae	Lactobacillales	Bacilli	Firmicutes	Bacteria	0	0	0	0	0	0	0	0	0	0	0	0	0
CONTIG_DRR171642_11853:0-2973:0-2918	2918	0.600754	3	0.627142	0	0	41	NA	0	2898	0	0	0	0	0	0	NA	NA	NA	NA	NA	NA	Bacteria	0	0	0	0	0	0	0	1	0	0	1	0	0
CONTIG_DRR171642_19648:0-1927:0-1872	1872	0.625534	3	0.538462	0	0	7	NA	0	1852	0	0	0	0	0	0	NA	NA	NA	NA	NA	NA	NA	0	0	0	0	0	0	0	0	0	0	0	0	0	circ-2
CONTIG_DRR171643_4871:0-4845:0-4785	4785	0.415047	9	0.871473	0	0	80	NA	0	4765	0	0	0	0	0	1	NA	NA	NA	Bacteroidales	Bacteroidia	Bacteroidetes	Bacteria	0	0	0	0	0	0	1	0	0	0	0	0	0
CONTIG_DRR171643_7809:0-2830:0-2775	2775	0.508829	2	0.732973	0	0	110	NA	0	2755	0	0	0	0	0	1	NA	NA	NA	NA	NA	NA	Bacteria	0	0	0	0	0	0	0	0	0	0	0	0	0
CONTIG_DRR171644_1202:0-10205:0-10150	10150	0.618719	9	0.834975	0	0	27	NA	0	10094	18	0	0	1	0	0	NA	Bifidobacterium	Bifidobacteriaceae	Bifidobacteriales	Actinobacteria	Actinobacteria	Bacteria	0	0	0	0	0	0	1	1	0	0	0	0	0
CONTIG_DRR171645_147:0-54967:0-54912	54912	0.545309	69	0.941215	0	0	36	HK97	1	54856	18	0	0	0	1	1	NA	NA	NA	Clostridiales	Clostridia	Firmicutes	Bacteria	1	0	0	0	1	0	0	1	1	1	1	1	1
CONTIG_DRR171645_3324:0-8948:0-8893	8893	0.5131	13	0.844035	0	0	12	NA	0	8826	20	1	0	0	0	0	NA	NA	NA	NA	NA	NA	NA	0	1	0	0	1	0	0	1	0	0	0	0	0
CONTIG_DRR171645_5757:0-5838:0-5783	5783	0.426595	7	0.615252	0	0	22	NA	0	5703	30	0	0	0	0	0	NA	Prevotella	Prevotellaceae	Bacteroidales	Bacteroidia	Bacteroidetes	Bacteria	0	0	0	0	0	0	0	0	0	0	0	0	0
CONTIG_DRR171645_6907:0-5035:0-4959	4959	0.427909	8	0.838475	0	0	59	NA	0	4937	1	0	0	0	0	1	NA	NA	NA	Bacteroidales	Bacteroidia	Bacteroidetes	Bacteria	0	0	0	0	0	0	0	0	0	0	0	0	0
CONTIG_DRR171645_7160:0-4898:0-4785	4785	0.415674	9	0.871473	0	0	87	NA	0	4765	0	0	0	0	0	1	NA	NA	NA	Bacteroidales	Bacteroidia	Bacteroidetes	Bacteria	0	0	0	0	0	0	1	0	0	0	0	0	0
CONTIG_DRR171646_1308:3603-18326:0-9111	9111	0.427176	13	0.836681	0	0	27	NA	0	9048	20	1	0	0	0	0	NA	NA	NA	NA	NA	NA	Bacteria	0	0	0	0	0	0	1	0	0	0	0	0	0
CONTIG_DRR171646_2283:0-10637:0-10582	10582	0.433566	9	0.722642	0	0	356	NA	0	1442	4554	0	0	0	0	0	NA	NA	NA	NA	NA	Firmicutes	Bacteria	0	0	0	0	0	0	0	1	0	0	0	0	0
CONTIG_DRR171646_6653:0-4173:0-4118	4118	0.426663	4	0.767848	0	0	60	NA	0	4098	0	0	0	0	0	0	NA	NA	NA	NA	NA	Firmicutes	Bacteria	0	0	0	0	0	0	0	0	0	0	1	0	0
CONTIG_DRR171647_26:0-98572:0-98517	98517	0.29064	92	0.946771	0	0	29	HK97	1	98440	27	1	1	0	1	1	NA	NA	NA	Bacteroidales	Bacteroidia	Bacteroidetes	Bacteria	0	1	0	0	1	0	1	1	1	1	1	1	0
CONTIG_DRR171648_174:0-85804:0-85766	85766	0.344904	111	0.93719	0	0	134	HK97	1	85524	111	0	0	0	1	1	NA	Bacteroides	Bacteroidaceae	Bacteroidales	Bacteroidia	Bacteroidetes	Bacteria	1	1	0	0	1	0	0	1	1	0	1	1	0
CONTIG_DRR171648_9394:0-2886:0-2831	2831	0.478983	3	0.659131	0	0	19	NA	0	2811	0	0	0	0	0	0	NA	NA	NA	Clostridiales	Clostridia	Firmicutes	Bacteria	0	0	0	0	0	0	0	0	0	0	0	0	0
CONTIG_DRR171649_11608:0-2978:0-2923	2923	0.605542	3	0.626069	0	0	45	NA	0	2903	0	0	0	0	0	0	NA	NA	NA	Clostridiales	Clostridia	Firmicutes	Bacteria	0	0	0	0	0	0	0	1	0	0	1	0	0
CONTIG_DRR171651_6724:0-5267:0-4667	4667	0.425755	8	0.855582	0	0	129	NA	0	4637	5	0	0	1	1	1	NA	NA	NA	Bacteroidales	Bacteroidia	Bacteroidetes	Bacteria	0	0	0	0	0	0	1	0	0	0	0	0	0
CONTIG_DRR171651_6730:0-5265:0-5210	5210	0.456622	9	0.909213	0	0	14	NA	0	5190	0	0	0	0	0	0	NA	NA	Ruminococcaceae	Clostridiales	Clostridia	Firmicutes	Bacteria	0	0	0	0	0	0	1	0	0	0	0	0	0
CONTIG_DRR171652_21782:0-1496:0-1441	1441	0.366412	3	0.378904	0	0	24	NA	0	1421	0	0	0	0	0	0	NA	Veillonella	Veillonellaceae	Veillonellales	Negativicutes	Firmicutes	Bacteria	0	0	0	0	0	0	0	0	0	0	0	0	0
CONTIG_DRR171652_3388:0-7505:0-5159	5159	0.458035	7	0.754216	0	0	123	NA	0	5091	24	0	0	0	0	0	NA	NA	NA	NA	NA	Firmicutes	Bacteria	0	0	0	0	0	0	1	1	0	0	0	0	0
CONTIG_DRR171654_2060:0-10104:0-4922	4922	0.449614	6	0.733239	0	0	279	NA	0	4862	20	0	0	0	0	0	NA	NA	NA	NA	NA	Firmicutes	Bacteria	0	0	0	0	0	0	0	1	0	0	0	0	0
CONTIG_DRR171655_3942:0-7057:0-7002	7002	0.410883	10	0.851757	0	0	28	NA	0	6982	0	0	0	0	0	0	NA	NA	NA	NA	NA	NA	Bacteria	0	0	0	0	0	0	1	0	0	0	0	0	0
CONTIG_DRR171655_9367:0-2863:0-2774	2774	0.486301	2	0.763518	0	0	110	NA	0	2754	0	0	0	0	0	0	NA	NA	NA	NA	NA	NA	Bacteria	0	0	0	0	0	0	0	0	0	0	1	0	0
CONTIG_DRR171656_2009:0-8746:0-8696	8696	0.472401	12	0.760005	0	0	10	NA	0	8676	0	0	0	0	0	0	NA	NA	NA	NA	NA	NA	NA	0	0	0	0	1	0	0	1	0	0	0	0	0
CONTIG_DRR171656_6234:0-3585:0-3530	3530	0.487252	4	0.844759	0	0	67	NA	0	3510	0	0	0	0	0	1	NA	NA	NA	Clostridiales	Clostridia	Firmicutes	Bacteria	0	0	0	0	0	0	0	1	0	0	1	0	0
CONTIG_DRR171657_12845:0-2310:0-2278	2278	0.457419	3	0.716418	0	0	52	NA	0	2258	0	0	0	0	0	0	NA	NA	NA	NA	NA	NA	Bacteria	0	0	0	0	0	0	0	0	0	0	0	0	0
CONTIG_DRR171657_1695:0-11498:0-11443	11443	0.497772	15	0.890588	0	0	14	NA	0	11378	18	3	0	0	0	1	NA	NA	NA	NA	NA	NA	Bacteria	0	1	0	0	1	0	0	1	0	0	0	0	0
CONTIG_DRR171657_23014:0-1558:0-1503	1503	0.427146	3	0.698603	0	0	10	NA	0	1483	0	0	0	0	0	0	NA	NA	NA	NA	NA	NA	NA	0	0	0	0	0	0	0	0	0	0	0	0	0
CONTIG_DRR171657_307:0-37732:0-37677	37677	0.373995	68	0.903973	0	0	68	HK97	1	37593	32	0	0	0	0	0	Lactobacillus salivarius	Lactobacillus	Lactobacillaceae	Lactobacillales	Bacilli	Firmicutes	Bacteria	1	0	0	0	1	0	1	1	0	0	1	1	1
CONTIG_DRR171657_30918:0-1277:0-1222	1222	0.409165	1	0.508183	0	0	9	NA	0	1202	0	0	0	0	0	0	NA	NA	NA	NA	NA	NA	NA	0	0	0	0	0	0	0	0	0	0	0	0	0
CONTIG_DRR171659_4833:0-7298:0-7243	7243	0.445534	6	0.520226	0	0	91	NA	0	3065	2062	10	0	0	0	0	NA	NA	Lachnospiraceae	Clostridiales	Clostridia	Firmicutes	Bacteria	0	0	0	0	0	0	1	0	0	0	0	0	0
CONTIG_DRR171661_1928:0-13031:0-5822	5822	0.506012	9	0.843525	0	0	15	NA	0	5754	24	0	0	0	0	1	NA	NA	NA	NA	NA	Firmicutes	Bacteria	0	0	0	0	0	0	0	0	0	0	1	0	0
CONTIG_DRR171662_3223:0-5035:0-4980	4980	0.417269	7	0.919277	0	0	23	MicroMCP	0	4960	0	0	1	0	0	1	NA	NA	NA	NA	NA	NA	NA	0	0	0	0	0	0	0	0	0	0	0	0	0
CONTIG_DRR171662_6281:0-3029:0-2783	2783	0.41502	2	0.609055	0	0	234	NA	0	2763	0	0	0	1	0	1	NA	NA	NA	Bacteroidales	Bacteroidia	Bacteroidetes	Bacteria	0	0	0	0	0	0	0	0	0	0	0	0	0
CONTIG_DRR171662_6833:0-2855:0-2800	2800	0.578214	2	0.718929	0	0	33	NA	0	2780	0	0	0	0	0	1	NA	NA	NA	NA	NA	Actinobacteria	Bacteria	0	0	0	0	0	0	0	1	0	0	0	0	0
CONTIG_DRR171664_2366:0-15153:0-15098	15098	0.497748	21	0.842297	0	0	15	NA	0	15027	12	9	0	0	0	1	NA	NA	NA	NA	NA	NA	Bacteria	0	1	0	0	1	0	0	1	0	0	0	0	0
CONTIG_DRR171666_13182:0-2836:0-2781	2781	0.580726	2	0.717368	0	0	32	NA	0	2761	0	0	0	0	0	1	NA	NA	NA	NA	NA	Actinobacteria	Bacteria	0	0	0	0	0	0	0	1	0	0	0	0	0
CONTIG_DRR171666_132:0-86514:0-86459	86459	0.361929	113	0.941336	0	0	43	HK97	1	86371	34	0	0	0	1	1	NA	Bacteroides	Bacteroidaceae	Bacteroidales	Bacteroidia	Bacteroidetes	Bacteria	1	1	0	0	1	0	1	1	1	0	1	1	0
CONTIG_DRR171667_6882:0-3830:0-3775	3775	0.485828	4	0.798675	0	0	102	NA	0	3755	0	0	0	0	0	0	NA	NA	NA	Clostridiales	Clostridia	Firmicutes	Bacteria	0	0	0	0	0	0	0	1	0	0	1	0	0
CONTIG_DRR171668_177:0-95387:0-95332	95332	0.294277	88	0.949419	0	0	26	HK97	1	95263	17	5	1	0	1	1	NA	NA	NA	Bacteroidales	Bacteroidia	Bacteroidetes	Bacteria	0	1	0	0	0	0	1	1	1	0	1	1	0
CONTIG_DRR171668_901:0-30897:0-30842	30842	0.473283	37	0.892355	0	0	192	NA	0	30790	16	0	0	1	0	0	NA	NA	NA	Bacteroidales	Bacteroidia	Bacteroidetes	Bacteria	0	0	0	0	1	1	1	1	0	0	1	0	0
CONTIG_DRR171669_11266:0-2606:0-2523	2523	0.322235	2	0.596908	0	0	17	NA	0	2207	148	0	0	0	0	0	NA	Streptococcus	Streptococcaceae	Lactobacillales	Bacilli	Firmicutes	Bacteria	0	0	0	0	0	0	0	0	0	0	0	0	0
CONTIG_DRR171669_2841:3322-10573:0-3582	3582	0.578727	5	0.726131	0	0	10	NA	0	3562	0	0	0	0	0	0	NA	NA	NA	NA	NA	NA	NA	0	0	0	0	0	0	0	0	0	0	0	0	0
CONTIG_DRR171669_4490:0-6786:0-6731	6731	0.637052	6	0.677462	0	0	4	NA	0	6647	26	4	0	0	0	0	NA	NA	NA	NA	NA	NA	NA	0	0	0	0	0	0	1	0	0	0	0	0	0
CONTIG_DRR171670_6454:0-5438:0-5383	5383	0.368196	6	0.847669	0	0	52	MicroMCP	0	5363	0	0	0	0	0	0	NA	NA	NA	NA	NA	NA	Bacteria	0	0	0	0	0	0	0	0	0	0	0	0	0
CONTIG_DRR171670_679:0-43988:0-43933	43933	0.628958	66	0.929301	0	0	914	HK97	1	43913	0	0	0	0	1	1	NA	NA	NA	NA	NA	NA	Bacteria	1	0	0	0	0	1	1	1	1	1	1	0	1
CONTIG_DRR171670_883:0-36054:0-35999	35999	0.495625	43	0.926526	0	0	265	HK97	1	35259	322	7	0	0	1	1	NA	Alistipes	Rikenellaceae	Bacteroidales	Bacteroidia	Bacteroidetes	Bacteria	0	1	0	0	0	0	1	1	1	0	1	0	0
CONTIG_DRR171670_9189:0-3727:0-3672	3672	0.483932	5	0.859477	0	0	87	NA	0	3652	0	0	0	0	0	1	NA	NA	NA	NA	NA	Firmicutes	Bacteria	0	0	0	0	0	0	0	1	0	0	1	0	0
CONTIG_DRR171671_16243:0-1653:0-1598	1598	0.503755	1	0.612015	0	0	16	NA	0	1578	0	0	0	0	0	0	NA	NA	NA	NA	NA	NA	Bacteria	0	0	0	0	0	0	0	0	0	0	0	0	0
CONTIG_DRR171671_5594:0-3665:0-3610	3610	0.477562	4	0.825208	0	0	22	NA	0	3586	2	0	0	0	0	0	NA	Faecalibacterium	Ruminococcaceae	Clostridiales	Clostridia	Firmicutes	Bacteria	0	0	0	0	0	0	0	0	0	0	0	0	0
CONTIG_DRR171673_10439:0-3160:0-3105	3105	0.414815	2	0.703382	0	0	10	NA	0	3085	0	0	0	0	0	0	NA	NA	NA	NA	NA	NA	NA	0	0	0	0	0	0	0	0	0	0	0	0	0
CONTIG_DRR171673_5403:0-6522:0-6467	6467	0.370187	7	0.891604	0	0	59	MicroMCP	0	6447	0	0	0	0	0	1	Bacteroides caccae	Bacteroides	Bacteroidaceae	Bacteroidales	Bacteroidia	Bacteroidetes	Bacteria	0	0	0	0	0	0	0	0	0	0	0	0	0
CONTIG_DRR171674_2072:0-8474:0-5056	5056	0.4464	6	0.696005	0	0	274	NA	0	4867	62	15	0	0	0	0	NA	NA	NA	NA	NA	Firmicutes	Bacteria	0	0	0	0	0	0	0	1	0	0	0	0	0
CONTIG_DRR171674_2868:0-5898:0-5843	5843	0.455417	7	0.847168	0	0	54	NA	0	5777	23	0	0	0	0	0	NA	NA	NA	Clostridiales	Clostridia	Firmicutes	Bacteria	0	0	0	0	0	0	0	1	0	0	0	0	0
CONTIG_DRR171674_557:0-29579:0-29543	29543	0.36039	30	0.906103	0	0	78	NA	0	29159	182	0	0	0	0	0	Dialister invisus	Dialister	Veillonellaceae	Veillonellales	Negativicutes	Firmicutes	Bacteria	0	0	0	0	0	0	1	1	0	0	1	0	0
CONTIG_DRR171675_15294:0-2982:0-2927	2927	0.391186	3	0.704134	0	0	11	NA	0	2907	0	0	0	0	0	0	NA	NA	NA	NA	NA	NA	NA	0	0	0	0	0	0	0	0	0	0	0	0	0
CONTIG_DRR171675_4063:0-8941:0-8894	8894	0.517315	14	0.853384	0	0	10	NA	0	8848	13	0	0	0	0	0	NA	NA	NA	NA	NA	NA	NA	0	1	0	0	1	0	0	1	0	0	0	0	0
CONTIG_DRR171675_5763:0-6643:0-6602	6602	0.43608	10	0.759315	0	0	59	NA	0	6556	13	0	0	0	0	0	NA	NA	NA	Bacteroidales	Bacteroidia	Bacteroidetes	Bacteria	0	0	0	0	0	0	0	0	0	0	0	0	0
CONTIG_DRR171675_734:0-32365:0-32310	32310	0.526462	49	0.931476	0	0	964	HK97	1	32070	110	0	0	0	1	1	NA	NA	NA	NA	NA	NA	Bacteria	0	0	0	0	1	0	1	1	1	1	1	1	1
CONTIG_DRR171676_10713:0-3625:0-3570	3570	0.488235	4	0.847899	0	0	99	NA	0	3544	3	0	0	0	0	0	NA	NA	NA	Clostridiales	Clostridia	Firmicutes	Bacteria	0	0	0	0	0	0	0	1	0	0	1	0	0
CONTIG_DRR171676_14122:0-2827:0-2772	2772	0.506494	3	0.863636	0	0	89	NA	0	2752	0	0	0	0	0	1	NA	NA	NA	NA	NA	NA	Bacteria	0	0	0	0	0	0	0	0	0	0	0	0	0
CONTIG_DRR171676_187:0-89105:0-89050	89050	0.464694	150	0.906637	4	0	46	HK97	1	88966	29	2	0	0	1	0	NA	Alistipes	Rikenellaceae	Bacteroidales	Bacteroidia	Bacteroidetes	Bacteria	1	1	0	0	1	0	0	1	1	0	0	0	0
CONTIG_DRR171676_31235:0-1351:0-1296	1296	0.397377	1	0.122685	0	0	17	NA	0	1276	0	0	0	0	0	0	NA	Veillonella	Veillonellaceae	Veillonellales	Negativicutes	Firmicutes	Bacteria	0	0	0	0	0	0	0	0	0	0	0	0	0
CONTIG_DRR171676_745:0-34645:0-34590	34590	0.471061	52	0.931743	0	0	483	HK97	1	34510	30	0	0	0	1	1	NA	NA	Lachnospiraceae	Clostridiales	Clostridia	Firmicutes	Bacteria	1	0	0	0	1	0	1	1	1	1	1	0	1
CONTIG_DRR171677_1221:0-17915:0-17868	17868	0.4742	30	0.941068	0	0	102	NA	0	17848	0	0	0	0	1	1	NA	NA	NA	NA	NA	Firmicutes	Bacteria	1	1	1	1	1	0	1	0	0	0	0	0	0
CONTIG_DRR171677_228:0-46666:0-46611	46611	0.563279	62	0.941108	0	0	177	HK97	1	46527	29	2	0	0	1	1	NA	NA	NA	Clostridiales	Clostridia	Firmicutes	Bacteria	1	0	0	0	0	1	0	1	1	1	1	1	1
CONTIG_DRR171677_266:0-42617:0-42562	42562	0.592853	66	0.943518	0	0	451	HK97	1	42512	15	0	0	0	1	1	NA	NA	NA	NA	NA	NA	Bacteria	1	0	0	1	1	0	0	1	1	1	1	1	1
CONTIG_DRR171677_8841:0-4248:0-4203	4203	0.399477	5	0.763026	0	0	12	NA	0	4183	0	0	0	1	0	0	NA	Streptococcus	Streptococcaceae	Lactobacillales	Bacilli	Firmicutes	Bacteria	0	0	0	0	0	0	0	0	0	0	0	0	0
CONTIG_DRR171678_15233:0-1671:0-1616	1616	0.452351	2	0.573639	0	0	20	NA	0	1596	0	0	0	0	0	0	NA	NA	NA	Clostridiales	Clostridia	Firmicutes	Bacteria	0	0	0	0	0	0	0	0	0	0	0	0	0
CONTIG_DRR171678_1986:0-9946:0-9891	9891	0.451117	15	0.763118	0	0	55	NA	0	9829	21	0	0	0	0	0	NA	NA	NA	Bacteroidales	Bacteroidia	Bacteroidetes	Bacteria	0	0	0	0	0	0	1	0	0	0	0	0	0
CONTIG_DRR171678_7556:0-2827:0-2772	2772	0.503608	2	0.733766	0	0	92	NA	0	2752	0	0	0	0	0	1	NA	NA	NA	NA	NA	NA	Bacteria	0	0	0	0	0	0	0	0	0	0	0	0	0
CONTIG_DRR171678_8149:0-2655:0-2600	2600	0.447692	4	0.679615	0	0	4	NA	0	2580	0	0	0	0	0	0	NA	NA	NA	NA	NA	NA	NA	0	0	0	0	0	0	0	0	0	0	0	0	0
CONTIG_DRR171681_12920:0-1607:0-1552	1552	0.518686	2	0.746134	0	0	9	NA	0	1532	0	0	0	1	0	0	NA	NA	NA	NA	NA	NA	NA	0	0	0	0	0	0	0	0	0	0	0	0	0
CONTIG_DRR171681_2618:0-9183:0-9128	9128	0.361525	10	0.846297	0	0	54	NA	0	9072	18	0	0	0	0	0	NA	NA	NA	Bacteroidales	Bacteroidia	Bacteroidetes	Bacteria	0	0	0	0	0	0	0	0	0	0	0	0	0
CONTIG_DRR171681_831:0-29259:0-29205	29205	0.4503	31	0.956549	0	0	347	NA	1	29137	24	0	0	0	1	1	NA	NA	NA	Bacteroidales	Bacteroidia	Bacteroidetes	Bacteria	0	0	0	0	1	0	0	1	0	0	1	1	0
CONTIG_DRR171682_13998:0-3179:0-3124	3124	0.360115	4	0.603073	0	0	71	NA	0	3104	0	0	0	0	0	0	NA	Megamonas	Selenomonadaceae	Selenomonadales	Negativicutes	Firmicutes	Bacteria	0	0	0	0	0	0	0	0	0	0	0	0	0
CONTIG_DRR171682_15688:0-2885:0-2830	2830	0.479505	3	0.659364	0	0	21	NA	0	2810	0	0	0	0	0	0	NA	NA	NA	Clostridiales	Clostridia	Firmicutes	Bacteria	0	0	0	0	0	0	0	0	0	0	0	0	0
CONTIG_DRR171682_3360:0-10225:0-5967	5967	0.511983	8	0.879336	0	0	57	NA	0	5947	0	0	0	0	0	0	NA	NA	NA	NA	NA	Firmicutes	Bacteria	0	0	0	0	0	0	0	0	0	0	1	0	0
CONTIG_DRR171682_3880:0-9116:0-9061	9061	0.445646	15	0.79031	0	0	53	NA	0	8999	21	0	0	0	0	0	NA	NA	NA	Bacteroidales	Bacteroidia	Bacteroidetes	Bacteria	0	0	0	0	0	0	1	0	0	0	0	0	0
CONTIG_DRR171683_6766:0-5808:0-2877	2877	0.416754	4	0.644421	0	0	18	NA	0	2855	1	0	0	0	0	0	NA	NA	NA	Bacteroidales	Bacteroidia	Bacteroidetes	Bacteria	0	0	0	0	0	0	0	0	0	0	0	0	0
CONTIG_DRR171683_6908:0-5694:0-5639	5639	0.419933	8	0.778862	0	0	25	NA	0	5619	0	0	0	0	0	0	NA	NA	NA	Bacteroidales	Bacteroidia	Bacteroidetes	Bacteria	0	0	0	0	0	0	0	1	0	0	0	0	0
CONTIG_DRR171683_9672:0-4054:0-2894	2894	0.416379	4	0.613683	0	0	5	NA	0	2872	1	0	0	0	0	0	NA	NA	NA	NA	NA	NA	NA	0	0	0	0	0	0	0	0	0	0	0	0	0
CONTIG_DRR171684_154:0-86862:0-86816	86816	0.361961	116	0.938398	0	0	43	HK97	1	86710	43	0	0	0	1	1	NA	Bacteroides	Bacteroidaceae	Bacteroidales	Bacteroidia	Bacteroidetes	Bacteria	1	1	0	0	1	0	0	1	1	0	1	1	0
CONTIG_DRR171684_2374:0-12812:0-12703	12703	0.370306	10	0.723845	0	0	112	MicroMCP	0	4499	4092	0	0	0	0	0	NA	Bacteroides	Bacteroidaceae	Bacteroidales	Bacteroidia	Bacteroidetes	Bacteria	0	0	0	0	0	0	0	0	0	0	0	0	0
CONTIG_DRR171684_4632:0-6424:0-5080	5080	0.451969	4	0.721063	0	0	365	NA	0	4990	35	0	0	0	0	0	NA	NA	NA	NA	NA	Firmicutes	Bacteria	0	0	0	0	0	0	0	0	0	0	0	0	0
CONTIG_DRR171684_4640:0-6414:0-6359	6359	0.4117	11	0.752949	0	0	39	NA	0	6257	41	0	0	1	0	1	NA	NA	NA	Bacteroidales	Bacteroidia	Bacteroidetes	Bacteria	0	0	0	0	0	0	0	0	0	0	0	0	0
CONTIG_DRR171686_11284:0-3826:0-3771	3771	0.439406	5	0.783612	0	0	31	NA	0	3747	2	0	0	0	0	1	NA	Bacteroides	Bacteroidaceae	Bacteroidales	Bacteroidia	Bacteroidetes	Bacteria	0	0	0	0	0	0	0	0	0	0	0	0	0
CONTIG_DRR171687_385:0-5802:0-5747	5747	0.425091	10	0.820602	0	0	58	NA	0	5685	21	0	0	0	0	1	NA	NA	NA	Bacteroidales	Bacteroidia	Bacteroidetes	Bacteria	0	0	0	0	0	0	0	0	0	0	0	0	0
CONTIG_DRR171688_13225:0-1787:0-1552	1552	0.51933	2	0.746134	0	0	10	NA	0	1532	0	0	0	1	0	0	NA	NA	NA	NA	NA	Proteobacteria	Bacteria	0	0	0	0	0	0	0	0	0	0	0	0	0
CONTIG_DRR171688_7371:0-3465:0-3410	3410	0.465982	4	0.811144	0	0	27	NA	0	3390	0	0	0	0	0	1	NA	Bacteroides	Bacteroidaceae	Bacteroidales	Bacteroidia	Bacteroidetes	Bacteria	0	0	0	0	0	0	0	0	0	0	0	0	0
CONTIG_DRR171688_7524:0-3392:0-3337	3337	0.350015	5	0.647288	0	0	53	NA	0	3317	0	0	0	0	0	0	NA	Megamonas	Selenomonadaceae	Selenomonadales	Negativicutes	Firmicutes	Bacteria	0	0	0	0	0	0	0	0	0	0	0	0	0
CONTIG_DRR171689_100:0-84029:0-83991	83991	0.346549	108	0.936922	0	0	146	HK97	1	83757	107	0	0	0	1	1	NA	NA	NA	Bacteroidales	Bacteroidia	Bacteroidetes	Bacteria	1	1	0	0	1	0	0	1	1	0	1	1	0
CONTIG_DRR171689_236:0-50867:0-50635	50635	0.400276	85	0.888832	0	0	144	HK97	1	49228	621	27	0	0	1	1	Phascolarctobacterium faecium	Phascolarctobacterium	Acidaminococcaceae	Acidaminococcales	Negativicutes	Firmicutes	Bacteria	0	0	0	0	0	0	0	1	1	0	1	1	1
CONTIG_DRR171689_3433:0-6215:0-6160	6160	0.611851	6	0.745617	0	0	76	NA	0	6138	1	0	0	1	0	0	NA	Bifidobacterium	Bifidobacteriaceae	Bifidobacteriales	Actinobacteria	Actinobacteria	Bacteria	0	0	0	0	0	0	1	1	0	0	0	0	0
CONTIG_DRR171689_92:0-85786:0-85735	85735	0.363317	113	0.936374	0	0	43	HK97	1	85663	26	0	0	0	1	1	NA	Bacteroides	Bacteroidaceae	Bacteroidales	Bacteroidia	Bacteroidetes	Bacteria	1	1	0	0	1	0	0	1	1	0	1	1	0
CONTIG_DRR171690_9556:0-3420:0-3309	3309	0.395588	6	0.807797	0	0	90	NA	0	3289	0	0	0	1	0	1	NA	NA	NA	Bacteroidales	Bacteroidia	Bacteroidetes	Bacteria	0	0	0	0	0	0	0	0	0	0	0	0	0
CONTIG_DRR171691_2932:0-10251:0-5283	5283	0.502745	7	0.802953	0	0	123	NA	0	5263	0	0	0	0	0	0	NA	NA	NA	NA	NA	Firmicutes	Bacteria	0	0	0	0	0	0	0	0	0	0	1	0	0
CONTIG_DRR171691_561:0-44147:0-44107	44107	0.456685	57	0.932437	0	0	950	NA	1	44037	25	0	0	0	1	1	NA	NA	NA	Bacteroidales	Bacteroidia	Bacteroidetes	Bacteria	1	0	0	0	1	0	0	1	0	0	1	1	0
CONTIG_DRR171693_22108:0-1673:0-1618	1618	0.451174	2	0.57293	0	0	15	NA	0	1598	0	0	0	0	0	0	NA	NA	NA	Clostridiales	Clostridia	Firmicutes	Bacteria	0	0	0	0	0	0	0	0	0	0	0	0	0
CONTIG_DRR171693_9338:0-3476:0-3421	3421	0.46273	4	0.808536	0	0	21	NA	0	3401	0	0	0	0	0	1	NA	Bacteroides	Bacteroidaceae	Bacteroidales	Bacteroidia	Bacteroidetes	Bacteria	0	0	0	0	0	0	0	0	0	0	0	0	0
CONTIG_DRR171695_25993:0-1291:0-1236	1236	0.385922	1	0.135922	0	0	11	NA	0	1216	0	0	0	0	0	0	NA	Veillonella	Veillonellaceae	Veillonellales	Negativicutes	Firmicutes	Bacteria	0	0	0	0	0	0	0	0	0	0	0	0	0
CONTIG_DRR171696_12336:0-1652:0-1597	1597	0.505949	1	0.612398	0	0	17	NA	0	1577	0	0	0	0	0	0	NA	NA	NA	Bacteroidales	Bacteroidia	Bacteroidetes	Bacteria	0	0	0	0	0	0	0	0	0	0	0	0	0
CONTIG_DRR171697_1697:0-9947:0-9892	9892	0.451274	15	0.750303	0	0	53	NA	0	9830	21	0	0	0	0	0	NA	NA	NA	Bacteroidales	Bacteroidia	Bacteroidetes	Bacteria	0	0	0	0	0	0	1	0	0	0	0	0	0
CONTIG_DRR171698_22413:0-1287:0-1232	1232	0.368506	1	0.0925325	0	0	16	NA	0	1212	0	0	0	0	0	0	NA	Veillonella	Veillonellaceae	Veillonellales	Negativicutes	Firmicutes	Bacteria	0	0	0	0	0	0	0	0	0	0	0	0	0
CONTIG_DRR171700_2141:0-8670:0-8628	8628	0.269124	14	0.735396	0	0	27	NA	0	8608	0	0	0	0	0	0	NA	Megamonas	Selenomonadaceae	Selenomonadales	Negativicutes	Firmicutes	Bacteria	0	1	0	0	1	0	1	1	0	0	0	0	0
CONTIG_DRR171700_2261:0-8296:0-8241	8241	0.433807	14	0.741172	0	0	65	NA	0	8173	24	0	0	0	0	0	NA	NA	NA	Bacteroidales	Bacteroidia	Bacteroidetes	Bacteria	0	0	0	0	0	0	0	0	0	0	0	0	0
CONTIG_DRR171700_2498:0-7566:0-6048	6048	0.505787	8	0.864583	0	0	35	NA	0	5980	24	0	0	0	0	1	NA	NA	NA	NA	NA	Firmicutes	Bacteria	0	0	0	0	0	0	0	0	0	0	1	0	0
CONTIG_DRR171700_8936:0-2632:0-2577	2577	0.259992	1	0.499418	0	0	29	NA	0	2557	0	0	0	0	0	0	NA	Megamonas	Selenomonadaceae	Selenomonadales	Negativicutes	Firmicutes	Bacteria	0	0	0	0	0	0	0	0	0	0	0	0	0
CONTIG_DRR171701_1608:0-21352:0-21297	21297	0.392356	29	0.728412	0	0	24	NA	0	21191	43	0	0	0	0	0	NA	Prevotella	Prevotellaceae	Bacteroidales	Bacteroidia	Bacteroidetes	Bacteria	0	0	0	0	0	0	1	1	0	1	0	0	0
CONTIG_DRR171701_3898:0-10423:0-10368	10368	0.50463	11	0.649306	0	0	66	NA	0	1612	4368	0	0	0	0	0	NA	NA	NA	NA	NA	Firmicutes	Bacteria	0	0	0	0	0	0	0	0	0	0	1	0	0
CONTIG_DRR171701_5332:0-8022:0-5924	5924	0.584065	5	0.511479	0	0	35	NA	0	1684	2110	0	0	0	0	0	NA	NA	NA	NA	NA	Actinobacteria	Bacteria	0	0	0	0	0	0	0	0	0	0	0	0	0
CONTIG_DRR171701_573:0-43932:0-43877	43877	0.538688	58	0.93247	0	0	34	HK97	1	43779	36	2	0	0	1	1	NA	NA	Ruminococcaceae	Clostridiales	Clostridia	Firmicutes	Bacteria	0	1	0	0	1	0	1	1	1	1	1	1	0
CONTIG_DRR171701_590:0-43385:0-34507	34507	0.527748	57	0.925117	0	0	601	HK97	1	34469	9	0	0	0	0	0	NA	NA	NA	NA	NA	NA	Bacteria	1	0	0	0	0	1	0	1	1	0	1	1	1
CONTIG_DRR171701_6446:0-6773:0-6718	6718	0.342662	9	0.631884	0	0	13	NA	0	6696	1	0	0	0	0	0	NA	Anaerobutyricum	Lachnospiraceae	Clostridiales	Clostridia	Firmicutes	Bacteria	0	0	0	0	0	0	1	0	0	0	0	0	0
CONTIG_DRR171701_6764:0-6513:0-6458	6458	0.644937	9	0.86358	0	0	8	NA	0	6432	3	0	0	0	0	0	NA	NA	NA	NA	NA	NA	NA	0	0	0	0	0	0	1	0	0	0	0	0	0
CONTIG_DRR171701_8342:0-5453:0-5398	5398	0.410893	6	0.760282	0	0	24	NA	0	5378	0	0	0	0	0	0	NA	NA	NA	Bacteroidales	Bacteroidia	Bacteroidetes	Bacteria	0	0	0	0	0	0	0	1	0	0	0	0	0
CONTIG_DRR171702_11561:0-4100:0-4045	4045	0.435847	4	0.724598	0	0	11	NA	0	4005	10	0	0	0	0	0	NA	NA	NA	NA	NA	NA	Bacteria	0	0	0	0	0	0	0	0	0	0	0	0	0
CONTIG_DRR171702_13201:0-3625:0-3570	3570	0.489916	4	0.847899	0	0	107	NA	0	3538	6	0	0	0	0	0	NA	NA	NA	Clostridiales	Clostridia	Firmicutes	Bacteria	0	0	0	0	0	0	0	1	0	0	1	0	0
CONTIG_DRR171702_4337:0-10287:0-10232	10232	0.619722	9	0.828577	0	0	26	NA	0	10172	20	0	0	1	0	0	NA	Bifidobacterium	Bifidobacteriaceae	Bifidobacteriales	Actinobacteria	Actinobacteria	Bacteria	0	0	0	0	0	0	1	1	0	0	0	0	0
CONTIG_DRR171702_5316:0-8481:0-5962	5962	0.501677	8	0.876551	0	0	41	NA	0	5942	0	0	0	0	0	0	NA	NA	NA	NA	NA	Firmicutes	Bacteria	0	0	0	0	0	0	0	0	0	0	1	0	0
CONTIG_DRR171702_559:0-51902:0-51861	51861	0.377895	53	0.860589	0	0	173	NA	0	51583	114	6	0	0	0	0	NA	Roseburia	Lachnospiraceae	Clostridiales	Clostridia	Firmicutes	Bacteria	1	0	0	0	1	1	1	1	0	0	1	0	0
CONTIG_DRR171703_11485:0-2807:0-2752	2752	0.585392	2	0.724927	0	0	31	NA	0	2732	0	0	0	0	0	1	NA	NA	NA	NA	NA	Actinobacteria	Bacteria	0	0	0	0	0	0	0	1	0	0	0	0	0
CONTIG_DRR171703_11521:0-2799:0-2744	2744	0.428207	2	0.595845	0	0	158	NA	0	2724	0	0	0	1	0	1	NA	NA	NA	Bacteroidales	Bacteroidia	Bacteroidetes	Bacteria	0	0	0	0	0	0	0	0	0	0	0	0	0
CONTIG_DRR171703_2350:0-11498:0-11443	11443	0.497946	15	0.890588	0	0	15	NA	0	11378	18	3	0	0	0	1	NA	NA	NA	NA	NA	NA	NA	0	1	0	0	1	0	0	1	0	0	0	0	0
CONTIG_DRR171703_4021:0-7046:0-6991	6991	0.367329	15	0.765127	0	0	87	NA	0	6971	0	0	0	0	0	0	NA	Faecalibacterium	Ruminococcaceae	Clostridiales	Clostridia	Firmicutes	Bacteria	1	0	0	0	0	0	0	1	0	0	0	0	0
CONTIG_DRR171703_5352:0-5465:0-5410	5410	0.477079	8	0.913863	0	0	141	MicroMCP	0	5390	0	0	0	0	0	1	NA	Faecalibacterium	Ruminococcaceae	Clostridiales	Clostridia	Firmicutes	Bacteria	0	0	0	0	0	0	0	0	0	0	0	0	0
CONTIG_DRR171703_9129:0-3431:0-3376	3376	0.34923	2	0.406991	0	0	37	NA	0	3340	8	0	0	1	0	0	NA	Streptococcus	Streptococcaceae	Lactobacillales	Bacilli	Firmicutes	Bacteria	0	0	0	0	0	0	0	0	0	0	0	0	0
CONTIG_DRR171704_3319:9-10637:0-5414	5414	0.450314	7	0.871629	0	0	383	NA	0	5388	3	0	0	0	0	1	NA	NA	NA	NA	NA	Firmicutes	Bacteria	0	0	0	0	0	0	0	0	0	0	0	0	0
CONTIG_DRR171707_10343:0-3057:0-3002	3002	0.601266	2	0.773484	0	0	50	NA	0	2982	0	0	0	0	0	1	NA	NA	NA	NA	NA	Actinobacteria	Bacteria	0	0	0	0	0	0	0	1	0	0	0	0	0
CONTIG_DRR171707_11413:0-2799:0-2744	2744	0.427843	2	0.616618	0	0	138	NA	0	2724	0	0	0	0	0	0	NA	NA	NA	Bacteroidales	Bacteroidia	Bacteroidetes	Bacteria	0	0	0	0	0	0	0	0	0	0	0	0	0
CONTIG_DRR171707_4726:0-6496:0-6441	6441	0.644155	9	0.866325	0	0	5	NA	0	6415	3	0	0	0	0	0	NA	NA	NA	NA	NA	NA	NA	0	0	0	0	0	0	1	0	0	0	0	0	0
CONTIG_DRR171708_3130:0-5548:0-5493	5493	0.393774	6	0.761879	0	0	8	NA	0	5473	0	0	0	0	0	0	NA	NA	NA	NA	NA	NA	NA	0	0	0	0	0	0	0	0	0	0	0	0	0
CONTIG_DRR171709_112:0-29058:0-29003	29003	0.495121	47	0.898252	2	0	272	HK97	1	28957	13	0	0	0	0	1	Bifidobacterium adolescentis	Bifidobacterium	Bifidobacteriaceae	Bifidobacteriales	Actinobacteria	Actinobacteria	Bacteria	0	0	0	0	1	0	1	0	1	0	1	1	0
CONTIG_DRR171710_6309:0-4963:0-4908	4908	0.450489	7	0.868582	0	0	151	MicroMCP	0	4888	0	0	1	0	0	1	NA	NA	NA	NA	NA	Proteobacteria	Bacteria	0	0	0	0	0	0	0	0	0	0	0	0	0
CONTIG_DRR171711_8392:0-3039:0-2984	2984	0.434651	3	0.597185	0	0	18	NA	0	2964	0	0	0	0	0	0	NA	NA	NA	NA	NA	NA	NA	0	0	0	0	0	0	0	0	0	0	0	0	0
CONTIG_DRR171712_4209:0-9244:0-5471	5471	0.526229	8	0.842808	0	0	19	NA	0	5411	20	0	0	0	0	1	NA	NA	NA	NA	NA	Firmicutes	Bacteria	0	0	0	0	0	0	0	0	0	0	1	0	0
CONTIG_DRR171712_771:0-33537:0-33493	33493	0.602604	51	0.942107	0	0	274	HK97	1	33438	10	5	0	0	1	0	NA	NA	NA	NA	NA	NA	Bacteria	1	1	0	0	1	0	1	1	1	0	1	0	0
CONTIG_DRR171713_5604:0-5990:0-5935	5935	0.373378	8	0.900253	0	0	166	MicroMCP	0	5915	0	0	1	0	0	1	NA	Bacteroides	Bacteroidaceae	Bacteroidales	Bacteroidia	Bacteroidetes	Bacteria	0	0	0	0	0	0	0	0	0	0	0	0	0
CONTIG_DRR171713_8418:0-4172:0-4117	4117	0.428224	4	0.768035	0	0	60	NA	0	4097	0	0	0	0	0	0	NA	NA	NA	NA	NA	NA	Bacteria	0	0	0	0	0	0	0	0	0	0	1	0	0
CONTIG_DRR171714_2793:0-5527:0-5472	5472	0.526864	8	0.842654	0	0	19	NA	0	5414	19	0	0	0	0	1	NA	NA	NA	NA	NA	Firmicutes	Bacteria	0	0	0	0	0	0	0	0	0	0	1	0	0
CONTIG_DRR171714_318:0-29052:0-28835	28835	0.616022	48	0.913161	0	0	28	HK97	1	28621	85	8	0	0	0	0	NA	NA	NA	NA	NA	Actinobacteria	Bacteria	0	0	0	0	0	0	0	1	0	0	1	1	1
CONTIG_DRR171714_6590:0-2841:0-2786	2786	0.487078	3	0.947595	0	0	85	NA	0	2766	0	0	0	0	0	0	NA	NA	NA	NA	NA	NA	Bacteria	0	0	0	0	0	0	0	0	0	0	1	0	0
CONTIG_DRR171716_11838:0-2790:0-2735	2735	0.497623	3	0.637294	0	0	26	NA	0	2715	0	0	0	0	0	0	NA	NA	NA	NA	NA	Firmicutes	Bacteria	0	0	0	0	0	0	0	0	0	0	0	0	0
CONTIG_DRR171717_4205:0-6545:0-6490	6490	0.610015	7	0.741911	0	0	85	NA	0	6460	5	0	0	1	0	0	NA	Bifidobacterium	Bifidobacteriaceae	Bifidobacteriales	Actinobacteria	Actinobacteria	Bacteria	0	0	0	0	0	0	1	1	0	0	0	0	0
CONTIG_DRR171719_100:0-97269:0-97214	97214	0.292643	93	0.949524	0	0	27	HK97	1	97120	31	4	1	0	1	1	NA	NA	NA	Bacteroidales	Bacteroidia	Bacteroidetes	Bacteria	0	1	0	0	0	0	1	1	1	1	1	1	0
CONTIG_DRR171720_8512:0-2883:0-2828	2828	0.416195	4	0.628006	0	0	6	NA	0	2799	3	1	0	0	0	0	NA	NA	NA	NA	NA	NA	NA	0	0	0	0	0	0	0	0	0	0	0	0	0
CONTIG_DRR171722_2067:0-9897:0-5282	5282	0.506058	6	0.819576	0	0	122	NA	0	5262	0	0	0	0	0	0	NA	NA	NA	NA	NA	Firmicutes	Bacteria	0	0	0	0	0	0	0	0	0	0	1	0	0
CONTIG_DRR171722_404:0-42285:0-42230	42230	0.414374	68	0.91506	1	0	625	HK97	1	42196	7	0	0	0	0	0	NA	NA	NA	Clostridiales	Clostridia	Firmicutes	Bacteria	0	0	0	0	1	0	0	1	0	1	1	1	0
CONTIG_DRR171722_6125:0-3112:0-3057	3057	0.479555	2	0.692836	0	0	22	NA	0	2989	18	4	0	0	0	0	NA	NA	NA	NA	NA	NA	NA	0	0	0	0	0	0	0	1	0	0	0	0	0
CONTIG_DRR171724_13155:0-1601:0-1546	1546	0.516818	3	0.648124	0	0	8	NA	0	1526	0	0	0	1	0	0	NA	NA	NA	NA	NA	NA	NA	0	0	0	0	0	0	0	0	0	0	0	0	0
CONTIG_DRR171724_147:0-79622:0-79577	79577	0.442754	74	0.888309	0	0	41	NA	0	79371	93	0	0	0	0	0	NA	NA	NA	NA	NA	NA	Bacteria	1	1	0	0	1	1	1	1	0	1	0	0	0
CONTIG_DRR171724_1681:17-11152:0-5704	5704	0.441269	5	0.703191	0	0	242	NA	0	5447	63	37	0	0	0	0	NA	NA	NA	Clostridiales	Clostridia	Firmicutes	Bacteria	0	0	0	0	0	0	0	1	0	0	0	0	0
CONTIG_DRR171725_4089:0-4942:0-4887	4887	0.358298	6	0.8717	0	0	111	MicroMCP	0	4867	0	0	0	0	0	1	NA	Megamonas	Selenomonadaceae	Selenomonadales	Negativicutes	Firmicutes	Bacteria	0	0	0	0	0	0	0	0	0	0	0	0	0
CONTIG_DRR171725_7275:0-3257:0-3202	3202	0.48376	4	0.936914	0	0	30	NA	0	3178	2	0	0	0	0	0	NA	Faecalibacterium	Ruminococcaceae	Clostridiales	Clostridia	Firmicutes	Bacteria	0	0	0	0	0	0	0	0	0	0	0	0	0
CONTIG_DRR171726_143:0-94277:0-94222	94222	0.291461	92	0.948059	0	0	24	HK97	1	94062	46	16	1	0	1	1	NA	Bacteroides	Bacteroidaceae	Bacteroidales	Bacteroidia	Bacteroidetes	Bacteria	0	1	0	0	0	0	1	1	1	0	1	1	0
CONTIG_DRR171726_3843:0-6011:0-5956	5956	0.474647	8	0.931833	0	0	279	MicroMCP	0	5936	0	0	1	0	0	1	NA	Alistipes	Rikenellaceae	Bacteroidales	Bacteroidia	Bacteroidetes	Bacteria	0	0	0	0	0	0	0	0	0	0	0	0	0
CONTIG_DRR171726_7997:0-3034:0-2979	2979	0.415576	2	0.733132	0	0	13	NA	0	2959	0	0	0	0	0	0	NA	NA	NA	NA	NA	NA	NA	0	0	0	0	0	0	0	0	0	0	0	0	0
CONTIG_DRR171727_191:0-63060:0-63005	63005	0.406666	98	0.927641	0	0	268	HK97	1	62858	5	1	0	0	1	0	NA	NA	NA	Clostridiales	Clostridia	Firmicutes	Bacteria	1	1	0	0	1	0	1	1	1	1	1	1	1
CONTIG_DRR171727_5970:0-4384:0-4329	4329	0.458766	4	0.760222	0	0	18	NA	0	4300	3	1	0	0	0	0	NA	Prevotella	Prevotellaceae	Bacteroidales	Bacteroidia	Bacteroidetes	Bacteria	0	0	0	0	0	0	0	0	0	0	0	0	0
CONTIG_DRR171727_639:0-29509:0-29454	29454	0.612447	49	0.928601	0	0	37	HK97	1	29424	5	0	0	0	0	0	NA	NA	NA	NA	NA	Actinobacteria	Bacteria	1	0	0	0	0	0	0	1	0	0	1	1	1
CONTIG_DRR171728_186:0-46653:0-46598	46598	0.440384	60	0.945169	0	0	569	NA	1	46550	14	0	0	0	1	1	NA	NA	NA	Bacteroidales	Bacteroidia	Bacteroidetes	Bacteria	1	0	0	0	1	0	0	1	0	0	1	1	0
CONTIG_DRR171728_2400:0-5031:0-4976	4976	0.416399	7	0.919413	0	0	22	MicroMCP	0	4956	0	0	1	0	0	1	NA	NA	NA	NA	NA	NA	NA	0	0	0	0	0	0	0	0	0	0	0	0	0
CONTIG_DRR171729_8790:0-2855:0-2800	2800	0.575714	2	0.718929	0	0	25	NA	0	2780	0	0	0	0	0	1	NA	NA	NA	NA	NA	Actinobacteria	Bacteria	0	0	0	0	0	0	0	1	0	0	0	0	0
CONTIG_DRR171731_106:0-98388:0-98333	98333	0.291947	92	0.949946	0	0	31	HK97	1	98252	26	3	1	0	1	1	NA	NA	NA	Bacteroidales	Bacteroidia	Bacteroidetes	Bacteria	0	1	0	0	0	0	1	1	1	0	1	1	0
CONTIG_DRR171731_1874:0-14521:0-14471	14471	0.427959	19	0.963582	0	0	16	NA	1	14451	0	0	0	0	1	0	NA	NA	Odoribacteraceae	Bacteroidales	Bacteroidia	Bacteroidetes	Bacteria	0	0	0	0	0	0	0	0	1	0	1	0	0
CONTIG_DRR171731_23363:0-1607:0-1552	1552	0.518041	2	0.746134	0	0	8	NA	0	1532	0	0	0	1	0	0	NA	NA	NA	NA	NA	NA	NA	0	0	0	0	0	0	0	0	0	0	0	0	0
CONTIG_DRR171733_10261:0-2783:0-2728	2728	0.499267	3	0.63563	0	0	22	NA	0	2708	0	0	0	0	0	0	NA	NA	NA	NA	NA	NA	NA	0	0	0	0	0	0	0	0	0	0	0	0	0
CONTIG_DRR171733_393:0-46036:0-45985	45985	0.444515	59	0.924954	0	0	937	NA	1	45855	55	0	0	0	1	0	NA	NA	NA	Bacteroidales	Bacteroidia	Bacteroidetes	Bacteria	1	0	0	0	1	0	0	1	0	0	1	1	0
CONTIG_DRR171734_2746:0-5765:0-5710	5710	0.467951	11	0.903678	0	0	66	NA	0	5690	0	0	0	0	0	0	NA	NA	NA	Clostridiales	Clostridia	Firmicutes	Bacteria	1	0	0	0	1	0	0	0	0	0	0	0	0
CONTIG_DRR171734_3756:0-3927:0-3872	3872	0.293388	4	0.877066	0	0	9	NA	0	3852	0	0	0	1	0	0	NA	NA	NA	NA	NA	NA	NA	0	0	0	0	0	0	0	0	0	0	0	0	0
CONTIG_DRR171735_1343:0-11261:0-5603	5603	0.442442	5	0.715867	0	0	238	NA	0	5501	41	0	0	0	0	0	NA	NA	NA	Clostridiales	Clostridia	Firmicutes	Bacteria	0	0	0	0	0	0	0	1	0	0	0	0	0
CONTIG_DRR171735_14022:0-1962:0-1911	1911	0.419676	1	0.304553	0	0	43	NA	0	1891	0	0	0	0	0	0	NA	NA	NA	NA	NA	Firmicutes	Bacteria	0	0	0	0	0	0	0	0	0	0	0	0	0
CONTIG_DRR171735_5329:0-3927:0-3872	3872	0.293388	4	0.860021	0	0	9	NA	0	3852	0	0	0	1	0	0	NA	NA	NA	NA	NA	NA	NA	0	0	0	0	0	0	0	0	0	0	0	0	0
CONTIG_DRR171736_2110:0-9946:0-9891	9891	0.451319	15	0.763118	0	0	55	NA	0	9829	21	0	0	0	0	0	NA	NA	NA	Bacteroidales	Bacteroidia	Bacteroidetes	Bacteria	0	0	0	0	0	0	1	0	0	0	0	0	0
CONTIG_DRR171736_528:0-29924:0-29869	29869	0.543774	45	0.925039	1	0	240	HK97	1	29673	58	20	0	0	1	1	NA	Bifidobacterium	Bifidobacteriaceae	Bifidobacteriales	Actinobacteria	Actinobacteria	Bacteria	0	0	0	0	0	0	0	0	1	0	1	1	0
CONTIG_DRR171736_9883:0-2830:0-2775	2775	0.509189	2	0.732973	0	0	112	NA	0	2755	0	0	0	0	0	1	NA	NA	NA	NA	NA	NA	Bacteria	0	0	0	0	0	0	0	0	0	0	0	0	0
CONTIG_DRR171739_2367:0-10398:0-5146	5146	0.50719	6	0.847066	0	0	91	NA	0	5126	0	0	0	0	0	0	NA	NA	NA	NA	NA	Firmicutes	Bacteria	0	0	0	0	0	0	0	0	0	0	1	0	0
CONTIG_DRR171739_2712:0-9142:0-6391	6391	0.407604	7	0.776404	0	0	173	NA	0	6371	0	0	0	0	0	0	NA	NA	NA	Clostridiales	Clostridia	Firmicutes	Bacteria	0	0	0	0	0	0	0	1	0	0	0	0	0
CONTIG_DRR171742_4678:0-3774:0-3719	3719	0.339876	3	0.744555	0	0	8	NA	0	3645	12	10	0	0	0	0	NA	NA	NA	NA	NA	NA	NA	0	0	0	0	0	0	0	0	0	0	1	0	0
CONTIG_DRR171742_6246:0-2855:0-2800	2800	0.577857	2	0.718929	0	0	28	NA	0	2780	0	0	0	0	0	1	NA	NA	NA	NA	NA	Actinobacteria	Bacteria	0	0	0	0	0	0	0	1	0	0	0	0	0
CONTIG_DRR171744_2666:0-9158:0-9103	9103	0.306492	15	0.769856	0	0	4	NA	0	9019	32	0	0	0	0	0	NA	NA	NA	NA	NA	NA	NA	0	0	0	0	0	0	0	0	0	0	0	0	0
CONTIG_DRR171744_702:0-28896:0-28845	28845	0.603883	52	0.927613	0	0	63	HK97	1	28781	22	0	0	0	0	0	NA	NA	NA	NA	NA	Actinobacteria	Bacteria	0	0	0	0	0	0	0	1	0	0	1	1	0
CONTIG_DRR171747_8741:0-3186:0-3131	3131	0.486426	4	0.690834	0	0	26	NA	0	3111	0	0	0	0	0	0	NA	NA	NA	Clostridiales	Clostridia	Firmicutes	Bacteria	0	0	0	0	0	0	0	0	0	0	0	0	0
CONTIG_DRR171748_9240:0-2799:0-2744	2744	0.427478	2	0.595845	0	0	132	NA	0	2724	0	0	0	1	0	0	NA	NA	NA	Bacteroidales	Bacteroidia	Bacteroidetes	Bacteria	0	0	0	0	0	0	0	0	0	0	0	0	0
CONTIG_DRR171749_520:0-43543:0-43495	43495	0.521508	80	0.939625	0	0	429	HK97	1	43308	70	9	0	0	0	0	NA	NA	NA	NA	NA	NA	Bacteria	0	0	0	0	1	0	0	1	1	0	1	1	0
CONTIG_DRR171749_6747:0-5350:0-5295	5295	0.449292	6	0.865156	0	0	381	NA	0	5269	3	0	0	0	0	1	NA	NA	NA	NA	NA	Firmicutes	Bacteria	0	0	0	0	0	0	0	0	0	0	0	0	0
CONTIG_DRR171749_9613:0-3775:0-3720	3720	0.448118	4	0.709677	0	0	57	NA	0	3661	18	1	0	0	0	0	NA	NA	Lachnospiraceae	Clostridiales	Clostridia	Firmicutes	Bacteria	0	0	0	0	0	0	1	0	0	0	0	0	0
CONTIG_DRR171750_628:0-38355:0-38300	38300	0.46141	57	0.943629	0	0	1059	HK97	1	38266	7	0	0	0	1	1	NA	NA	NA	Clostridiales	Clostridia	Firmicutes	Bacteria	1	0	0	0	1	0	1	1	1	1	1	1	1
CONTIG_DRR171750_752:0-33624:0-33569	33569	0.604308	53	0.948375	0	0	347	HK97	1	33549	0	0	0	0	0	0	NA	NA	NA	NA	NA	NA	Bacteria	0	1	0	0	1	0	1	1	1	0	1	0	0
CONTIG_DRR171752_19660:0-1454:0-1399	1399	0.382416	1	0.240172	0	0	19	NA	0	1379	0	0	0	0	0	0	NA	Veillonella	Veillonellaceae	Veillonellales	Negativicutes	Firmicutes	Bacteria	0	0	0	0	0	0	0	0	0	0	0	0	0
CONTIG_DRR171752_2323:0-8925:0-8870	8870	0.387148	10	0.828636	0	0	26	NA	0	8850	0	0	0	0	0	0	NA	Bacteroides	Bacteroidaceae	Bacteroidales	Bacteroidia	Bacteroidetes	Bacteria	1	0	0	0	0	0	1	1	0	0	0	0	0
CONTIG_DRR171753_17:0-87318:0-87263	87263	0.361058	117	0.946759	0	0	39	HK97	1	87167	38	0	0	0	1	1	NA	Bacteroides	Bacteroidaceae	Bacteroidales	Bacteroidia	Bacteroidetes	Bacteria	1	1	0	0	1	0	0	1	1	0	1	1	0
CONTIG_DRR171754_168:0-46841:0-46786	46786	0.388214	63	0.920019	0	0	178	NA	1	46708	23	4	1	0	1	1	NA	NA	NA	Bacteroidales	Bacteroidia	Bacteroidetes	Bacteria	0	0	0	0	0	0	1	1	0	0	1	1	0
CONTIG_DRR171754_1858:0-4372:0-4317	4317	0.426222	9	0.85615	0	0	117	NA	0	4271	13	0	0	1	1	0	NA	NA	NA	Bacteroidales	Bacteroidia	Bacteroidetes	Bacteria	0	0	0	0	0	0	1	0	0	0	0	0	0
CONTIG_DRR171754_1860:0-4362:0-4307	4307	0.450662	5	0.807987	0	0	12	NA	0	4277	2	2	0	0	0	0	NA	NA	NA	NA	NA	NA	NA	0	0	0	0	0	0	0	0	0	0	0	0	0
CONTIG_DRR171755_15356:0-1789:0-1712	1712	0.391355	3	0.623832	0	0	18	NA	0	1692	0	0	0	0	0	0	NA	Prevotella	Prevotellaceae	Bacteroidales	Bacteroidia	Bacteroidetes	Bacteria	0	0	0	0	0	0	0	0	0	0	0	0	0
CONTIG_DRR171755_2030:0-11384:0-7001	7001	0.41137	10	0.830453	0	0	27	NA	0	6981	0	0	0	0	0	0	NA	NA	NA	NA	NA	NA	Bacteria	0	0	0	0	0	0	1	0	0	0	0	0	0
CONTIG_DRR171757_11377:0-2906:0-2851	2851	0.509996	4	0.782883	0	0	22	NA	0	2831	0	0	0	0	0	0	NA	NA	NA	NA	NA	NA	NA	0	0	0	0	0	0	0	0	0	0	1	0	0
CONTIG_DRR171757_11875:0-2804:0-2749	2749	0.580939	2	0.724627	0	0	33	NA	0	2729	0	0	0	0	0	1	NA	NA	NA	NA	NA	Actinobacteria	Bacteria	0	0	0	0	0	0	0	1	0	0	0	0	0
CONTIG_DRR171757_146:0-83953:0-83920	83920	0.345424	110	0.935891	0	0	139	HK97	1	83282	300	6	0	0	1	1	NA	NA	NA	Bacteroidales	Bacteroidia	Bacteroidetes	Bacteria	1	1	0	0	1	0	0	1	1	0	1	1	0
CONTIG_DRR171759_2250:0-5387:0-5332	5332	0.397412	5	0.835521	0	0	85	NA	0	5312	0	0	0	0	0	0	NA	NA	NA	NA	NA	Firmicutes	Bacteria	0	0	0	0	0	0	1	0	0	0	0	0	0
CONTIG_DRR171759_4546:0-3115:0-3060	3060	0.413072	2	0.69902	0	0	29	NA	0	3032	4	0	0	0	0	0	NA	NA	NA	NA	NA	Firmicutes	Bacteria	0	0	0	0	0	0	0	0	0	0	0	0	0
CONTIG_DRR171760_1966:0-10609:0-6039	6039	0.500248	8	0.865375	0	0	41	NA	0	5967	26	0	0	0	0	1	NA	NA	NA	NA	NA	Firmicutes	Bacteria	0	0	0	0	0	0	0	0	0	0	1	0	0
CONTIG_DRR171760_334:0-53053:0-52998	52998	0.34539	63	0.913789	0	0	61	NA	1	52844	49	8	0	0	0	0	NA	NA	NA	Bacteroidales	Bacteroidia	Bacteroidetes	Bacteria	0	1	0	0	0	0	1	1	1	0	1	1	0
CONTIG_DRR171761_18957:0-1453:0-1398	1398	0.388412	1	0.379828	0	0	12	NA	0	1378	0	0	0	0	0	0	NA	Veillonella	Veillonellaceae	Veillonellales	Negativicutes	Firmicutes	Bacteria	0	0	0	0	0	0	0	0	0	0	0	0	0
CONTIG_DRR171762_14986:0-1841:0-1786	1786	0.418253	4	0.596305	0	0	13	NA	0	1766	0	0	0	0	0	0	NA	NA	NA	NA	NA	NA	NA	0	0	0	0	0	0	0	0	0	0	0	0	0
CONTIG_DRR171762_7986:0-3431:0-3376	3376	0.452903	2	0.662026	0	0	71	NA	0	3356	0	0	0	0	0	0	NA	Prevotella	Prevotellaceae	Bacteroidales	Bacteroidia	Bacteroidetes	Bacteria	0	0	0	0	0	0	0	0	0	0	0	0	0
CONTIG_DRR171763_31195:0-1235:0-1180	1180	0.398305	0	0	0	0	18	NA	0	1160	0	0	0	0	0	0	NA	Veillonella	Veillonellaceae	Veillonellales	Negativicutes	Firmicutes	Bacteria	0	0	0	0	0	0	0	0	0	0	0	0	0
CONTIG_DRR171768_12604:0-2730:0-2675	2675	0.453084	4	0.685234	0	0	8	NA	0	2655	0	0	0	0	0	0	NA	NA	NA	NA	NA	NA	NA	0	0	0	0	0	0	0	0	0	0	0	0	0
CONTIG_DRR171768_1479:0-18366:0-9127	9127	0.361455	11	0.827983	0	0	55	NA	0	9071	18	0	0	0	0	0	NA	NA	NA	Bacteroidales	Bacteroidia	Bacteroidetes	Bacteria	0	0	0	0	0	0	0	0	0	0	0	0	0
CONTIG_DRR171768_651:0-32585:0-32530	32530	0.527759	50	0.927759	0	0	990	HK97	1	32494	8	0	0	0	1	1	NA	NA	NA	NA	NA	NA	Bacteria	0	0	0	0	1	0	1	1	1	1	1	1	1
CONTIG_DRR171769_19842:0-1227:0-1177	1177	0.394223	1	0.142736	0	0	21	NA	0	1157	0	0	0	0	0	0	NA	Veillonella	Veillonellaceae	Veillonellales	Negativicutes	Firmicutes	Bacteria	0	0	0	0	0	0	0	0	0	0	0	0	0
CONTIG_DRR171769_240:0-38844:0-38789	38789	0.451546	55	0.931347	0	0	675	HK97	1	38739	15	0	0	0	1	1	NA	NA	NA	Clostridiales	Clostridia	Firmicutes	Bacteria	1	0	0	0	1	0	1	1	1	1	1	1	1
CONTIG_DRR171770_3855:0-5041:0-4986	4986	0.50702	6	0.794224	0	0	95	NA	0	4966	0	0	0	0	0	0	NA	NA	NA	NA	NA	Firmicutes	Bacteria	0	0	0	0	0	0	0	0	0	0	1	0	0
CONTIG_DRR171771_40:0-103943:0-103888	103888	0.42516	131	0.839606	0	0	526	NA	0	99088	1331	346	0	1	0	0	NA	NA	NA	Bacteroidales	Bacteroidia	Bacteroidetes	Bacteria	1	0	0	0	1	1	1	1	0	1	1	0	0
CONTIG_DRR171771_5881:0-3353:0-3298	3298	0.594906	4	0.78866	0	0	22	NA	0	3278	0	0	0	0	0	0	NA	NA	NA	NA	NA	NA	NA	0	0	0	0	0	0	0	1	0	0	1	0	0
CONTIG_DRR171772_5256:0-2614:0-1549	1549	0.510652	1	0.307941	0	0	5	NA	0	1529	0	0	0	1	0	0	NA	NA	NA	NA	NA	NA	NA	0	0	0	0	0	0	0	0	0	0	0	0	0
CONTIG_DRR171774_2721:0-6581:0-6526	6526	0.640208	9	0.84171	0	0	8	NA	0	6500	3	0	0	0	0	0	NA	NA	NA	NA	NA	NA	NA	0	0	0	0	0	0	1	0	0	0	0	0	0
CONTIG_DRR171774_5370:0-3270:0-3215	3215	0.475583	3	0.678383	0	0	44	NA	0	3195	0	0	0	0	0	0	NA	NA	NA	NA	NA	NA	Bacteria	0	0	0	0	0	0	0	0	0	0	1	0	0
CONTIG_DRR171774_6187:0-2813:0-2758	2758	0.341914	3	0.524293	0	0	28	NA	0	2664	37	0	0	0	0	0	NA	NA	NA	Clostridiales	Clostridia	Firmicutes	Bacteria	0	0	0	0	0	0	0	0	0	0	0	0	0
CONTIG_DRR171775_1996:0-9930:0-4911	4911	0.362248	8	0.598656	0	0	21	NA	0	4883	4	0	0	0	0	0	NA	Anaerobutyricum	Lachnospiraceae	Clostridiales	Clostridia	Firmicutes	Bacteria	0	0	0	0	0	0	0	1	0	0	0	0	0
CONTIG_DRR171777_117:0-84901:0-84846	84846	0.34539	110	0.935507	0	0	107	HK97	1	84531	140	5	0	0	1	1	NA	Bacteroides	Bacteroidaceae	Bacteroidales	Bacteroidia	Bacteroidetes	Bacteria	1	1	0	0	1	0	0	1	1	0	1	1	0
CONTIG_DRR171777_2282:0-11039:0-6346	6346	0.483769	9	0.877403	0	0	13	NA	0	6326	0	0	0	0	0	0	NA	NA	NA	NA	NA	NA	NA	0	0	0	0	0	0	1	0	0	0	1	0	0
CONTIG_DRR171777_356:0-45815:0-45761	45761	0.45246	51	0.923843	0	0	82	NA	1	45731	5	0	0	0	1	1	NA	Bacteroides	Bacteroidaceae	Bacteroidales	Bacteroidia	Bacteroidetes	Bacteria	0	0	0	0	0	0	0	1	1	1	1	1	0
CONTIG_DRR171777_445:0-40385:0-39515	39515	0.542604	60	0.914007	2	0	632	HK97	1	38571	456	4	0	0	0	0	NA	Faecalibacterium	Ruminococcaceae	Clostridiales	Clostridia	Firmicutes	Bacteria	0	0	0	0	1	0	1	1	1	0	1	1	0
CONTIG_DRR171778_347:0-45252:0-45197	45197	0.435958	57	0.955019	0	0	728	NA	1	45163	7	0	0	0	0	1	NA	NA	NA	Bacteroidales	Bacteroidia	Bacteroidetes	Bacteria	1	0	0	0	1	0	0	1	0	0	1	1	0
CONTIG_DRR171778_543:0-32176:0-32121	32121	0.587404	39	0.903521	0	0	72	HK97	1	32077	12	0	0	0	0	1	NA	NA	NA	NA	NA	NA	Bacteria	0	0	0	0	1	0	0	1	1	1	1	1	0
CONTIG_DRR171778_8185:0-2855:0-2800	2800	0.577857	2	0.718929	0	0	27	NA	0	2780	0	0	0	0	0	1	NA	NA	NA	NA	NA	Actinobacteria	Bacteria	0	0	0	0	0	0	0	1	0	0	0	0	0
CONTIG_DRR171779_7905:0-3476:0-3421	3421	0.46273	4	0.808536	0	0	21	NA	0	3401	0	0	0	0	0	1	NA	Bacteroides	Bacteroidaceae	Bacteroidales	Bacteroidia	Bacteroidetes	Bacteria	0	0	0	0	0	0	0	0	0	0	0	0	0
CONTIG_DRR171780_3419:0-5921:0-5876	5876	0.422396	7	0.652995	0	0	25	NA	0	5845	4	1	0	0	0	0	NA	Prevotella	Prevotellaceae	Bacteroidales	Bacteroidia	Bacteroidetes	Bacteria	0	0	0	0	0	0	0	0	0	0	0	0	0
CONTIG_DRR171782_2487:0-11229:0-5594	5594	0.39596	8	0.839292	0	0	195	NA	0	5574	0	0	0	1	0	1	NA	NA	NA	Bacteroidales	Bacteroidia	Bacteroidetes	Bacteria	0	0	0	0	0	0	0	1	0	0	0	0	0
CONTIG_DRR171782_6659:0-4823:0-4783	4783	0.446373	5	0.874347	0	0	289	NA	0	4763	0	0	0	0	0	0	NA	NA	NA	NA	NA	Firmicutes	Bacteria	0	0	0	0	0	0	0	1	0	0	0	0	0
CONTIG_DRR171783_227:0-65933:0-65878	65878	0.322126	99	0.910365	0	0	12	HK97	1	65780	39	0	0	0	1	1	NA	NA	NA	NA	NA	NA	NA	1	1	0	0	1	0	1	1	1	1	1	1	0
CONTIG_DRR171783_3347:0-6526:0-6471	6471	0.403802	8	0.913306	0	0	52	MicroMCP	0	6451	0	0	0	0	0	1	NA	NA	NA	Bacteroidales	Bacteroidia	Bacteroidetes	Bacteria	0	0	0	0	0	0	0	0	0	0	0	0	0
CONTIG_DRR171783_4438:0-4956:0-4901	4901	0.449092	7	0.86921	0	0	127	MicroMCP	0	4881	0	0	1	0	0	1	NA	NA	NA	NA	NA	Proteobacteria	Bacteria	0	0	0	0	0	0	0	0	0	0	0	0	0
CONTIG_DRR171784_11152:0-2571:0-2516	2516	0.333863	3	0.571145	0	0	17	NA	0	2422	37	0	0	0	0	0	NA	NA	NA	NA	NA	Firmicutes	Bacteria	0	0	0	0	0	0	0	0	0	0	0	0	0
CONTIG_DRR171784_218:3-71363:0-71308	71308	0.390685	100	0.879579	8	0	800	HK97	1	71288	0	0	0	0	1	0	NA	Bacteroides	Bacteroidaceae	Bacteroidales	Bacteroidia	Bacteroidetes	Bacteria	0	1	0	0	1	0	0	1	1	1	1	1	0
CONTIG_DRR171785_5187:0-4915:0-4860	4860	0.424691	6	0.840741	0	0	66	MicroMCP	0	4840	0	0	1	0	1	1	NA	NA	NA	Bacteroidales	Bacteroidia	Bacteroidetes	Bacteria	0	0	0	0	0	0	0	0	0	0	0	0	0
CONTIG_DRR171786_2755:0-7197:0-3547	3547	0.482098	4	0.838173	0	0	68	NA	0	3457	35	0	0	0	0	1	NA	NA	NA	Clostridiales	Clostridia	Firmicutes	Bacteria	0	0	0	0	0	0	0	1	0	0	0	0	0
CONTIG_DRR171786_4872:0-3943:0-3888	3888	0.452675	4	0.722222	0	0	29	NA	0	3868	0	0	0	0	0	0	NA	Ruminococcus	Ruminococcaceae	Clostridiales	Clostridia	Firmicutes	Bacteria	0	0	0	0	0	0	0	1	0	0	0	0	0
CONTIG_DRR171787_4945:0-5248:0-5193	5193	0.269209	6	0.747545	0	0	7	NA	0	5173	0	0	0	0	0	0	NA	NA	NA	NA	NA	NA	NA	0	0	0	0	0	0	0	1	0	0	0	0	0
CONTIG_DRR171787_560:0-43111:0-43067	43067	0.412311	71	0.931757	2	0	14	HK97	1	43047	0	0	0	0	0	0	NA	NA	NA	NA	NA	NA	NA	0	0	0	0	1	0	0	1	1	0	1	1	0
CONTIG_DRR171787_579:0-42118:0-33321	33321	0.360163	44	0.901053	0	0	44	NA	0	32941	153	18	0	0	0	0	NA	NA	NA	Bacteroidales	Bacteroidia	Bacteroidetes	Bacteria	0	0	0	0	0	1	1	1	0	0	0	0	0
CONTIG_DRR171788_248:0-51971:0-51935	51935	0.446115	74	0.928911	0	0	76	HK97	1	51809	53	0	0	0	1	1	NA	Bacteroides	Bacteroidaceae	Bacteroidales	Bacteroidia	Bacteroidetes	Bacteria	0	1	0	0	0	0	0	1	1	1	1	1	0
CONTIG_DRR171789_11876:0-2825:0-2770	2770	0.581949	2	0.726715	0	0	35	NA	0	2750	0	0	0	0	0	1	NA	NA	NA	NA	NA	Actinobacteria	Bacteria	0	0	0	0	0	0	0	1	0	0	0	0	0
CONTIG_DRR171789_3155:1322-9276:0-4740	4740	0.600211	6	0.799367	0	0	9	NA	0	4534	72	14	0	0	0	1	NA	NA	NA	NA	NA	NA	NA	0	0	0	0	0	0	0	1	0	0	1	0	0
CONTIG_DRR171791_165:0-93161:0-93106	93106	0.290175	89	0.940315	0	0	22	HK97	1	92968	56	2	1	0	1	1	NA	NA	NA	Bacteroidales	Bacteroidia	Bacteroidetes	Bacteria	0	1	0	0	1	0	1	1	1	0	1	1	0
CONTIG_DRR171791_2956:0-12278:0-5962	5962	0.501006	8	0.876551	0	0	41	NA	0	5942	0	0	0	0	0	0	NA	NA	NA	NA	NA	Firmicutes	Bacteria	0	0	0	0	0	0	0	0	0	0	1	0	0
CONTIG_DRR171791_3995:0-9451:0-4667	4667	0.426612	8	0.855582	0	0	141	NA	0	4637	5	0	0	1	1	1	NA	NA	NA	Bacteroidales	Bacteroidia	Bacteroidetes	Bacteria	0	0	0	0	0	0	1	0	0	0	0	0	0
CONTIG_DRR171792_783:0-12075:0-6040	6040	0.500828	8	0.865232	0	0	40	NA	0	5986	17	0	0	0	0	0	NA	NA	NA	NA	NA	Firmicutes	Bacteria	0	0	0	0	0	0	0	0	0	0	1	0	0
CONTIG_DRR171793_12325:0-2439:0-2384	2384	0.326762	2	0.520973	0	0	23	NA	0	2290	37	0	0	0	0	0	NA	NA	NA	Clostridiales	Clostridia	Firmicutes	Bacteria	0	0	0	0	0	0	0	0	0	0	0	0	0
CONTIG_DRR171793_132:0-94492:0-94437	94437	0.292407	88	0.944153	0	0	24	HK97	1	94292	55	5	1	0	1	1	NA	NA	NA	Bacteroidales	Bacteroidia	Bacteroidetes	Bacteria	0	1	0	0	0	0	1	1	1	0	1	1	0
CONTIG_DRR171794_10337:0-3477:0-3422	3422	0.462595	4	0.808299	0	0	19	NA	0	3402	0	0	0	0	0	1	NA	Bacteroides	Bacteroidaceae	Bacteroidales	Bacteroidia	Bacteroidetes	Bacteria	0	0	0	0	0	0	0	0	0	0	0	0	0
CONTIG_DRR171794_11090:0-3225:0-3170	3170	0.41735	5	0.719243	0	0	12	NA	0	3078	36	0	0	0	0	0	NA	Ruminococcus	Ruminococcaceae	Clostridiales	Clostridia	Firmicutes	Bacteria	0	0	0	0	1	0	0	0	0	0	0	0	0
CONTIG_DRR171794_11210:0-3194:0-3139	3139	0.579165	4	0.75884	0	0	50	NA	0	3119	0	0	0	0	0	1	NA	NA	NA	NA	NA	Actinobacteria	Bacteria	0	0	0	0	0	0	0	0	0	0	0	0	0
CONTIG_DRR171794_15334:0-2337:0-2282	2282	0.45092	3	0.70333	0	0	84	NA	0	2262	0	0	0	0	0	0	NA	NA	NA	NA	NA	NA	Bacteria	0	0	0	0	0	0	0	0	0	0	0	0	0
CONTIG_DRR171794_286:0-60928:0-60880	60880	0.404238	100	0.93548	0	0	352	HK97	1	60837	10	1	0	1	1	0	NA	NA	NA	Clostridiales	Clostridia	Firmicutes	Bacteria	1	1	0	0	1	0	1	1	1	1	1	1	1
CONTIG_DRR171794_3282:0-11372:0-11316	11316	0.622747	10	0.844115	0	0	30	NA	0	11260	18	0	0	1	0	0	NA	Bifidobacterium	Bifidobacteriaceae	Bifidobacteriales	Actinobacteria	Actinobacteria	Bacteria	0	0	0	0	0	0	1	1	0	0	0	0	0
CONTIG_DRR171794_4490:0-8392:0-8337	8337	0.445964	11	0.768262	0	0	7	NA	0	8317	0	0	0	0	0	0	NA	NA	NA	NA	NA	NA	NA	0	0	0	0	0	0	0	1	0	0	0	1	0
CONTIG_DRR171794_665:0-38261:0-38206	38206	0.461708	56	0.960477	0	0	377	HK97	1	38182	2	0	0	0	1	1	NA	NA	NA	Clostridiales	Clostridia	Firmicutes	Bacteria	0	0	0	0	1	0	0	1	1	1	1	0	1
CONTIG_DRR171794_9072:0-3988:0-3773	3773	0.569043	10	0.749801	0	0	14	NA	0	3614	62	5	0	0	0	0	NA	NA	NA	NA	NA	NA	NA	0	0	0	0	0	0	0	0	0	0	0	0	0
CONTIG_DRR171795_11142:0-2825:0-2770	2770	0.577617	2	0.726715	0	0	30	NA	0	2750	0	0	0	0	0	1	NA	NA	NA	NA	NA	Actinobacteria	Bacteria	0	0	0	0	0	0	0	1	0	0	0	0	0
CONTIG_DRR171795_1445:0-18367:0-9128	9128	0.362621	10	0.846297	0	0	55	NA	0	9072	18	0	0	0	0	0	NA	NA	NA	Bacteroidales	Bacteroidia	Bacteroidetes	Bacteria	0	0	0	0	0	0	0	0	0	0	0	0	0
CONTIG_DRR171795_23137:0-1483:0-1428	1428	0.364846	2	0.262605	0	0	10	NA	0	1408	0	0	0	0	0	0	NA	Veillonella	Veillonellaceae	Veillonellales	Negativicutes	Firmicutes	Bacteria	0	0	0	0	0	0	0	0	0	0	0	0	0
CONTIG_DRR171796_14603:0-2651:0-2596	2596	0.59168	2	0.737288	0	0	27	NA	0	2576	0	0	0	0	0	0	NA	NA	NA	NA	NA	Actinobacteria	Bacteria	0	0	0	0	0	0	0	0	0	0	0	0	0
CONTIG_DRR171796_7392:0-4829:0-4774	4774	0.373481	5	0.760997	0	0	27	NA	0	4746	4	0	0	0	0	0	NA	NA	NA	NA	NA	Firmicutes	Bacteria	0	0	0	0	1	0	0	1	0	0	0	0	0
CONTIG_DRR171797_2478:0-8879:0-6302	6302	0.425262	9	0.7788	0	0	60	NA	0	6240	21	0	0	0	0	1	NA	NA	NA	Bacteroidales	Bacteroidia	Bacteroidetes	Bacteria	0	0	0	0	0	0	0	0	0	0	0	0	0
CONTIG_DRR171797_705:0-34087:0-34032	34032	0.470528	47	0.90841	0	0	208	HK97	1	33916	48	0	0	0	1	1	NA	Bacteroides	Bacteroidaceae	Bacteroidales	Bacteroidia	Bacteroidetes	Bacteria	0	1	0	0	0	0	1	1	1	0	1	0	0
CONTIG_DRR171797_7601:0-3042:0-2987	2987	0.468698	4	0.796451	0	0	8	NA	0	2917	25	0	0	0	0	0	NA	NA	NA	NA	NA	NA	NA	0	0	0	0	0	0	0	0	0	0	0	0	0
CONTIG_DRR171798_2784:0-4173:0-4118	4118	0.424964	4	0.767848	0	0	67	NA	0	4098	0	0	0	0	0	0	NA	NA	NA	NA	NA	Firmicutes	Bacteria	0	0	0	0	0	0	0	0	0	0	1	0	0
CONTIG_DRR171799_214:0-49480:0-49430	49430	0.451507	78	0.925551	0	0	1415	HK97	1	49262	74	0	0	0	1	0	NA	NA	NA	Clostridiales	Clostridia	Firmicutes	Bacteria	0	0	0	1	1	1	0	1	1	1	1	0	1
CONTIG_DRR171799_3366:0-4908:0-4876	4876	0.444832	7	0.737695	0	0	128	NA	0	4780	38	0	0	0	0	0	NA	NA	NA	Clostridiales	Clostridia	Firmicutes	Bacteria	0	0	0	0	0	0	0	1	0	0	0	0	0
CONTIG_DRR171799_5427:0-3322:0-3267	3267	0.405877	5	0.676768	0	0	99	NA	0	3247	0	0	0	1	0	1	NA	NA	NA	Bacteroidales	Bacteroidia	Bacteroidetes	Bacteria	0	0	0	0	0	0	0	0	0	0	0	0	0
CONTIG_DRR171800_2654:0-8295:0-8240	8240	0.433617	14	0.741262	0	0	65	NA	0	8172	24	0	0	0	0	0	NA	NA	NA	Bacteroidales	Bacteroidia	Bacteroidetes	Bacteria	0	0	0	0	0	0	0	0	0	0	0	0	0
CONTIG_DRR171801_10059:0-2716:0-2661	2661	0.342352	3	0.574972	0	0	21	NA	0	2641	0	0	0	0	0	1	NA	NA	NA	NA	NA	NA	Bacteria	0	0	0	0	0	0	0	0	0	0	0	0	0
CONTIG_DRR171801_3060:84-7879:0-5504	5504	0.443496	5	0.728743	0	0	216	NA	0	5484	0	0	0	0	0	0	NA	NA	NA	Clostridiales	Clostridia	Firmicutes	Bacteria	0	0	0	0	0	0	0	1	0	0	0	0	0
CONTIG_DRR171801_481:0-39890:0-39835	39835	0.471043	57	0.890021	0	0	619	HK97	1	39765	19	4	0	0	1	1	NA	NA	NA	Bacteroidales	Bacteroidia	Bacteroidetes	Bacteria	0	0	0	0	0	0	0	1	1	0	1	0	0
CONTIG_DRR171801_529:0-37598:0-37551	37551	0.600357	49	0.956299	0	0	368	HK97	1	37499	16	0	0	0	1	1	NA	NA	NA	Clostridiales	Clostridia	Firmicutes	Bacteria	1	1	0	0	1	0	1	1	1	1	1	1	1
CONTIG_DRR171802_113:0-104098:0-104043	104043	0.436637	149	0.890516	0	0	300	NA	1	103583	196	5	0	0	0	0	NA	NA	NA	Bacteroidales	Bacteroidia	Bacteroidetes	Bacteria	1	0	0	0	1	1	0	1	1	0	1	0	0
CONTIG_DRR171803_306:0-49767:0-49712	49712	0.400406	82	0.860798	0	0	145	HK97	1	49621	5	7	0	0	1	1	Phascolarctobacterium faecium	Phascolarctobacterium	Acidaminococcaceae	Acidaminococcales	Negativicutes	Firmicutes	Bacteria	0	0	0	0	0	0	0	1	1	0	1	1	1
CONTIG_DRR171804_3991:0-7878:0-7823	7823	0.605267	9	0.643871	0	0	90	NA	0	7727	38	0	0	0	0	0	NA	Bifidobacterium	Bifidobacteriaceae	Bifidobacteriales	Actinobacteria	Actinobacteria	Bacteria	0	0	0	0	0	0	1	1	0	0	0	0	0
CONTIG_DRR171805_2740:0-6524:0-6469	6469	0.37301	6	0.884372	0	0	95	MicroMCP	0	6449	0	0	0	0	0	1	NA	NA	NA	Bacteroidales	Bacteroidia	Bacteroidetes	Bacteria	0	0	0	0	0	0	0	0	0	0	0	0	0
CONTIG_DRR171805_4093:0-4361:0-4306	4306	0.428936	10	0.903623	0	0	165	NA	0	4256	15	0	0	1	1	0	NA	NA	NA	Bacteroidales	Bacteroidia	Bacteroidetes	Bacteria	0	0	0	0	0	0	1	0	0	0	0	0	0
CONTIG_DRR171808_21893:0-1353:0-1298	1298	0.413713	1	0.478428	0	0	11	NA	0	1278	0	0	0	0	0	0	NA	NA	NA	NA	NA	NA	NA	0	0	0	0	0	0	0	0	0	0	0	0	0
CONTIG_DRR171808_2579:0-11071:0-6346	6346	0.483454	9	0.877403	0	0	13	NA	0	6326	0	0	0	0	0	0	NA	NA	NA	NA	NA	NA	NA	0	0	0	0	0	0	1	0	0	0	1	0	0
CONTIG_DRR171809_12282:0-2782:0-2727	2727	0.447745	4	0.672167	0	0	8	NA	0	2707	0	0	0	0	0	0	NA	NA	NA	NA	NA	NA	NA	0	0	0	0	0	0	0	0	0	0	0	0	0
CONTIG_DRR171809_232:0-70006:0-69960	69960	0.522513	80	0.914837	0	0	495	NA	1	69816	53	6	0	0	0	0	NA	NA	NA	NA	NA	NA	Bacteria	0	1	0	0	0	0	0	1	0	0	1	0	0
CONTIG_DRR171809_3707:0-8851:0-6389	6389	0.394741	8	0.697762	0	0	15	NA	0	6304	28	3	0	0	0	0	NA	NA	NA	Bacteroidales	Bacteroidia	Bacteroidetes	Bacteria	0	0	0	0	0	0	0	0	0	0	0	0	0
CONTIG_DRR171809_5287:0-6314:0-6259	6259	0.374341	7	0.90973	0	0	30	MicroMCP	0	6239	0	0	0	0	0	1	NA	NA	NA	Bacteroidales	Bacteroidia	Bacteroidetes	Bacteria	0	0	0	0	0	0	0	0	0	0	0	0	0
CONTIG_DRR171809_704:0-35963:0-35908	35908	0.469812	46	0.929292	0	0	254	HK97	1	35702	30	17	0	0	0	1	NA	NA	NA	Bacteroidales	Bacteroidia	Bacteroidetes	Bacteria	0	1	0	0	0	0	1	1	1	0	1	0	0
CONTIG_DRR171810_3426:0-9897:0-4814	4814	0.617366	6	0.649356	0	0	73	NA	0	4784	5	0	0	1	0	0	NA	Bifidobacterium	Bifidobacteriaceae	Bifidobacteriales	Actinobacteria	Actinobacteria	Bacteria	0	0	0	0	0	0	1	1	0	0	0	0	0
CONTIG_DRR171810_3647:0-9184:0-9129	9129	0.361376	10	0.827144	0	0	55	NA	0	9073	18	0	0	0	0	0	NA	NA	NA	Bacteroidales	Bacteroidia	Bacteroidetes	Bacteria	0	0	0	0	0	0	0	0	0	0	0	0	0
CONTIG_DRR171810_5516:0-5665:0-5616	5616	0.485043	9	0.932158	0	0	12	NA	0	5596	0	0	0	0	0	0	NA	NA	NA	NA	NA	NA	NA	0	0	0	0	0	0	1	0	0	0	1	0	0
CONTIG_DRR171810_5695:0-5453:0-5398	5398	0.410708	6	0.760282	0	0	23	NA	0	5378	0	0	0	0	0	0	NA	NA	NA	Bacteroidales	Bacteroidia	Bacteroidetes	Bacteria	0	0	0	0	0	0	0	1	0	0	0	0	0
CONTIG_DRR171811_8723:0-3602:0-3547	3547	0.484917	4	0.838173	0	0	76	NA	0	3527	0	0	0	0	0	1	NA	NA	NA	Clostridiales	Clostridia	Firmicutes	Bacteria	0	0	0	0	0	0	0	1	0	0	1	0	0
CONTIG_DRR171813_13861:0-2855:0-2800	2800	0.576786	2	0.718929	0	0	26	NA	0	2780	0	0	0	0	0	1	NA	NA	NA	NA	NA	Actinobacteria	Bacteria	0	0	0	0	0	0	0	1	0	0	0	0	0
CONTIG_DRR171813_15195:0-2606:0-2551	2551	0.335555	3	0.563309	0	0	29	NA	0	2457	37	0	0	0	0	0	NA	NA	NA	Clostridiales	Clostridia	Firmicutes	Bacteria	0	0	0	0	0	0	0	0	0	0	0	0	0
CONTIG_DRR171813_3598:0-10280:0-5967	5967	0.509469	8	0.877325	0	0	54	NA	0	5947	0	0	0	0	0	0	NA	NA	NA	NA	NA	Firmicutes	Bacteria	0	0	0	0	0	0	0	0	0	0	1	0	0
CONTIG_DRR171813_5944:0-6498:0-6443	6443	0.645196	9	0.896787	0	0	9	NA	0	6423	0	0	0	0	0	0	NA	NA	NA	NA	NA	NA	NA	0	0	0	0	0	0	1	0	0	0	0	0	0
CONTIG_DRR171813_7821:0-5003:0-4948	4948	0.443411	7	0.870655	0	0	159	MicroMCP	0	4928	0	0	1	0	0	1	NA	NA	NA	NA	NA	Proteobacteria	Bacteria	0	0	0	0	0	0	0	0	0	0	0	0	0
CONTIG_DRR171814_3725:26-5689:0-5607	5607	0.427323	7	0.803638	0	0	142	NA	0	5435	76	0	0	0	0	0	NA	NA	NA	NA	NA	Firmicutes	Bacteria	0	0	0	0	0	0	0	1	0	0	0	0	0
CONTIG_DRR171815_5448:0-4372:0-4317	4317	0.429465	9	0.85615	0	0	164	NA	0	4267	15	0	0	1	1	0	NA	NA	NA	Bacteroidales	Bacteroidia	Bacteroidetes	Bacteria	0	0	0	0	0	0	1	0	0	0	0	0	0
CONTIG_DRR171816_303:0-42105:0-41968	41968	0.416865	38	0.896254	0	0	110	NA	0	41369	215	47	0	1	0	0	NA	Lachnoclostridium	Lachnospiraceae	Clostridiales	Clostridia	Firmicutes	Bacteria	1	0	0	0	1	0	1	1	0	0	1	0	0
CONTIG_DRR171816_361:0-31236:0-31203	31203	0.547479	46	0.933083	1	0	270	HK97	1	31009	87	0	0	0	1	1	NA	Bifidobacterium	Bifidobacteriaceae	Bifidobacteriales	Actinobacteria	Actinobacteria	Bacteria	0	0	0	0	0	0	0	0	1	0	1	1	0
CONTIG_DRR171817_3143:0-6216:0-6161	6161	0.611751	6	0.751826	0	0	79	NA	0	6139	1	0	0	1	0	0	NA	Bifidobacterium	Bifidobacteriaceae	Bifidobacteriales	Actinobacteria	Actinobacteria	Bacteria	0	0	0	0	0	0	1	1	0	0	0	0	0
CONTIG_DRR171817_3698:0-5234:0-5179	5179	0.468044	6	0.767523	0	0	10	NA	0	5107	26	0	0	0	0	0	NA	NA	NA	NA	NA	NA	NA	0	0	0	0	0	0	0	1	0	0	0	0	0
CONTIG_DRR171817_5987:0-3236:0-3181	3181	0.497957	4	0.695064	0	0	26	NA	0	3161	0	0	0	0	0	0	NA	NA	NA	Clostridiales	Clostridia	Firmicutes	Bacteria	0	0	0	0	0	0	0	0	0	0	0	0	0
CONTIG_DRR171817_6800:0-2853:0-2798	2798	0.591494	2	0.695854	0	0	27	NA	0	2778	0	0	0	0	0	0	NA	NA	NA	NA	NA	Actinobacteria	Bacteria	0	0	0	0	0	0	0	0	0	0	0	0	0
CONTIG_DRR171818_410:0-3900:0-2752	2752	0.417151	2	0.627907	0	0	202	NA	0	2732	0	0	0	1	0	1	NA	NA	NA	Bacteroidales	Bacteroidia	Bacteroidetes	Bacteria	0	0	0	0	0	0	0	0	0	0	0	0	0
CONTIG_DRR171819_5822:0-5738:0-5683	5683	0.414746	10	0.837234	0	0	30	NA	0	5657	3	0	0	0	0	1	NA	Bacteroides	Bacteroidaceae	Bacteroidales	Bacteroidia	Bacteroidetes	Bacteria	0	0	0	0	0	0	0	0	0	0	0	0	0
CONTIG_DRR171820_475:0-30320:0-30266	30266	0.540937	47	0.875438	0	0	29	HK97	1	30194	26	0	0	0	0	0	NA	NA	NA	NA	NA	NA	Bacteria	0	0	0	0	1	0	0	1	1	0	1	1	0
CONTIG_DRR171820_5143:0-3966:0-3911	3911	0.382255	7	0.538481	0	0	24	NA	0	3891	0	0	0	0	0	0	NA	NA	Lachnospiraceae	Clostridiales	Clostridia	Firmicutes	Bacteria	0	0	0	0	0	0	0	1	0	0	0	0	0
CONTIG_DRR171820_7289:0-2971:0-2916	2916	0.437586	3	0.613169	0	0	26	NA	0	2896	0	0	0	0	0	0	NA	Prevotella	Prevotellaceae	Bacteroidales	Bacteroidia	Bacteroidetes	Bacteria	0	0	0	0	0	0	0	0	0	0	0	0	0
CONTIG_DRR171821_11606:0-2779:0-2705	2705	0.449168	4	0.659889	0	0	16	NA	0	2685	0	0	0	0	0	0	NA	NA	NA	NA	NA	NA	Bacteria	0	0	0	0	0	0	0	0	0	0	0	0	0
CONTIG_DRR171821_212:0-60738:0-60683	60683	0.575927	91	0.948552	0	0	1267	HK97	1	60661	1	0	0	0	1	1	NA	Faecalibacterium	Ruminococcaceae	Clostridiales	Clostridia	Firmicutes	Bacteria	1	0	0	0	1	0	0	1	1	1	1	1	1
CONTIG_DRR171822_137:0-98082:0-98043	98043	0.29228	92	0.934427	0	0	23	HK97	1	97853	61	16	1	0	1	1	NA	NA	NA	Bacteroidales	Bacteroidia	Bacteroidetes	Bacteria	0	1	0	0	0	0	1	1	1	1	1	1	0
CONTIG_DRR171822_2641:0-8011:0-5639	5639	0.419933	8	0.778862	0	0	27	NA	0	5619	0	0	0	0	0	0	NA	NA	NA	Bacteroidales	Bacteroidia	Bacteroidetes	Bacteria	0	0	0	0	0	0	0	1	0	0	0	0	0
CONTIG_DRR171822_2819:0-7532:0-5398	5398	0.41256	7	0.849759	0	0	22	NA	0	5378	0	0	0	0	0	0	NA	NA	NA	Bacteroidales	Bacteroidia	Bacteroidetes	Bacteria	0	0	0	0	0	0	0	1	0	0	0	0	0
CONTIG_DRR171824_135:0-73912:0-73861	73861	0.38743	92	0.868957	0	0	61	NA	0	68915	2199	176	0	0	0	0	NA	NA	NA	Bacteroidales	Bacteroidia	Bacteroidetes	Bacteria	0	0	0	1	1	1	1	1	0	1	1	0	0
CONTIG_DRR171824_4771:0-5563:0-5508	5508	0.351852	7	0.732571	0	0	18	NA	0	5380	54	0	0	0	0	0	NA	NA	NA	NA	NA	NA	NA	0	0	0	0	0	0	0	0	0	0	0	0	0
CONTIG_DRR171824_7288:0-3916:0-3861	3861	0.288785	3	0.822067	0	0	7	NA	0	3841	0	0	0	1	0	0	NA	NA	NA	NA	NA	NA	NA	0	0	0	0	0	0	0	0	0	0	0	0	0
CONTIG_DRR171824_9985:0-2938:0-2883	2883	0.310094	2	0.64204	0	0	5	NA	0	2863	0	0	0	0	0	0	NA	NA	NA	NA	NA	NA	NA	0	0	0	0	0	0	0	0	0	0	1	0	0
CONTIG_DRR171826_11172:0-2771:0-2716	2716	0.492636	3	0.635125	0	0	29	NA	0	2696	0	0	0	0	0	0	NA	NA	NA	NA	NA	Firmicutes	Bacteria	0	0	0	0	0	0	0	0	0	0	0	0	0
CONTIG_DRR171826_2851:0-9748:0-6355	6355	0.394965	8	0.701495	0	0	16	NA	0	6283	26	0	0	0	0	0	NA	NA	NA	Bacteroidales	Bacteroidia	Bacteroidetes	Bacteria	0	0	0	0	0	0	0	0	0	0	0	0	0
CONTIG_DRR171826_9135:0-3293:0-3238	3238	0.485794	4	0.910747	0	0	19	NA	0	3218	0	0	0	0	0	0	NA	NA	NA	NA	NA	NA	NA	0	0	0	0	0	0	0	0	0	0	0	0	0
CONTIG_DRR171826_9453:0-3198:0-3143	3143	0.446707	4	0.758829	0	0	111	NA	0	3123	0	0	0	0	0	0	NA	NA	NA	Clostridiales	Clostridia	Firmicutes	Bacteria	0	0	0	0	0	0	0	0	0	0	0	0	0
CONTIG_DRR171827_2590:0-10627:0-5295	5295	0.450236	6	0.855524	0	0	406	NA	0	5269	3	0	0	0	0	1	NA	NA	NA	NA	NA	Firmicutes	Bacteria	0	0	0	0	0	0	0	0	0	0	0	0	0
CONTIG_DRR171827_409:0-42595:0-42540	42540	0.45811	58	0.93244	0	0	857	NA	1	42329	78	9	0	0	1	1	NA	NA	NA	Bacteroidales	Bacteroidia	Bacteroidetes	Bacteria	1	0	0	0	1	0	0	1	0	0	1	1	0
CONTIG_DRR171827_494:0-37704:0-37649	37649	0.374937	64	0.905044	0	0	89	HK97	1	37569	30	0	0	0	0	0	Lactobacillus salivarius	Lactobacillus	Lactobacillaceae	Lactobacillales	Bacilli	Firmicutes	Bacteria	1	0	0	0	1	0	1	1	0	0	1	1	1
CONTIG_DRR171827_608:0-32650:0-32595	32595	0.526799	50	0.925633	0	0	873	HK97	1	32573	1	0	0	0	1	1	NA	NA	NA	NA	NA	NA	Bacteria	0	0	0	0	1	0	1	1	1	1	1	1	1
CONTIG_DRR171829_3083:0-4033:0-3978	3978	0.632479	4	0.80543	0	0	84	NA	0	3932	13	0	0	0	0	0	NA	Bifidobacterium	Bifidobacteriaceae	Bifidobacteriales	Actinobacteria	Actinobacteria	Bacteria	0	0	0	0	0	0	1	0	0	0	0	0	0
CONTIG_DRR171829_4506:0-2663:0-1552	1552	0.51482	2	0.746134	0	0	8	NA	0	1532	0	0	0	1	0	0	NA	NA	NA	NA	NA	NA	NA	0	0	0	0	0	0	0	0	0	0	0	0	0
CONTIG_DRR171830_11573:0-1436:0-1381	1381	0.388849	1	0.0955829	0	0	29	NA	0	1361	0	0	0	0	0	0	NA	Veillonella	Veillonellaceae	Veillonellales	Negativicutes	Firmicutes	Bacteria	0	0	0	0	0	0	0	0	0	0	0	0	0
CONTIG_DRR171831_2706:0-10562:0-5594	5594	0.396317	8	0.839292	0	0	194	NA	0	5574	0	0	0	1	0	1	NA	NA	NA	Bacteroidales	Bacteroidia	Bacteroidetes	Bacteria	0	0	0	0	0	0	0	1	0	0	0	0	0
CONTIG_DRR171832_16858:0-2430:0-2375	2375	0.525474	3	0.723789	0	0	140	NA	0	2355	0	0	0	0	0	1	NA	Ruminococcus	Ruminococcaceae	Clostridiales	Clostridia	Firmicutes	Bacteria	0	0	0	0	0	0	0	1	0	0	0	0	0
CONTIG_DRR171833_3594:0-5571:0-5516	5516	0.365664	7	0.811458	0	0	12	NA	0	5496	0	0	0	1	0	0	NA	Streptococcus	Streptococcaceae	Lactobacillales	Bacilli	Firmicutes	Bacteria	0	0	0	0	0	0	0	0	0	0	0	0	0
CONTIG_DRR171833_4535:0-4433:0-4378	4378	0.449063	6	0.769529	0	0	21	NA	0	4354	2	0	0	0	0	0	NA	Bacteroides	Bacteroidaceae	Bacteroidales	Bacteroidia	Bacteroidetes	Bacteria	0	0	0	0	0	0	1	0	0	0	0	0	0
CONTIG_DRR171834_173:0-57542:0-57409	57409	0.614834	43	0.46707	0	0	36	HK97	1	62	28595	10	0	0	0	0	NA	NA	NA	NA	Coriobacteriia	Actinobacteria	Bacteria	0	0	0	0	0	0	0	1	0	0	1	1	1
CONTIG_DRR171834_6991:0-3845:0-3790	3790	0.437467	6	0.834301	0	0	30	NA	0	3770	0	0	0	0	0	1	NA	Bacteroides	Bacteroidaceae	Bacteroidales	Bacteroidia	Bacteroidetes	Bacteria	0	0	0	0	0	0	0	0	0	0	0	0	0
CONTIG_DRR171835_34:0-98318:0-98272	98272	0.292067	91	0.952123	0	0	27	HK97	1	98166	37	4	1	0	1	1	NA	NA	NA	Bacteroidales	Bacteroidia	Bacteroidetes	Bacteria	0	1	0	0	0	0	1	1	1	1	1	1	0
CONTIG_DRR171836_5491:0-3437:0-3382	3382	0.457422	2	0.730928	0	0	56	NA	0	3362	0	0	0	0	0	0	NA	NA	NA	Bacteroidales	Bacteroidia	Bacteroidetes	Bacteria	0	0	0	0	0	0	0	0	0	0	0	0	0
CONTIG_DRR171836_6304:0-2948:0-2893	2893	0.417214	5	0.645005	0	0	5	NA	0	2862	4	1	0	0	0	0	NA	NA	NA	NA	NA	NA	NA	0	0	0	0	0	0	0	0	0	0	0	0	0
CONTIG_DRR171836_8003:0-2309:0-2254	2254	0.428128	3	0.528394	0	0	17	NA	0	2234	0	0	0	0	0	0	NA	NA	NA	NA	NA	NA	NA	0	0	0	0	0	0	0	0	0	0	0	0	0
CONTIG_DRR171837_1653:0-9653:0-9598	9598	0.613982	11	0.787664	0	0	182	NA	0	9294	130	8	0	0	0	0	NA	Bifidobacterium	Bifidobacteriaceae	Bifidobacteriales	Actinobacteria	Actinobacteria	Bacteria	0	0	0	0	0	0	1	1	0	0	0	0	0
CONTIG_DRR171837_2471:0-6335:0-6280	6280	0.394745	6	0.888535	0	0	13	MicroMCP	0	6260	0	0	0	0	0	1	NA	Bacteroides	Bacteroidaceae	Bacteroidales	Bacteroidia	Bacteroidetes	Bacteria	0	0	0	0	0	0	0	0	0	0	0	0	0
CONTIG_DRR171838_7974:0-3137:0-3082	3082	0.452304	4	0.675535	0	0	30	NA	0	3062	0	0	0	0	0	1	NA	NA	NA	Bacteroidales	Bacteroidia	Bacteroidetes	Bacteria	0	0	0	0	0	0	0	0	0	0	0	0	0
CONTIG_DRR171839_2638:0-9622:0-4809	4809	0.456852	6	0.841547	0	0	26	NA	0	4759	15	0	0	0	0	0	NA	NA	NA	Clostridiales	Clostridia	Firmicutes	Bacteria	0	0	0	0	0	0	0	0	0	0	1	0	0
CONTIG_DRR171839_3693:0-6965:0-6800	6800	0.38	11	0.518824	0	0	54	NA	0	6009	375	7	0	0	0	0	NA	Prevotella	Prevotellaceae	Bacteroidales	Bacteroidia	Bacteroidetes	Bacteria	0	0	0	0	0	0	0	0	0	0	0	0	0
CONTIG_DRR171839_7617:0-3380:0-3325	3325	0.349474	5	0.64782	0	0	73	NA	0	3305	0	0	0	0	0	0	Megamonas sp.	Megamonas	Selenomonadaceae	Selenomonadales	Negativicutes	Firmicutes	Bacteria	0	0	0	0	0	0	0	0	0	0	0	0	0
CONTIG_DRR171840_18223:0-1291:0-1236	1236	0.39644	0	0	0	0	16	NA	0	1216	0	0	0	0	0	0	NA	Veillonella	Veillonellaceae	Veillonellales	Negativicutes	Firmicutes	Bacteria	0	0	0	0	0	0	0	0	0	0	0	0	0
CONTIG_DRR171840_6190:0-3614:0-3559	3559	0.490587	4	0.85052	0	0	109	NA	0	3533	3	0	0	0	0	0	NA	NA	NA	Clostridiales	Clostridia	Firmicutes	Bacteria	0	0	0	0	0	0	0	1	0	0	1	0	0
CONTIG_DRR171841_10146:0-3608:0-3553	3553	0.488601	4	0.851112	0	0	104	NA	0	3533	0	0	0	0	0	0	NA	NA	NA	Clostridiales	Clostridia	Firmicutes	Bacteria	0	0	0	0	0	0	0	1	0	0	1	0	0
CONTIG_DRR171841_594:0-36784:0-36724	36724	0.443225	23	0.904232	0	0	35	NA	0	36704	0	0	0	0	0	0	NA	NA	NA	Bacteroidales	Bacteroidia	Bacteroidetes	Bacteria	0	0	0	0	1	0	1	1	0	0	1	0	0
CONTIG_DRR171842_4271:0-6427:0-6372	6372	0.380885	8	0.943974	0	0	88	MicroMCP	0	6352	0	0	0	0	0	1	NA	NA	NA	Bacteroidales	Bacteroidia	Bacteroidetes	Bacteria	0	0	0	0	0	0	0	0	0	0	0	0	0
CONTIG_DRR171842_4691:10-5829:0-5774	5774	0.380499	7	0.945099	0	0	20	MicroMCP	0	5754	0	0	0	0	0	1	NA	Bacteroides	Bacteroidaceae	Bacteroidales	Bacteroidia	Bacteroidetes	Bacteria	0	0	0	0	0	0	0	0	0	0	0	0	0
CONTIG_DRR171844_219:0-59473:0-59418	59418	0.378959	65	0.890639	0	0	44	NA	0	59132	130	2	0	0	0	0	NA	NA	NA	Bacteroidales	Bacteroidia	Bacteroidetes	Bacteria	0	0	0	1	1	1	1	1	0	0	1	0	0
CONTIG_DRR171845_8603:0-1945:0-1890	1890	0.503704	4	0.755556	0	0	32	NA	0	1870	0	0	0	0	0	0	NA	Faecalibacterium	Ruminococcaceae	Clostridiales	Clostridia	Firmicutes	Bacteria	0	0	0	0	0	0	0	0	0	0	0	0	0
CONTIG_DRR171846_5486:0-2858:0-2803	2803	0.576882	2	0.719229	0	0	31	NA	0	2783	0	0	0	0	0	1	NA	NA	NA	NA	NA	Actinobacteria	Bacteria	0	0	0	0	0	0	0	1	0	0	0	0	0
CONTIG_DRR171846_6468:0-2481:0-2426	2426	0.332646	2	0.728359	0	0	14	NA	0	2406	0	0	0	0	0	0	NA	NA	NA	NA	NA	NA	NA	0	0	0	0	0	0	0	0	0	0	0	0	0
CONTIG_DRR171847_532:0-34619:0-34550	34550	0.463357	53	0.923965	1	0	365	HK97	1	34456	37	0	0	0	1	1	NA	NA	NA	Clostridiales	Clostridia	Firmicutes	Bacteria	0	0	0	0	1	0	1	1	1	1	1	1	1
CONTIG_DRR171848_794:0-42749:0-39377	39377	0.447038	59	0.932219	0	0	1066	HK97	1	39337	10	0	0	0	1	1	NA	NA	NA	Clostridiales	Clostridia	Firmicutes	Bacteria	1	0	0	0	1	0	1	1	1	1	1	1	1
CONTIG_DRR171849_445:0-51292:0-51237	51237	0.384527	65	0.829557	0	0	316	NA	0	50051	359	144	0	0	0	0	NA	NA	NA	Clostridiales	Clostridia	Firmicutes	Bacteria	1	0	0	0	1	1	1	1	0	0	1	0	0
CONTIG_DRR171849_6987:0-3103:0-3048	3048	0.576115	4	0.781496	0	0	40	NA	0	3028	0	0	0	0	0	1	NA	Bifidobacterium	Bifidobacteriaceae	Bifidobacteriales	Actinobacteria	Actinobacteria	Bacteria	0	0	0	0	0	0	0	0	0	0	0	0	0
CONTIG_DRR171850_3880:0-6552:0-6497	6497	0.370479	8	0.908265	0	0	68	MicroMCP	0	6477	0	0	0	0	0	1	Bacteroides caccae	Bacteroides	Bacteroidaceae	Bacteroidales	Bacteroidia	Bacteroidetes	Bacteria	0	0	0	0	0	0	0	0	0	0	0	0	0
CONTIG_DRR171850_7182:0-3464:0-3376	3376	0.34923	2	0.406991	0	0	36	NA	0	3340	8	0	0	1	0	0	NA	Streptococcus	Streptococcaceae	Lactobacillales	Bacilli	Firmicutes	Bacteria	0	0	0	0	0	0	0	0	0	0	0	0	0
CONTIG_DRR171851_701:0-28400:0-28345	28345	0.270489	33	0.93371	0	0	23	NA	0	28320	1	1	0	0	0	0	NA	NA	NA	NA	NA	NA	NA	0	0	0	0	0	0	1	1	0	0	1	0	0
CONTIG_DRR171852_2372:0-7236:0-7181	7181	0.396881	11	0.843894	0	0	54	NA	0	7119	21	0	0	0	0	0	NA	NA	NA	Bacteroidales	Bacteroidia	Bacteroidetes	Bacteria	0	0	0	0	0	0	0	1	0	0	0	0	0
CONTIG_DRR171852_3387:0-5209:0-5122	5122	0.448458	6	0.704608	0	0	285	NA	0	4803	21	59	0	0	0	0	NA	NA	NA	NA	NA	Firmicutes	Bacteria	0	0	0	0	0	0	0	1	0	0	0	0	0
CONTIG_DRR171852_3454:0-5092:0-3208	3208	0.413342	5	0.714464	0	0	62	NA	0	3188	0	0	0	0	0	0	NA	Bacteroides	Bacteroidaceae	Bacteroidales	Bacteroidia	Bacteroidetes	Bacteria	0	0	0	0	0	0	0	0	0	0	0	0	0
CONTIG_DRR171853_4077:0-4995:0-4940	4940	0.408097	7	0.924291	0	0	63	MicroMCP	0	4920	0	0	1	0	1	1	Phascolarctobacterium faecium	Phascolarctobacterium	Acidaminococcaceae	Acidaminococcales	Negativicutes	Firmicutes	Bacteria	0	0	0	0	0	0	0	0	0	0	0	0	0
CONTIG_DRR171854_4039:0-6373:0-6320	6320	0.494462	9	0.85538	0	0	120	NA	0	6300	0	0	0	0	0	0	NA	NA	NA	NA	NA	Firmicutes	Bacteria	0	0	0	0	0	0	0	0	0	0	1	0	0
CONTIG_DRR171855_3364:0-7107:0-5312	5312	0.448795	6	0.870294	0	0	393	NA	0	5286	3	0	0	0	0	0	NA	NA	NA	NA	NA	Firmicutes	Bacteria	0	0	0	0	0	0	0	0	0	0	0	0	0
CONTIG_DRR171855_338:0-34642:0-34597	34597	0.502414	41	0.950892	0	0	264	HK97	1	34398	64	0	0	0	1	1	NA	Alistipes	Rikenellaceae	Bacteroidales	Bacteroidia	Bacteroidetes	Bacteria	0	1	0	0	0	0	1	1	1	0	1	0	0
CONTIG_DRR171855_8910:0-3316:0-3261	3261	0.486967	3	0.834407	0	0	76	NA	0	3241	0	0	0	0	0	0	NA	NA	NA	Clostridiales	Clostridia	Firmicutes	Bacteria	0	0	0	0	0	0	0	1	0	0	1	0	0
CONTIG_DRR171856_151:0-95884:0-95829	95829	0.29273	93	0.950286	0	0	25	HK97	1	95765	19	2	1	0	1	1	NA	NA	NA	Bacteroidales	Bacteroidia	Bacteroidetes	Bacteria	0	1	0	0	0	0	1	1	1	0	1	1	0
CONTIG_DRR171857_6529:0-2953:0-2898	2898	0.60628	3	0.63147	0	0	39	NA	0	2878	0	0	0	0	0	0	NA	NA	NA	Clostridiales	Clostridia	Firmicutes	Bacteria	0	0	0	0	0	0	0	1	0	0	1	0	0
CONTIG_DRR171858_2727:0-8181:0-8101	8101	0.302926	10	0.738427	0	0	17	NA	0	7925	75	2	0	0	0	0	NA	NA	NA	NA	NA	NA	NA	0	0	0	0	0	0	0	0	0	0	1	0	0
CONTIG_DRR171858_3335:0-6822:0-6767	6767	0.386877	10	0.83523	0	0	22	NA	0	6737	2	2	0	0	0	0	NA	NA	NA	Bacteroidales	Bacteroidia	Bacteroidetes	Bacteria	0	0	0	0	0	0	1	0	0	0	0	0	0
CONTIG_DRR171858_353:0-43957:0-43902	43902	0.426427	73	0.943283	0	0	120	HK97	1	43882	0	0	0	0	0	0	NA	NA	NA	Clostridiales	Clostridia	Firmicutes	Bacteria	1	0	0	0	1	0	0	1	1	0	1	1	0
CONTIG_DRR171858_83:0-107196:0-107141	107141	0.445721	136	0.9318	0	0	1150	HK97	1	107037	42	0	0	0	1	1	NA	NA	NA	Bacteroidales	Bacteroidia	Bacteroidetes	Bacteria	1	0	0	0	1	0	1	1	1	1	1	1	0
CONTIG_DRR171859_7384:0-3841:0-3798	3798	0.649816	3	0.816746	0	0	95	NA	0	3704	0	14	0	1	0	1	NA	Bifidobacterium	Bifidobacteriaceae	Bifidobacteriales	Actinobacteria	Actinobacteria	Bacteria	0	0	0	0	0	0	1	0	0	0	0	0	0
CONTIG_DRR171860_20978:0-1495:0-1398	1398	0.387697	1	0.0643777	0	0	19	NA	0	1378	0	0	0	0	0	0	NA	Veillonella	Veillonellaceae	Veillonellales	Negativicutes	Firmicutes	Bacteria	0	0	0	0	0	0	0	0	0	0	0	0	0
CONTIG_DRR171860_4733:0-6493:0-6438	6438	0.373874	7	0.903075	0	0	43	MicroMCP	0	6418	0	0	0	0	0	1	NA	Bacteroides	Bacteroidaceae	Bacteroidales	Bacteroidia	Bacteroidetes	Bacteria	0	0	0	0	0	0	0	0	0	0	0	0	0
CONTIG_DRR171860_5566:0-5508:0-5448	5448	0.637482	4	0.775881	0	0	103	NA	0	5215	87	13	0	1	0	0	NA	Bifidobacterium	Bifidobacteriaceae	Bifidobacteriales	Actinobacteria	Actinobacteria	Bacteria	0	0	0	0	0	0	1	0	0	0	0	0	0
CONTIG_DRR171860_6116:0-5019:0-4964	4964	0.407534	8	0.946414	0	0	53	MicroMCP	0	4944	0	0	1	0	1	1	Phascolarctobacterium faecium	Phascolarctobacterium	Acidaminococcaceae	Acidaminococcales	Negativicutes	Firmicutes	Bacteria	0	0	0	0	0	0	0	0	0	0	0	0	0
CONTIG_DRR171861_5477:0-4620:0-4577	4577	0.38038	7	0.560411	0	0	21	NA	0	4529	14	0	0	0	0	0	NA	NA	Lachnospiraceae	Clostridiales	Clostridia	Firmicutes	Bacteria	0	0	0	0	0	0	0	1	0	0	0	0	0
CONTIG_DRR171862_13990:0-2337:0-2282	2282	0.45092	3	0.70333	0	0	87	NA	0	2262	0	0	0	0	0	0	NA	NA	NA	NA	NA	NA	Bacteria	0	0	0	0	0	0	0	0	0	0	0	0	0
CONTIG_DRR171862_2882:0-8923:0-8868	8868	0.387009	10	0.828823	0	0	24	NA	0	8848	0	0	0	0	0	0	NA	Bacteroides	Bacteroidaceae	Bacteroidales	Bacteroidia	Bacteroidetes	Bacteria	1	0	0	0	0	0	1	1	0	0	0	0	0
CONTIG_DRR171862_5702:0-5059:0-4934	4934	0.454195	5	0.715647	0	0	269	NA	0	4770	57	10	0	0	0	0	NA	NA	NA	NA	NA	Firmicutes	Bacteria	0	0	0	0	0	0	0	1	0	0	0	0	0
CONTIG_DRR171862_8229:0-3727:0-3672	3672	0.486928	5	0.868464	0	0	79	NA	0	3652	0	0	0	0	0	1	NA	NA	NA	Clostridiales	Clostridia	Firmicutes	Bacteria	0	0	0	0	0	0	0	1	0	0	1	0	0
CONTIG_DRR171864_903:0-16751:0-9128	9128	0.361525	10	0.846297	0	0	55	NA	0	9072	18	0	0	0	0	0	NA	NA	NA	Bacteroidales	Bacteroidia	Bacteroidetes	Bacteria	0	0	0	0	0	0	0	0	0	0	0	0	0
CONTIG_DRR171865_325:0-46367:0-46294	46294	0.327494	62	0.909837	0	0	302	NA	0	44629	481	221	0	1	0	0	NA	NA	NA	Bacteroidales	Bacteroidia	Bacteroidetes	Bacteria	0	0	0	0	1	1	1	1	0	1	1	0	0
CONTIG_DRR171866_2703:0-4173:0-4118	4118	0.42205	4	0.767848	0	0	57	NA	0	4098	0	0	0	0	0	0	NA	NA	NA	NA	NA	Firmicutes	Bacteria	0	0	0	0	0	0	0	0	0	0	1	0	0
CONTIG_DRR171866_976:0-12379:0-10122	10122	0.417012	12	0.649378	0	0	81	NA	0	5436	2333	0	0	0	0	0	NA	NA	NA	Bacteroidales	Bacteroidia	Bacteroidetes	Bacteria	0	0	0	0	0	0	0	0	0	0	0	0	0
CONTIG_DRR171867_12510:0-2819:0-2728	2728	0.446848	4	0.671921	0	0	9	NA	0	2708	0	0	0	0	0	0	NA	NA	NA	NA	NA	NA	NA	0	0	0	0	0	0	0	0	0	0	0	0	0
CONTIG_DRR171867_3419:0-10748:0-10693	10693	0.495838	13	0.889367	0	0	15	NA	0	10631	21	0	0	0	0	1	NA	NA	NA	NA	NA	NA	Bacteria	0	1	0	0	1	0	0	1	0	0	0	0	0
CONTIG_DRR171867_474:0-52722:0-52667	52667	0.371485	64	0.931266	0	0	84	NA	1	52597	25	0	0	0	0	0	NA	NA	NA	Bacteroidales	Bacteroidia	Bacteroidetes	Bacteria	0	1	0	0	0	0	1	1	1	0	1	1	0
CONTIG_DRR171867_7059:0-4991:0-4828	4828	0.46541	4	0.791632	0	0	46	NA	0	4541	126	5	0	0	0	0	NA	Faecalibacterium	Ruminococcaceae	Clostridiales	Clostridia	Firmicutes	Bacteria	0	0	0	0	0	0	0	0	0	0	0	0	0
CONTIG_DRR171868_4328:0-6509:0-6454	6454	0.441277	12	0.878525	0	0	48	NA	0	6434	0	0	0	0	0	0	NA	NA	NA	NA	NA	NA	NA	0	0	0	0	0	0	0	0	0	0	0	0	0
CONTIG_DRR171869_3539:0-6006:0-5951	5951	0.403798	8	0.861032	0	0	41	MicroMCP	0	5931	0	0	0	0	0	1	NA	NA	NA	Bacteroidales	Bacteroidia	Bacteroidetes	Bacteria	0	0	0	0	0	0	0	0	0	0	0	0	0
CONTIG_DRR171870_1839:0-11363:0-8203	8203	0.450445	16	0.730343	0	0	49	NA	0	8183	0	0	0	0	0	0	NA	NA	NA	NA	NA	Firmicutes	Bacteria	1	0	0	0	0	0	0	1	0	0	0	0	0
CONTIG_DRR171870_2157:0-9905:0-5594	5594	0.396139	8	0.839292	0	0	191	NA	0	5574	0	0	0	1	0	1	NA	NA	NA	Bacteroidales	Bacteroidia	Bacteroidetes	Bacteria	0	0	0	0	0	0	0	1	0	0	0	0	0
CONTIG_DRR171870_3583:0-6355:0-6300	6300	0.419524	9	0.759524	0	0	37	NA	0	6272	4	0	0	0	0	0	NA	NA	NA	Bacteroidales	Bacteroidia	Bacteroidetes	Bacteria	0	0	0	0	0	0	0	0	0	0	0	0	0
CONTIG_DRR171870_8716:0-3041:0-2986	2986	0.567649	3	0.786671	0	0	12	NA	0	2966	0	0	0	0	0	0	NA	NA	NA	NA	NA	NA	NA	0	0	0	0	0	0	0	0	0	0	1	0	0
CONTIG_DRR171871_1207:0-31296:0-31241	31241	0.565539	51	0.935405	0	0	251	HK97	1	31083	60	6	0	0	1	1	NA	NA	NA	NA	NA	NA	Bacteria	0	0	0	0	0	0	0	1	1	1	1	1	1
CONTIG_DRR171871_3217:0-11705:0-9128	9128	0.361525	10	0.846297	0	0	52	NA	0	9072	18	0	0	0	0	0	NA	NA	NA	Bacteroidales	Bacteroidia	Bacteroidetes	Bacteria	0	0	0	0	0	0	0	0	0	0	0	0	0
CONTIG_DRR171872_6436:0-4104:0-4049	4049	0.348481	4	0.76167	0	0	13	NA	0	4025	2	0	0	0	0	0	NA	NA	NA	NA	NA	NA	NA	0	0	0	0	0	0	0	0	0	0	0	0	0
CONTIG_DRR171872_7459:0-3643:0-3260	3260	0.36135	3	0.471166	0	0	21	NA	0	3236	2	0	0	0	0	1	NA	NA	NA	Clostridiales	Clostridia	Firmicutes	Bacteria	0	0	0	0	0	0	0	0	0	0	0	0	0
CONTIG_DRR171873_17144:0-1673:0-1618	1618	0.448702	3	0.815822	0	0	14	NA	0	1598	0	0	0	0	0	0	NA	NA	NA	Clostridiales	Clostridia	Firmicutes	Bacteria	0	0	0	0	0	0	0	0	0	0	0	0	0
CONTIG_DRR171873_3705:0-7312:0-2751	2751	0.419484	2	0.628135	0	0	215	NA	0	2731	0	0	0	1	0	1	NA	NA	NA	Bacteroidales	Bacteroidia	Bacteroidetes	Bacteria	0	0	0	0	0	0	0	0	0	0	0	0	0
CONTIG_DRR171873_5494:0-4937:0-4882	4882	0.448587	8	0.887956	0	0	148	MicroMCP	0	4862	0	0	1	0	0	1	NA	NA	NA	NA	NA	Proteobacteria	Bacteria	0	0	0	0	0	0	0	0	0	0	0	0	0
CONTIG_DRR171875_157:0-83153:0-83098	83098	0.327601	135	0.91374	0	0	76	HK97	1	83010	34	0	0	0	0	0	NA	Bacteroides	Bacteroidaceae	Bacteroidales	Bacteroidia	Bacteroidetes	Bacteria	1	1	0	0	0	0	0	1	1	1	1	1	0
CONTIG_DRR171876_274:0-48565:0-48510	48510	0.296248	91	0.907236	0	0	309	HK97	1	48382	45	6	0	0	0	0	NA	NA	NA	NA	NA	NA	Bacteria	0	0	0	0	1	0	1	1	1	0	1	1	1
CONTIG_DRR171876_364:0-39818:0-39763	39763	0.472474	58	0.897744	0	0	612	HK97	1	39727	2	4	0	0	1	1	NA	NA	NA	Bacteroidales	Bacteroidia	Bacteroidetes	Bacteria	0	0	0	0	0	0	0	1	1	0	1	0	0
CONTIG_DRR171877_4338:0-6774:0-6719	6719	0.342759	9	0.63179	0	0	12	NA	0	6697	1	0	0	0	0	0	NA	Anaerobutyricum	Lachnospiraceae	Clostridiales	Clostridia	Firmicutes	Bacteria	0	0	0	0	0	0	1	0	0	0	0	0	0
CONTIG_DRR171877_6913:0-4201:0-4146	4146	0.450314	4	0.822721	0	0	42	NA	0	4080	23	0	0	0	0	0	NA	NA	NA	Clostridiales	Clostridia	Firmicutes	Bacteria	0	0	0	0	0	0	0	1	0	0	0	0	0
CONTIG_DRR171878_1151:0-24626:0-24571	24571	0.322331	26	0.90094	0	0	32	NA	0	24274	111	11	0	0	0	0	NA	NA	NA	NA	NA	Firmicutes	Bacteria	0	0	0	0	1	1	1	1	0	0	0	0	0
CONTIG_DRR171878_2926:0-9955:0-7736	7736	0.652404	5	0.613108	0	0	159	NA	0	3093	2295	11	0	1	0	0	NA	Bifidobacterium	Bifidobacteriaceae	Bifidobacteriales	Actinobacteria	Actinobacteria	Bacteria	0	0	0	0	0	0	1	0	0	0	0	0	0
CONTIG_DRR171879_2056:0-2978:0-2923	2923	0.603147	3	0.626069	0	0	43	NA	0	2903	0	0	0	0	0	0	NA	NA	NA	NA	NA	NA	Bacteria	0	0	0	0	0	0	0	1	0	0	1	0	0
CONTIG_DRR171879_833:0-5453:0-5398	5398	0.410152	6	0.760282	0	0	20	NA	0	5378	0	0	0	0	0	0	NA	NA	NA	Bacteroidales	Bacteroidia	Bacteroidetes	Bacteria	0	0	0	0	0	0	0	1	0	0	0	0	0
CONTIG_DRR171880_1189:0-16351:0-9128	9128	0.361525	10	0.846297	0	0	53	NA	0	9072	18	0	0	0	0	0	NA	NA	NA	Bacteroidales	Bacteroidia	Bacteroidetes	Bacteria	0	0	0	0	0	0	0	0	0	0	0	0	0
CONTIG_DRR171880_3702:0-6069:0-5962	5962	0.501677	8	0.878564	0	0	43	NA	0	5942	0	0	0	0	0	0	NA	NA	NA	NA	NA	Firmicutes	Bacteria	0	0	0	0	0	0	0	0	0	0	1	0	0
CONTIG_DRR171881_5216:0-4601:0-4546	4546	0.441267	4	0.619666	0	0	115	NA	0	4434	28	12	0	0	0	1	NA	NA	NA	Clostridiales	Clostridia	Firmicutes	Bacteria	0	0	0	0	0	0	0	0	0	0	0	0	0
CONTIG_DRR171882_12768:0-1766:0-1711	1711	0.567504	2	0.601403	0	0	20	NA	0	1691	0	0	0	0	0	0	NA	NA	NA	NA	NA	NA	NA	0	0	0	0	0	0	0	0	0	0	0	0	0
CONTIG_DRR171882_329:0-51247:0-51185	51185	0.41182	80	0.862694	0	0	139	HK97	1	50396	271	46	0	0	1	1	Phascolarctobacterium faecium	Phascolarctobacterium	Acidaminococcaceae	Acidaminococcales	Negativicutes	Firmicutes	Bacteria	1	0	0	0	1	0	0	1	1	0	1	1	1
CONTIG_DRR171882_6275:0-3620:0-3565	3565	0.486957	4	0.848247	0	0	105	NA	0	3545	0	0	0	0	0	0	NA	NA	NA	Clostridiales	Clostridia	Firmicutes	Bacteria	0	0	0	0	0	0	0	1	0	0	1	0	0
CONTIG_DRR171882_7491:0-3052:0-2997	2997	0.578245	4	0.794795	0	0	47	NA	0	2977	0	0	0	0	0	1	NA	NA	NA	NA	NA	Actinobacteria	Bacteria	0	0	0	0	0	0	0	0	0	0	0	0	0
CONTIG_DRR171883_2304:0-10188:0-10133	10133	0.290042	11	0.80677	0	0	25	NA	0	9984	54	2	0	0	0	0	NA	NA	NA	NA	NA	NA	NA	0	0	0	0	0	0	1	0	0	0	0	0	0
CONTIG_DRR171883_4495:0-5411:0-5360	5360	0.521642	7	0.812687	0	0	11	NA	0	5340	0	0	0	0	0	1	NA	NA	NA	NA	NA	NA	NA	0	0	0	0	0	0	0	0	0	0	1	0	0
CONTIG_DRR171884_524:0-34276:0-34221	34221	0.465504	49	0.927238	0	0	217	HK97	1	34161	20	0	0	0	1	1	NA	Bacteroides	Bacteroidaceae	Bacteroidales	Bacteroidia	Bacteroidetes	Bacteria	0	1	1	0	0	0	1	1	1	0	1	0	0
CONTIG_DRR171884_5848:0-3619:0-3564	3564	0.491302	4	0.872054	0	0	89	NA	0	3538	3	0	0	0	0	0	NA	NA	NA	Clostridiales	Clostridia	Firmicutes	Bacteria	0	0	0	0	0	0	0	1	0	0	1	0	0
CONTIG_DRR171884_82:0-98274:0-98219	98219	0.291135	92	0.93938	0	0	24	HK97	1	98121	30	6	1	0	1	1	NA	NA	NA	Bacteroidales	Bacteroidia	Bacteroidetes	Bacteria	0	1	0	0	1	0	1	1	1	0	1	1	0
CONTIG_DRR171885_9770:0-3659:0-3604	3604	0.489179	4	0.8399	0	0	87	NA	0	3572	6	0	0	0	0	0	NA	NA	NA	Clostridiales	Clostridia	Firmicutes	Bacteria	0	0	0	0	0	0	0	1	0	0	1	0	0
CONTIG_DRR171886_10901:0-3270:0-3215	3215	0.475894	3	0.678383	0	0	43	NA	0	3195	0	0	0	0	0	0	NA	NA	NA	NA	NA	NA	Bacteria	0	0	0	0	0	0	0	0	0	0	1	0	0
CONTIG_DRR171886_12665:0-2866:0-2811	2811	0.323728	2	0.670224	0	0	10	NA	0	2787	2	0	0	1	1	0	NA	NA	NA	NA	NA	NA	NA	0	0	0	0	0	0	0	0	0	0	0	0	0
CONTIG_DRR171886_353:0-54941:0-54886	54886	0.461047	76	0.894381	0	0	24	NA	0	54809	27	1	0	1	0	0	NA	NA	NA	NA	NA	Proteobacteria	Bacteria	0	0	0	0	1	1	1	1	0	0	0	0	0
CONTIG_DRR171886_583:0-38268:0-38213	38213	0.501348	50	0.905503	0	0	118	HK97	1	37974	60	13	0	0	1	0	NA	Alistipes	Rikenellaceae	Bacteroidales	Bacteroidia	Bacteroidetes	Bacteria	0	1	0	0	0	0	1	1	0	0	1	1	0
CONTIG_DRR171886_7817:0-4414:0-4324	4324	0.413506	4	0.633441	0	0	307	NA	0	4018	143	0	0	0	0	0	NA	NA	NA	Bacteroidales	Bacteroidia	Bacteroidetes	Bacteria	0	0	0	0	0	0	0	0	0	0	0	0	0
CONTIG_DRR171886_9081:0-3844:0-3789	3789	0.486936	4	0.798892	0	0	102	NA	0	3755	7	0	0	0	0	0	NA	NA	NA	Clostridiales	Clostridia	Firmicutes	Bacteria	0	0	0	0	0	0	0	1	0	0	1	0	0
CONTIG_DRR171887_9122:0-3614:0-3567	3567	0.502944	3	0.805719	0	0	23	NA	0	3487	27	2	0	0	0	0	NA	NA	NA	NA	NA	Firmicutes	Bacteria	0	0	0	0	0	0	0	0	0	0	0	0	0
CONTIG_DRR171888_3529:0-5453:0-5398	5398	0.410708	6	0.760282	0	0	22	NA	0	5378	0	0	0	0	0	0	NA	NA	NA	Bacteroidales	Bacteroidia	Bacteroidetes	Bacteria	0	0	0	0	0	0	0	1	0	0	0	0	0
CONTIG_DRR171889_141:0-95994:0-95939	95939	0.292571	91	0.945194	0	0	22	HK97	1	95845	31	4	1	0	1	1	NA	NA	NA	Bacteroidales	Bacteroidia	Bacteroidetes	Bacteria	0	1	0	0	0	0	1	1	1	1	1	1	0
CONTIG_DRR171890_18356:0-1454:0-1399	1399	0.383846	0	0	0	0	21	NA	0	1379	0	0	0	0	0	0	NA	Veillonella	Veillonellaceae	Veillonellales	Negativicutes	Firmicutes	Bacteria	0	0	0	0	0	0	0	0	0	0	0	0	0
CONTIG_DRR171892_10778:0-2931:0-2876	2876	0.416898	4	0.645688	1	0	24	NA	0	2856	0	0	0	0	0	0	NA	Bacteroides	Bacteroidaceae	Bacteroidales	Bacteroidia	Bacteroidetes	Bacteria	0	0	0	0	0	0	0	1	0	0	1	0	0
CONTIG_DRR171892_193:0-57195:0-57140	57140	0.324694	102	0.947672	1	0	714	HK97	1	56969	37	23	0	0	0	0	NA	NA	NA	NA	NA	Firmicutes	Bacteria	1	1	1	0	1	0	1	1	0	0	1	1	1
CONTIG_DRR171892_320:0-45008:0-44953	44953	0.416346	57	0.918693	0	0	434	HK97	1	44643	19	22	0	0	1	1	NA	NA	NA	Clostridiales	Clostridia	Firmicutes	Bacteria	0	1	1	0	1	0	1	1	1	1	1	1	1
CONTIG_DRR171892_48:0-98028:0-97973	97973	0.29256	94	0.944709	0	0	27	HK97	1	97842	51	3	1	0	1	1	NA	NA	NA	Bacteroidales	Bacteroidia	Bacteroidetes	Bacteria	0	1	0	0	1	0	1	1	1	0	1	1	0
CONTIG_DRR171892_7869:0-3836:0-3781	3781	0.436128	5	0.78392	0	0	30	NA	0	3761	0	0	0	0	0	1	NA	Bacteroides	Bacteroidaceae	Bacteroidales	Bacteroidia	Bacteroidetes	Bacteria	0	0	0	0	0	0	0	0	0	0	0	0	0
CONTIG_DRR171893_5175:0-1837:0-1440	1440	0.365278	1	0.0791667	0	0	24	NA	0	1420	0	0	0	0	0	0	NA	Veillonella	Veillonellaceae	Veillonellales	Negativicutes	Firmicutes	Bacteria	0	0	0	0	0	0	0	0	0	0	0	0	0
CONTIG_DRR171894_785:0-28483:0-28428	28428	0.627093	46	0.911672	0	0	21	HK97	1	28394	7	0	0	0	0	0	NA	NA	NA	NA	NA	Actinobacteria	Bacteria	0	0	0	0	0	0	0	1	0	0	1	1	1
CONTIG_DRR171895_5301:0-2429:0-2374	2374	0.299073	1	0.434709	0	0	34	NA	0	2354	0	0	0	0	0	0	NA	Megamonas	Selenomonadaceae	Selenomonadales	Negativicutes	Firmicutes	Bacteria	0	0	0	0	0	0	0	0	0	0	0	0	0
CONTIG_DRR171896_5854:0-5694:0-5639	5639	0.419933	8	0.778862	0	0	26	NA	0	5619	0	0	0	0	0	0	NA	NA	NA	Bacteroidales	Bacteroidia	Bacteroidetes	Bacteria	0	0	0	0	0	0	0	1	0	0	0	0	0
CONTIG_DRR171898_209:0-15862:0-7878	7878	0.378015	12	0.83016	0	0	33	NA	0	7796	31	0	0	1	0	0	NA	NA	NA	Bacteroidales	Bacteroidia	Bacteroidetes	Bacteria	0	0	0	0	0	0	1	0	0	0	0	0	0
CONTIG_DRR171898_603:0-5906:0-2980	2980	0.348322	3	0.485235	0	0	26	NA	0	2902	18	2	0	0	0	0	NA	NA	NA	NA	NA	Firmicutes	Bacteria	0	0	0	0	0	0	0	0	0	0	0	0	0
CONTIG_DRR171898_672:0-5383:0-2673	2673	0.345305	3	0.573513	0	0	32	NA	0	2653	0	0	0	0	0	1	NA	NA	NA	Clostridiales	Clostridia	Firmicutes	Bacteria	0	0	0	0	0	0	0	0	0	0	0	0	0
CONTIG_DRR171899_1147:0-14047:0-13992	13992	0.52773	18	0.898156	0	0	13	HK97	1	13970	1	0	0	0	0	0	NA	NA	NA	NA	NA	NA	NA	0	1	0	0	1	0	0	1	1	0	1	1	1
CONTIG_DRR171899_6172:0-2853:0-2798	2798	0.514653	2	0.735525	0	0	88	NA	0	2764	7	0	0	0	0	1	NA	NA	NA	NA	NA	NA	Bacteria	0	0	0	0	0	0	0	0	0	0	0	0	0
CONTIG_DRR171899_940:0-16927:0-10150	10150	0.618719	9	0.834975	0	0	27	NA	0	10094	18	0	0	1	0	0	NA	Bifidobacterium	Bifidobacteriaceae	Bifidobacteriales	Actinobacteria	Actinobacteria	Bacteria	0	0	0	0	0	0	1	1	0	0	0	0	0
CONTIG_DRR171900_10246:0-2694:0-2639	2639	0.448276	4	0.651383	0	0	11	NA	0	2619	0	0	0	0	0	0	NA	NA	NA	NA	NA	NA	Bacteria	0	0	0	0	0	0	0	0	0	0	0	0	0
CONTIG_DRR171900_5063:0-5691:0-5639	5639	0.419755	8	0.778862	0	0	25	NA	0	5619	0	0	0	0	0	0	NA	NA	NA	Bacteroidales	Bacteroidia	Bacteroidetes	Bacteria	0	0	0	0	0	0	0	1	0	0	0	0	0
CONTIG_DRR171900_5064:0-5690:0-5635	5635	0.357941	7	0.583496	0	0	10	NA	0	5613	1	0	0	0	0	0	NA	NA	NA	NA	NA	NA	NA	0	0	0	0	0	0	1	0	0	0	0	0	0
CONTIG_DRR171901_209:0-44237:0-44182	44182	0.540175	59	0.940021	0	0	42	HK97	1	44110	26	0	0	0	1	1	NA	NA	NA	NA	NA	Firmicutes	Bacteria	0	1	0	0	1	0	1	1	1	1	1	1	0
CONTIG_DRR171901_33273:0-1340:0-1297	1297	0.394757	1	0.143408	0	0	13	NA	0	1277	0	0	0	0	0	0	NA	Veillonella	Veillonellaceae	Veillonellales	Negativicutes	Firmicutes	Bacteria	0	0	0	0	0	0	0	0	0	0	0	0	0
CONTIG_DRR171902_68:0-5320:0-3660	3660	0.453825	4	0.718033	0	0	214	NA	0	3600	20	0	0	0	0	0	NA	NA	NA	NA	NA	Firmicutes	Bacteria	0	0	0	0	0	0	0	1	0	0	0	0	0
CONTIG_DRR171904_124:0-96926:0-96871	96871	0.292637	92	0.945949	0	0	29	HK97	1	96795	22	4	1	0	1	1	NA	NA	NA	Bacteroidales	Bacteroidia	Bacteroidetes	Bacteria	0	1	0	0	0	0	1	1	1	1	1	1	0
CONTIG_DRR171904_655:0-37516:0-37469	37469	0.271691	58	0.950226	0	0	75	HK97	1	37407	21	0	0	0	1	0	NA	NA	NA	NA	NA	NA	NA	1	0	0	0	0	0	0	1	0	0	1	1	0
CONTIG_DRR171906_4582:0-5617:0-2783	2783	0.41502	2	0.609055	0	0	233	NA	0	2763	0	0	0	1	0	1	NA	NA	NA	Bacteroidales	Bacteroidia	Bacteroidetes	Bacteria	0	0	0	0	0	0	0	0	0	0	0	0	0
CONTIG_DRR171906_5452:0-4699:0-4666	4666	0.345478	6	0.772182	0	0	10	NA	0	4586	8	12	0	0	0	0	NA	NA	NA	NA	NA	NA	NA	0	0	0	0	0	0	0	0	0	0	1	0	0
CONTIG_DRR171906_5535:0-4631:0-4314	4314	0.430691	9	0.856745	0	0	175	NA	0	4264	15	0	0	1	1	0	NA	NA	NA	Bacteroidales	Bacteroidia	Bacteroidetes	Bacteria	0	0	0	0	0	0	1	0	0	0	0	0	0
CONTIG_DRR171907_3942:0-6691:0-6636	6636	0.368897	8	0.892405	0	0	52	MicroMCP	0	6616	0	0	0	0	0	1	NA	Bacteroides	Bacteroidaceae	Bacteroidales	Bacteroidia	Bacteroidetes	Bacteria	0	0	0	0	0	0	0	0	0	0	0	0	0
CONTIG_DRR171908_372:0-57283:0-57228	57228	0.484431	104	0.857098	0	0	619	HK97	1	57182	13	0	0	0	0	0	NA	Faecalibacterium	Ruminococcaceae	Clostridiales	Clostridia	Firmicutes	Bacteria	1	1	0	0	1	0	0	1	1	0	1	1	0
CONTIG_DRR171909_1921:0-5269:0-4922	4922	0.449411	6	0.733239	0	0	274	NA	0	4862	20	0	0	0	0	0	NA	NA	NA	Clostridiales	Clostridia	Firmicutes	Bacteria	0	0	0	0	0	0	0	1	0	0	0	0	0
CONTIG_DRR171910_5736:54-7070:0-6754	6754	0.42138	9	0.730678	0	0	306	NA	0	6656	39	0	0	0	0	0	NA	NA	NA	Clostridiales	Clostridia	Firmicutes	Bacteria	0	0	0	1	0	0	1	1	0	0	0	0	0
CONTIG_DRR171910_8251:0-4814:0-4759	4759	0.452616	6	0.850389	0	0	32	NA	0	4721	9	0	0	0	0	0	NA	NA	NA	NA	NA	Firmicutes	Bacteria	0	0	0	0	0	0	0	0	0	0	1	0	0
CONTIG_DRR171910_8548:0-4632:0-4577	4577	0.381036	7	0.560411	0	0	22	NA	0	4529	14	0	0	0	0	0	NA	NA	Lachnospiraceae	Clostridiales	Clostridia	Firmicutes	Bacteria	0	0	0	0	0	0	0	1	0	0	0	0	0
CONTIG_DRR171911_3544:0-6685:0-6630	6630	0.400905	8	0.920814	0	0	106	MicroMCP	0	6610	0	0	0	0	0	0	NA	NA	Odoribacteraceae	Bacteroidales	Bacteroidia	Bacteroidetes	Bacteria	0	0	0	0	0	0	0	0	0	0	0	0	0
CONTIG_DRR171911_4214:0-5695:0-5640	5640	0.420035	9	0.823404	0	0	29	NA	0	5620	0	0	0	0	0	0	NA	NA	NA	Bacteroidales	Bacteroidia	Bacteroidetes	Bacteria	0	0	0	0	0	0	0	1	0	0	0	0	0
CONTIG_DRR171911_537:0-36205:0-36150	36150	0.363762	47	0.864647	0	0	51	NA	0	35851	110	13	0	0	0	0	NA	NA	NA	Bacteroidales	Bacteroidia	Bacteroidetes	Bacteria	0	0	0	0	0	1	1	1	0	0	0	0	0
CONTIG_DRR171911_7178:0-3625:0-3570	3570	0.490476	4	0.847899	0	0	107	NA	0	3544	3	0	0	0	0	0	NA	NA	NA	Clostridiales	Clostridia	Firmicutes	Bacteria	0	0	0	0	0	0	0	1	0	0	1	0	0
CONTIG_DRR171912_4340:0-7190:0-5962	5962	0.501174	8	0.876551	0	0	41	NA	0	5942	0	0	0	0	0	0	NA	NA	NA	NA	NA	Firmicutes	Bacteria	0	0	0	0	0	0	0	0	0	0	1	0	0
CONTIG_DRR171913_1561:0-18723:0-9312	9312	0.617375	8	0.632088	0	0	37	NA	0	5592	1850	0	0	0	0	0	NA	Bifidobacterium	Bifidobacteriaceae	Bifidobacteriales	Actinobacteria	Actinobacteria	Bacteria	0	0	0	0	1	0	1	1	0	0	0	0	0
CONTIG_DRR171913_9453:0-3842:0-3787	3787	0.488249	4	0.798521	0	0	99	NA	0	3767	0	0	0	0	0	0	NA	NA	NA	Clostridiales	Clostridia	Firmicutes	Bacteria	0	0	0	0	0	0	0	1	0	0	1	0	0
CONTIG_DRR171915_1092:0-29632:0-29587	29587	0.433265	40	0.957279	0	0	26	HK97	1	29509	29	0	0	0	0	0	NA	NA	NA	NA	NA	NA	NA	0	0	0	0	0	0	1	1	1	0	1	1	0
CONTIG_DRR171915_12894:0-3775:0-3720	3720	0.448118	4	0.709677	0	0	57	NA	0	3661	18	1	0	0	0	0	NA	NA	Lachnospiraceae	Clostridiales	Clostridia	Firmicutes	Bacteria	0	0	0	0	0	0	1	0	0	0	0	0	0
CONTIG_DRR171915_226:0-82221:0-82166	82166	0.346275	103	0.942835	0	0	131	HK97	1	81932	107	0	0	0	1	1	NA	Bacteroides	Bacteroidaceae	Bacteroidales	Bacteroidia	Bacteroidetes	Bacteria	1	1	0	0	1	0	0	1	1	0	1	1	0
CONTIG_DRR171915_9395:0-4939:0-3247	3247	0.594395	4	0.754851	0	0	32	NA	0	3227	0	0	0	0	0	0	NA	NA	NA	Clostridiales	Clostridia	Firmicutes	Bacteria	0	0	0	0	0	0	0	1	0	0	1	0	0
CONTIG_DRR171917_1857:0-8064:0-8009	8009	0.396179	10	0.627045	0	0	16	NA	0	7929	30	0	0	0	0	0	NA	NA	NA	NA	NA	NA	Bacteria	0	0	0	0	0	0	0	0	0	0	0	0	0
CONTIG_DRR171917_491:0-33376:0-33338	33338	0.36022	45	0.911482	0	0	38	NA	0	33037	102	19	0	0	0	0	NA	NA	NA	Bacteroidales	Bacteroidia	Bacteroidetes	Bacteria	0	0	0	0	0	1	1	1	0	0	0	0	0
CONTIG_DRR171918_4243:0-6215:0-6160	6160	0.611526	6	0.745617	0	0	77	NA	0	6138	1	0	0	1	0	0	NA	Bifidobacterium	Bifidobacteriaceae	Bifidobacteriales	Actinobacteria	Actinobacteria	Bacteria	0	0	0	0	0	0	1	1	0	0	0	0	0
CONTIG_DRR171918_9035:0-3077:0-3022	3022	0.588021	4	0.808074	0	0	46	NA	0	3002	0	0	0	0	0	1	NA	NA	NA	NA	NA	Actinobacteria	Bacteria	0	0	0	0	0	0	0	1	0	0	0	0	0
CONTIG_DRR171919_1581:0-10620:0-6358	6358	0.412237	12	0.782793	0	0	39	NA	0	6256	41	0	0	1	0	1	NA	NA	NA	Bacteroidales	Bacteroidia	Bacteroidetes	Bacteria	0	0	0	0	0	0	0	0	0	0	0	0	0
CONTIG_DRR171919_3258:0-5204:0-5150	5150	0.506602	6	0.800388	0	0	107	NA	0	5130	0	0	0	0	0	0	NA	NA	NA	NA	NA	Firmicutes	Bacteria	0	0	0	0	0	0	0	0	0	0	1	0	0
CONTIG_DRR171919_6264:0-2771:0-2716	2716	0.496318	3	0.635125	0	0	26	NA	0	2696	0	0	0	0	0	0	NA	NA	NA	NA	NA	Firmicutes	Bacteria	0	0	0	0	0	0	0	0	0	0	0	0	0
CONTIG_DRR171920_19038:0-2021:0-1966	1966	0.369786	2	0.523398	0	0	13	NA	0	1946	0	0	0	0	0	0	NA	NA	NA	NA	NA	NA	NA	0	0	0	0	0	0	0	1	0	0	0	0	0
CONTIG_DRR171920_350:0-62612:0-62557	62557	0.383746	78	0.843215	0	0	591	NA	0	61142	665	16	0	0	0	1	NA	Ruminococcus	Ruminococcaceae	Clostridiales	Clostridia	Firmicutes	Bacteria	1	0	0	0	1	0	1	1	0	0	1	0	0
CONTIG_DRR171920_5508:0-6061:0-5962	5962	0.502516	8	0.876551	0	0	39	NA	0	5942	0	0	0	0	0	0	NA	NA	NA	Clostridiales	Clostridia	Firmicutes	Bacteria	0	0	0	0	0	0	0	0	0	0	1	0	0
CONTIG_DRR171920_8687:0-3941:0-3903	3903	0.423777	4	0.846272	0	0	52	NA	0	3857	13	0	0	0	0	0	NA	Ruminococcus	Ruminococcaceae	Clostridiales	Clostridia	Firmicutes	Bacteria	0	0	0	0	0	0	0	0	0	0	0	0	0
CONTIG_DRR171921_13020:0-2438:0-2383	2383	0.300462	1	0.43055	0	0	29	NA	0	2363	0	0	0	0	0	0	NA	Megamonas	Selenomonadaceae	Selenomonadales	Negativicutes	Firmicutes	Bacteria	0	0	0	0	0	0	0	0	0	0	0	0	0
CONTIG_DRR171921_153:0-95454:0-95399	95399	0.291523	91	0.948972	0	0	25	HK97	1	95307	27	6	1	0	1	1	NA	NA	NA	Bacteroidales	Bacteroidia	Bacteroidetes	Bacteria	0	1	0	0	0	0	1	1	1	1	1	1	0
CONTIG_DRR171921_196:0-86193:0-86138	86138	0.362221	114	0.944287	0	0	48	HK97	1	85954	82	0	0	0	1	1	NA	Bacteroides	Bacteroidaceae	Bacteroidales	Bacteroidia	Bacteroidetes	Bacteria	1	1	0	0	1	0	0	1	1	0	1	1	0
CONTIG_DRR171922_53:0-86489:0-86434	86434	0.361733	118	0.947509	0	0	41	HK97	1	86368	23	0	0	0	1	1	NA	Bacteroides	Bacteroidaceae	Bacteroidales	Bacteroidia	Bacteroidetes	Bacteria	1	1	0	0	1	0	0	1	1	0	1	1	0
CONTIG_DRR171923_11854:0-2772:0-2717	2717	0.494663	3	0.634891	0	0	27	NA	0	2697	0	0	0	0	0	0	NA	NA	NA	NA	NA	Firmicutes	Bacteria	0	0	0	0	0	0	0	0	0	0	0	0	0
CONTIG_DRR171923_2413:0-11654:0-11599	11599	0.497802	15	0.881455	0	0	15	NA	0	11544	4	9	0	0	0	1	NA	NA	NA	NA	NA	NA	Bacteria	0	1	0	0	1	0	0	1	0	0	0	0	0
CONTIG_DRR171923_650:0-34001:0-33946	33946	0.621458	53	0.912744	0	0	171	HK97	1	33926	0	0	0	0	0	0	NA	NA	NA	NA	NA	NA	Bacteria	1	1	0	0	1	0	1	1	0	0	1	0	1
CONTIG_DRR171923_8174:0-3815:0-3783	3783	0.485858	5	0.867565	0	0	52	NA	0	3763	0	0	0	0	0	0	NA	NA	NA	Clostridiales	Clostridia	Firmicutes	Bacteria	0	0	0	0	0	0	0	1	0	0	1	0	0
CONTIG_DRR171925_13221:0-2839:0-2784	2784	0.415589	3	0.72306	0	0	226	NA	0	2764	0	0	0	1	0	1	NA	NA	NA	Bacteroidales	Bacteroidia	Bacteroidetes	Bacteria	0	0	0	0	0	0	0	0	0	0	0	0	0
CONTIG_DRR171926_3021:0-6767:0-6712	6712	0.61025	8	0.733462	0	0	86	NA	0	6682	5	0	0	0	0	0	NA	Bifidobacterium	Bifidobacteriaceae	Bifidobacteriales	Actinobacteria	Actinobacteria	Bacteria	0	0	0	0	1	0	1	1	0	0	0	0	0
CONTIG_DRR171928_2875:0-5403:0-5348	5348	0.527487	8	0.853216	0	0	22	NA	0	5328	0	0	0	0	0	1	NA	NA	NA	NA	NA	NA	Bacteria	0	0	0	0	0	0	0	0	0	0	1	0	0
CONTIG_DRR171928_3005:0-5171:0-5130	5130	0.502144	7	0.831579	0	0	109	NA	0	5110	0	0	0	0	0	0	NA	NA	NA	NA	NA	Firmicutes	Bacteria	0	0	0	0	0	0	0	0	0	0	1	0	0
CONTIG_DRR171928_3646:0-4274:0-4219	4219	0.403413	5	0.763688	0	0	14	NA	0	4197	1	0	0	1	0	0	NA	Streptococcus	Streptococcaceae	Lactobacillales	Bacilli	Firmicutes	Bacteria	0	0	0	0	0	0	0	0	0	0	0	0	0
CONTIG_DRR171930_1339:0-21800:0-21748	21748	0.444777	28	0.969606	0	0	10	HK97	1	21728	0	0	0	0	0	0	NA	NA	NA	NA	NA	NA	NA	0	0	0	0	0	0	0	0	1	0	1	1	0
CONTIG_DRR171930_5766:0-6096:0-6049	6049	0.415275	7	0.757811	0	0	15	NA	0	6029	0	0	0	0	0	0	NA	NA	NA	NA	NA	NA	NA	0	0	0	0	0	0	1	0	0	0	0	0	0
CONTIG_DRR171930_621:0-40241:0-40174	40174	0.447951	46	0.922985	0	0	143	HK97	1	40058	27	9	0	0	1	0	NA	NA	NA	NA	NA	NA	Bacteria	0	0	0	0	0	0	0	0	1	0	0	1	0
CONTIG_DRR171932_11118:0-3101:0-3047	3047	0.360683	4	0.543485	0	0	18	NA	0	3027	0	0	0	0	0	1	NA	NA	NA	Clostridiales	Clostridia	Firmicutes	Bacteria	0	0	0	0	0	0	0	0	0	0	0	0	0
CONTIG_DRR171932_2855:68-10226:0-5299	5299	0.503491	5	0.703718	0	0	125	NA	0	5279	0	0	0	0	0	0	NA	NA	NA	NA	NA	Firmicutes	Bacteria	0	0	0	0	0	0	0	0	0	0	1	0	0
CONTIG_DRR171933_15410:0-2855:0-2800	2800	0.585	2	0.718929	0	0	28	NA	0	2780	0	0	0	0	0	1	NA	NA	NA	NA	NA	Actinobacteria	Bacteria	0	0	0	0	0	0	0	1	0	0	0	0	0
CONTIG_DRR171933_5784:0-6206:0-6151	6151	0.611933	6	0.746708	0	0	78	NA	0	6129	1	0	0	1	0	0	NA	Bifidobacterium	Bifidobacteriaceae	Bifidobacteriales	Actinobacteria	Actinobacteria	Bacteria	0	0	0	0	0	0	1	1	0	0	0	0	0
CONTIG_DRR171933_642:0-39958:0-39903	39903	0.281884	54	0.917299	0	0	130	HK97	1	39863	10	0	0	0	0	0	Intestinibacter bartlettii	Intestinibacter	Peptostreptococcaceae	Clostridiales	Clostridia	Firmicutes	Bacteria	0	0	0	0	1	0	1	1	1	0	1	1	1
CONTIG_DRR171934_12649:0-1681:0-1626	1626	0.449569	2	0.570111	0	0	13	NA	0	1606	0	0	0	0	0	0	NA	NA	NA	Clostridiales	Clostridia	Firmicutes	Bacteria	0	0	0	0	0	0	0	0	0	0	0	0	0
CONTIG_DRR171934_69:0-98138:0-98083	98083	0.29159	92	0.949889	0	0	26	HK97	1	97965	40	6	1	0	1	1	NA	NA	NA	Bacteroidales	Bacteroidia	Bacteroidetes	Bacteria	0	1	0	0	0	0	1	1	1	1	1	1	0
CONTIG_DRR171934_691:0-15519:0-7788	7788	0.299692	12	0.876733	0	0	42	InoMCP	0	7768	0	0	0	0	0	0	NA	NA	NA	NA	NA	Firmicutes	Bacteria	1	0	0	0	0	0	0	1	0	0	0	0	0
CONTIG_DRR171935_2998:0-7673:0-7632	7632	0.629193	9	0.801101	0	0	159	NA	0	7562	25	0	0	1	0	0	NA	Bifidobacterium	Bifidobacteriaceae	Bifidobacteriales	Actinobacteria	Actinobacteria	Bacteria	0	0	0	0	0	0	1	1	0	0	0	0	0
CONTIG_DRR171935_6809:0-3598:0-3558	3558	0.482856	4	0.840641	0	0	68	NA	0	3538	0	0	0	0	0	1	NA	NA	NA	Clostridiales	Clostridia	Firmicutes	Bacteria	0	0	0	0	0	0	0	1	0	0	1	0	0
CONTIG_DRR171935_8598:0-2930:0-2875	2875	0.41113	2	0.759652	0	0	10	NA	0	2855	0	0	0	0	0	0	NA	NA	NA	NA	NA	NA	NA	0	0	0	0	0	0	0	0	0	0	0	0	0
CONTIG_DRR171936_268:0-47164:0-47109	47109	0.386508	60	0.949627	0	0	266	NA	1	47089	0	0	0	0	0	0	NA	NA	NA	NA	NA	NA	Bacteria	1	0	0	0	0	0	0	0	0	0	1	1	0
CONTIG_DRR171938_195:0-73246:0-73191	73191	0.45093	77	0.831455	4	0	73	NA	0	73006	65	10	0	0	0	0	NA	Bacteroides	Bacteroidaceae	Bacteroidales	Bacteroidia	Bacteroidetes	Bacteria	0	0	0	0	1	1	1	1	0	1	0	0	0
CONTIG_DRR171938_466:0-40027:0-39972	39972	0.629441	49	0.927799	0	0	36	HK97	1	39920	16	0	0	0	0	0	NA	NA	NA	NA	NA	NA	NA	0	0	0	0	1	0	0	1	1	1	1	1	1
CONTIG_DRR171939_19867:0-1715:0-1660	1660	0.320482	1	0.562048	0	0	8	NA	0	1640	0	0	0	0	0	0	NA	NA	NA	NA	NA	NA	NA	0	0	0	0	0	0	0	0	0	0	0	0	0
CONTIG_DRR171939_358:0-47526:0-47471	47471	0.457711	72	0.909776	1	0	950	HK97	1	47349	51	0	0	0	1	1	NA	NA	NA	NA	NA	Firmicutes	Bacteria	0	0	0	1	1	0	1	1	1	1	1	0	1
CONTIG_DRR171942_18493:0-1392:0-1337	1337	0.507105	3	0.760658	0	0	19	NA	0	1307	5	0	0	0	0	0	Ruminococcus flavefaciens	Ruminococcus	Ruminococcaceae	Clostridiales	Clostridia	Firmicutes	Bacteria	0	0	0	0	0	0	0	0	0	0	0	0	0
CONTIG_DRR171943_2598:0-6700:0-5066	5066	0.45381	5	0.798855	0	0	381	NA	0	5040	3	0	0	0	0	1	NA	NA	NA	NA	NA	Firmicutes	Bacteria	0	0	0	0	0	0	0	0	0	0	0	0	0
CONTIG_DRR171944_17298:0-1601:0-1546	1546	0.514877	3	0.648124	0	0	8	NA	0	1526	0	0	0	1	0	0	NA	NA	NA	NA	NA	NA	NA	0	0	0	0	0	0	0	0	0	0	0	0	0
CONTIG_DRR171944_6372:0-3834:0-3779	3779	0.370998	5	0.821646	0	0	12	NA	0	3759	0	0	0	1	0	0	NA	NA	NA	NA	NA	NA	NA	0	0	0	0	1	0	0	0	0	0	0	0	0
CONTIG_DRR171945_3387:0-6588:0-6533	6533	0.373182	9	0.928517	0	0	39	MicroMCP	0	6513	0	0	0	0	0	1	Bacteroides caccae	Bacteroides	Bacteroidaceae	Bacteroidales	Bacteroidia	Bacteroidetes	Bacteria	0	0	0	0	0	0	0	0	0	0	0	0	0
CONTIG_DRR171946_3036:0-4295:0-4240	4240	0.395519	5	0.756368	0	0	10	NA	0	4220	0	0	0	1	0	0	NA	NA	NA	NA	NA	NA	NA	0	0	0	0	0	0	0	0	0	0	0	0	0
CONTIG_DRR171946_366:0-29382:0-29327	29327	0.545709	45	0.888021	0	0	26	HK97	1	29255	23	2	0	0	0	0	NA	NA	NA	NA	NA	NA	Bacteria	0	0	0	0	1	0	0	1	1	0	1	1	0
CONTIG_DRR171947_15615:0-2377:0-2282	2282	0.451358	3	0.70333	0	0	92	NA	0	2262	0	0	0	0	0	0	NA	NA	NA	NA	NA	NA	Bacteria	0	0	0	0	0	0	0	0	0	0	0	0	0
CONTIG_DRR171947_198:0-49865:0-49810	49810	0.517647	66	0.913792	0	0	1059	HK97	1	49758	16	0	0	0	1	1	NA	NA	NA	Clostridiales	Clostridia	Firmicutes	Bacteria	0	0	0	1	1	0	1	1	1	1	1	0	1
CONTIG_DRR171947_25586:0-1679:0-1624	1624	0.458744	2	0.570813	0	0	10	NA	0	1604	0	0	0	0	0	0	NA	NA	NA	NA	NA	NA	NA	0	0	0	0	0	0	0	0	0	0	0	0	0
CONTIG_DRR171947_3351:0-6713:0-6658	6658	0.40027	7	0.884049	0	0	45	MicroMCP	0	6638	0	0	0	0	0	1	NA	NA	Odoribacteraceae	Bacteroidales	Bacteroidia	Bacteroidetes	Bacteria	0	0	0	0	0	0	0	0	0	0	0	0	0
CONTIG_DRR171947_342:0-35394:0-35339	35339	0.524803	51	0.92405	0	0	414	HK97	1	35189	65	0	0	0	1	1	NA	NA	Ruminococcaceae	Clostridiales	Clostridia	Firmicutes	Bacteria	0	0	0	0	0	0	0	1	1	1	1	1	1
CONTIG_DRR171947_7141:0-4046:0-3991	3991	0.621899	7	0.777249	0	0	38	NA	0	3927	22	0	0	0	0	0	[Clostridium] aminophilum	Lachnoclostridium	Lachnospiraceae	Clostridiales	Clostridia	Firmicutes	Bacteria	0	0	0	0	0	0	0	0	0	0	0	0	0
CONTIG_DRR171947_7438:0-3944:0-3889	3889	0.454873	4	0.722037	0	0	28	NA	0	3869	0	0	0	0	0	0	NA	Ruminococcus	Ruminococcaceae	Clostridiales	Clostridia	Firmicutes	Bacteria	0	0	0	0	0	0	0	1	0	0	0	0	0
CONTIG_DRR171948_19863:0-1498:0-1443	1443	0.365904	2	0.297297	0	0	25	NA	0	1423	0	0	0	0	0	0	NA	Veillonella	Veillonellaceae	Veillonellales	Negativicutes	Firmicutes	Bacteria	0	0	0	0	0	0	0	0	0	0	0	0	0
CONTIG_DRR171948_2798:0-8391:0-8336	8336	0.446137	11	0.779151	0	0	7	NA	0	8316	0	0	0	0	0	0	NA	NA	NA	NA	NA	NA	NA	0	0	0	0	0	0	0	1	0	0	0	1	0
CONTIG_DRR171949_3116:0-6444:0-6389	6389	0.394584	8	0.697762	0	0	13	NA	0	6311	29	0	0	0	0	0	NA	NA	NA	NA	NA	NA	Bacteria	0	0	0	0	0	0	0	0	0	0	0	0	0
CONTIG_DRR171949_4422:0-4730:0-4670	4670	0.425696	7	0.790792	0	0	133	NA	0	4640	5	0	0	1	1	1	NA	NA	NA	Bacteroidales	Bacteroidia	Bacteroidetes	Bacteria	0	0	0	0	0	0	1	0	0	0	0	0	0
CONTIG_DRR171951_4194:0-6512:0-6457	6457	0.643488	9	0.867431	0	0	7	NA	0	6437	0	0	0	0	0	0	NA	NA	NA	NA	NA	NA	NA	0	0	0	0	0	0	1	0	0	0	0	0	0
CONTIG_DRR171951_4221:0-6467:0-6412	6412	0.377729	6	0.904866	0	0	92	MicroMCP	0	6392	0	0	0	0	0	1	NA	Bacteroides	Bacteroidaceae	Bacteroidales	Bacteroidia	Bacteroidetes	Bacteria	0	0	0	0	0	0	0	0	0	0	0	0	0
CONTIG_DRR171951_9651:0-2876:0-2821	2821	0.314073	2	0.65296	0	0	11	NA	0	2801	0	0	0	0	0	0	NA	NA	NA	NA	NA	NA	NA	0	0	0	0	0	0	0	0	0	0	1	0	0
CONTIG_DRR171953_11353:0-2936:0-2881	2881	0.31135	3	0.728914	0	0	14	NA	0	2861	0	0	0	0	0	0	NA	Fusobacterium	Fusobacteriaceae	Fusobacteriales	Fusobacteriia	Fusobacteria	Bacteria	0	0	0	0	0	0	0	1	0	0	0	0	0
CONTIG_DRR171954_100:0-97239:0-97184	97184	0.291704	90	0.946853	0	0	29	HK97	1	97100	26	4	1	0	1	1	NA	NA	NA	Bacteroidales	Bacteroidia	Bacteroidetes	Bacteria	0	1	0	0	0	0	1	1	1	1	1	1	0
CONTIG_DRR171954_11453:0-2807:0-2752	2752	0.585029	2	0.724927	0	0	27	NA	0	2732	0	0	0	0	0	1	NA	NA	NA	NA	NA	Actinobacteria	Bacteria	0	0	0	0	0	0	0	1	0	0	0	0	0
CONTIG_DRR171955_2380:1453-13428:0-7577	7577	0.299063	9	0.69645	0	0	12	NA	0	7555	1	0	0	0	0	0	NA	NA	NA	NA	NA	NA	NA	0	0	0	0	0	0	0	0	0	0	1	0	0
CONTIG_DRR171955_7697:0-4004:0-3949	3949	0.635351	4	0.815143	0	0	82	NA	0	3905	12	0	0	0	0	0	NA	Bifidobacterium	Bifidobacteriaceae	Bifidobacteriales	Actinobacteria	Actinobacteria	Bacteria	0	0	0	0	0	0	1	0	0	0	0	0	0
CONTIG_DRR171956_127:0-97812:0-97757	97757	0.290762	89	0.944802	0	0	26	HK97	1	97688	23	1	1	0	1	1	NA	NA	NA	Bacteroidales	Bacteroidia	Bacteroidetes	Bacteria	0	1	0	0	0	0	1	0	1	1	1	1	0
CONTIG_DRR171957_2881:0-10010:0-9952	9952	0.416499	14	0.792805	0	0	26	InoMCP	1	9890	21	0	0	0	0	0	NA	NA	NA	Clostridiales	Clostridia	Firmicutes	Bacteria	1	0	0	0	0	0	0	1	0	0	1	0	0
CONTIG_DRR171957_8273:0-3349:0-3260	3260	0.362577	3	0.471166	0	0	21	NA	0	3236	2	0	0	0	0	1	NA	NA	NA	Clostridiales	Clostridia	Firmicutes	Bacteria	0	0	0	0	0	0	0	0	0	0	0	0	0
CONTIG_DRR171958_12018:0-2932:0-2877	2877	0.416754	4	0.645464	1	0	25	NA	0	2857	0	0	0	0	0	0	NA	Bacteroides	Bacteroidaceae	Bacteroidales	Bacteroidia	Bacteroidetes	Bacteria	0	0	0	0	0	0	0	1	0	0	1	0	0
CONTIG_DRR171958_12692:0-2784:0-2729	2729	0.504947	3	0.635398	0	0	20	NA	0	2709	0	0	0	0	0	0	NA	NA	NA	NA	NA	NA	NA	0	0	0	0	0	0	0	0	0	0	0	0	0
CONTIG_DRR171958_419:0-57807:0-57771	57771	0.422721	79	0.935971	1	0	565	HK97	1	57731	10	0	0	0	1	1	NA	NA	NA	Bacteroidales	Bacteroidia	Bacteroidetes	Bacteria	0	0	0	0	1	0	0	1	1	1	1	0	0
CONTIG_DRR171958_8569:0-4059:0-4004	4004	0.453297	5	0.678821	0	0	9	NA	0	3929	11	11	0	0	0	0	NA	NA	NA	NA	NA	NA	NA	0	0	0	0	0	0	0	0	0	0	0	0	0
CONTIG_DRR171960_634:0-37965:0-37917	37917	0.55516	43	0.8022	0	0	95	HK97	1	37057	292	44	0	0	0	0	NA	NA	NA	NA	NA	NA	Bacteria	0	0	0	0	0	0	0	1	1	0	1	0	0
CONTIG_DRR171961_4225:0-7488:0-7433	7433	0.310642	11	0.750706	0	0	9	NA	0	7391	11	0	0	0	0	0	NA	NA	NA	NA	NA	NA	NA	0	0	0	0	0	0	0	0	0	0	0	0	0
CONTIG_DRR171963_5135:20-5139:0-5083	5083	0.4458	10	0.893567	0	0	1010	NA	0	5063	0	0	0	0	0	0	NA	NA	NA	NA	NA	NA	Bacteria	0	0	0	0	0	0	0	0	0	0	0	0	0
CONTIG_DRR171963_6301:0-4173:0-4118	4118	0.422535	4	0.767848	0	0	61	NA	0	4098	0	0	0	0	0	0	NA	NA	NA	NA	NA	Firmicutes	Bacteria	0	0	0	0	0	0	0	0	0	0	1	0	0
CONTIG_DRR171963_899:0-28273:0-28218	28218	0.613651	49	0.91633	0	0	31	HK97	1	28182	8	0	0	0	0	0	NA	NA	NA	NA	NA	Actinobacteria	Bacteria	0	0	0	0	0	0	0	1	0	0	1	1	1
CONTIG_DRR171964_558:0-40340:0-40288	40288	0.445567	49	0.919703	0	0	69	HK97	1	40220	24	0	0	0	1	0	NA	NA	NA	NA	NA	NA	Bacteria	0	0	0	0	0	0	0	0	1	0	0	1	0
CONTIG_DRR171965_6294:0-2729:0-2674	2674	0.344802	3	0.573298	0	0	32	NA	0	2654	0	0	0	0	0	1	NA	NA	NA	Clostridiales	Clostridia	Firmicutes	Bacteria	0	0	0	0	0	0	0	0	0	0	0	0	0
CONTIG_DRR171966_256:0-60020:0-59965	59965	0.522371	95	0.921438	1	0	42	HK97	1	59789	69	6	0	0	1	1	Faecalibacterium prausnitzii	Faecalibacterium	Ruminococcaceae	Clostridiales	Clostridia	Firmicutes	Bacteria	0	0	1	0	0	1	0	1	1	0	1	0	0
CONTIG_DRR171967_346:0-46043:0-45970	45970	0.488471	55	0.906852	0	0	12	NA	1	45632	130	18	0	0	0	0	NA	Alistipes	Rikenellaceae	Bacteroidales	Bacteroidia	Bacteroidetes	Bacteria	0	1	0	0	1	0	1	1	1	0	1	0	0
CONTIG_DRR171968_175:0-53637:0-53604	53604	0.345422	65	0.914316	0	0	63	NA	1	53435	66	3	0	0	0	0	NA	NA	NA	Bacteroidales	Bacteroidia	Bacteroidetes	Bacteria	0	1	0	0	0	0	1	1	1	0	1	1	0
CONTIG_DRR171968_4046:0-3734:0-3679	3679	0.664855	4	0.858657	0	0	43	NA	0	3659	0	0	0	1	0	0	NA	Bifidobacterium	Bifidobacteriaceae	Bifidobacteriales	Actinobacteria	Actinobacteria	Bacteria	0	0	0	0	0	0	1	0	0	0	0	0	0
CONTIG_DRR171968_5027:0-2984:0-2929	2929	0.406623	4	0.800956	0	0	13	NA	0	2909	0	0	0	0	0	0	NA	NA	NA	NA	NA	NA	NA	0	0	0	0	0	0	0	0	0	0	0	0	0
CONTIG_DRR171969_4552:0-6131:0-5946	5946	0.510091	8	0.878406	0	0	37	NA	0	5926	0	0	0	0	0	0	NA	NA	NA	NA	NA	Firmicutes	Bacteria	0	0	0	0	0	0	0	0	0	0	1	0	0
CONTIG_DRR171969_5796:0-5013:0-4958	4958	0.411053	8	0.822912	0	0	11	NA	0	4904	17	0	0	0	0	1	NA	NA	NA	NA	NA	NA	NA	0	0	0	0	1	0	0	1	0	0	0	0	0
CONTIG_DRR171969_6572:0-4505:0-4450	4450	0.369888	5	0.790112	0	0	14	NA	0	4430	0	0	0	1	0	0	NA	Streptococcus	Streptococcaceae	Lactobacillales	Bacilli	Firmicutes	Bacteria	0	0	0	0	0	0	1	0	0	0	0	0	0
CONTIG_DRR171970_3088:0-10686:0-8677	8677	0.58511	7	0.460528	0	0	31	NA	0	3909	2374	0	0	0	0	0	NA	NA	NA	NA	NA	Actinobacteria	Bacteria	0	0	0	0	0	0	0	0	0	0	0	0	0
CONTIG_DRR171970_8709:0-3701:0-3646	3646	0.484092	4	0.775096	0	0	86	NA	0	3614	6	0	0	0	0	0	NA	NA	NA	Clostridiales	Clostridia	Firmicutes	Bacteria	0	0	0	0	0	0	0	1	0	0	0	0	0
CONTIG_DRR171970_954:0-30301:0-30251	30251	0.546759	50	0.899177	0	0	29	HK97	1	30199	16	0	0	0	0	0	NA	NA	NA	NA	NA	NA	Bacteria	0	0	0	0	1	0	0	1	1	0	1	1	0
CONTIG_DRR171972_8039:0-3834:0-3779	3779	0.43927	6	0.839111	0	0	35	NA	0	3759	0	0	0	0	0	1	NA	Bacteroides	Bacteroidaceae	Bacteroidales	Bacteroidia	Bacteroidetes	Bacteria	0	0	0	0	0	0	0	0	0	0	0	0	0
CONTIG_DRR171973_2758:0-6756:0-6718	6718	0.615957	8	0.711372	0	0	132	NA	0	6660	19	0	0	1	0	0	NA	Bifidobacterium	Bifidobacteriaceae	Bifidobacteriales	Actinobacteria	Actinobacteria	Bacteria	0	0	0	0	0	0	1	1	0	0	0	0	0
CONTIG_DRR171975_1714:0-14601:0-7267	7267	0.45397	7	0.643594	0	0	18	NA	0	6080	576	5	0	0	0	0	NA	NA	NA	NA	NA	NA	Bacteria	0	0	0	0	0	0	0	0	0	0	0	0	0
CONTIG_DRR171975_7459:0-3761:0-3662	3662	0.662753	4	0.786455	0	0	51	NA	0	3642	0	0	0	1	0	0	NA	Bifidobacterium	Bifidobacteriaceae	Bifidobacteriales	Actinobacteria	Actinobacteria	Bacteria	0	0	0	0	0	0	1	0	0	0	0	0	0
CONTIG_DRR171975_8201:0-3431:0-3376	3376	0.34923	2	0.406991	0	0	36	NA	0	3340	8	0	0	1	0	0	NA	Streptococcus	Streptococcaceae	Lactobacillales	Bacilli	Firmicutes	Bacteria	0	0	0	0	0	0	0	0	0	0	0	0	0
CONTIG_DRR171976_4214:0-6533:0-6478	6478	0.612226	7	0.743285	0	0	86	NA	0	6448	5	0	0	1	0	0	NA	Bifidobacterium	Bifidobacteriaceae	Bifidobacteriales	Actinobacteria	Actinobacteria	Bacteria	0	0	0	0	0	0	1	1	0	0	0	0	0
CONTIG_DRR171976_5677:0-4942:0-4887	4887	0.365459	6	0.5531	0	0	21	NA	0	4839	14	0	0	0	0	0	NA	NA	NA	Clostridiales	Clostridia	Firmicutes	Bacteria	0	0	0	0	0	0	0	1	0	0	0	0	0
CONTIG_DRR171978_356:0-36131:0-36080	36080	0.498171	43	0.935089	0	0	286	HK97	1	35908	52	16	0	0	1	1	NA	Alistipes	Rikenellaceae	Bacteroidales	Bacteroidia	Bacteroidetes	Bacteria	0	1	0	0	0	0	1	1	1	0	1	0	0
CONTIG_DRR171980_3576:0-5573:0-5518	5518	0.43041	9	0.816057	0	0	25	NA	0	5483	6	1	0	0	0	0	NA	NA	NA	Bacteroidales	Bacteroidia	Bacteroidetes	Bacteria	0	0	0	0	0	0	1	0	0	0	0	0	0
CONTIG_DRR171981_4464:0-6268:0-6213	6213	0.381941	8	0.928054	0	0	71	MicroMCP	0	6193	0	0	0	0	0	1	NA	NA	NA	Bacteroidales	Bacteroidia	Bacteroidetes	Bacteria	0	0	0	0	0	0	0	0	0	0	0	0	0
CONTIG_DRR171982_135:0-99251:0-99196	99196	0.290788	90	0.944917	0	0	28	HK97	1	99096	37	2	1	0	1	1	NA	NA	NA	Bacteroidales	Bacteroidia	Bacteroidetes	Bacteria	0	1	0	0	0	0	1	1	1	1	1	1	0
CONTIG_DRR171982_5069:0-6496:0-6441	6441	0.641981	9	0.859804	0	0	5	NA	0	6415	3	0	0	0	0	0	NA	NA	NA	NA	NA	NA	NA	0	0	0	0	0	0	1	0	0	0	0	0	0
CONTIG_DRR171982_5205:0-6338:0-6283	6283	0.375617	8	0.934426	0	0	73	MicroMCP	0	6263	0	0	0	0	0	1	NA	NA	NA	Bacteroidales	Bacteroidia	Bacteroidetes	Bacteria	0	0	0	0	0	0	0	0	0	0	0	0	0
CONTIG_DRR171982_774:0-33688:0-33633	33633	0.468468	52	0.91437	0	0	212	HK97	1	33583	15	0	0	0	1	0	NA	NA	NA	Clostridiales	Clostridia	Firmicutes	Bacteria	1	0	0	0	0	0	0	1	1	1	1	1	1
CONTIG_DRR171984_10991:0-2953:0-2898	2898	0.60421	2	0.55383	0	0	43	NA	0	2878	0	0	0	0	0	0	NA	NA	NA	NA	NA	NA	Bacteria	0	0	0	0	0	0	0	1	0	0	1	0	0
CONTIG_DRR171984_5139:0-6591:0-6536	6536	0.4209	11	0.734394	0	0	42	NA	0	6514	1	0	0	0	0	0	NA	Bacteroides	Bacteroidaceae	Bacteroidales	Bacteroidia	Bacteroidetes	Bacteria	0	0	0	0	0	0	0	0	0	0	0	0	0
CONTIG_DRR171984_7847:0-4266:0-4211	4211	0.353123	8	0.760864	0	0	18	NA	0	4191	0	0	0	0	0	0	NA	NA	NA	NA	NA	Firmicutes	Bacteria	0	0	0	0	0	0	0	1	0	0	0	0	0
CONTIG_DRR171985_872:2-10861:0-5287	5287	0.485909	9	0.943068	0	0	129	MicroMCP	0	5267	0	0	1	0	1	1	NA	NA	NA	NA	NA	NA	Bacteria	0	0	0	0	0	0	0	0	0	0	0	0	0
CONTIG_DRR171986_2285:0-8295:0-8240	8240	0.433495	14	0.741262	0	0	68	NA	0	8172	24	0	0	0	0	0	NA	NA	NA	Bacteroidales	Bacteroidia	Bacteroidetes	Bacteria	0	0	0	0	0	0	0	0	0	0	0	0	0
CONTIG_DRR171987_476:0-40958:0-40903	40903	0.53287	67	0.903455	0	0	287	HK97	1	40881	1	0	0	0	1	1	NA	NA	NA	NA	NA	NA	Bacteria	1	0	0	0	1	0	1	1	1	0	1	1	0
CONTIG_DRR171989_3175:0-9166:0-5962	5962	0.50151	8	0.876551	0	0	39	NA	0	5942	0	0	0	0	0	0	NA	NA	NA	NA	NA	Firmicutes	Bacteria	0	0	0	0	0	0	0	0	0	0	1	0	0
CONTIG_DRR171990_2118:0-9159:0-9104	9104	0.30569	15	0.721661	0	0	3	NA	0	9032	26	0	0	0	0	0	NA	NA	NA	NA	NA	NA	NA	0	0	0	0	0	0	0	0	0	0	0	0	0
CONTIG_DRR171991_6944:0-2250:0-2195	2195	0.453303	2	0.739408	0	0	18	NA	0	2175	0	0	0	0	0	0	NA	Ruminococcus	Ruminococcaceae	Clostridiales	Clostridia	Firmicutes	Bacteria	0	0	0	0	0	0	0	0	0	0	0	0	0
CONTIG_DRR171992_13029:0-2433:0-2378	2378	0.526913	3	0.720353	0	0	130	NA	0	2358	0	0	0	0	0	1	NA	Ruminococcus	Ruminococcaceae	Clostridiales	Clostridia	Firmicutes	Bacteria	0	0	0	0	0	0	0	1	0	0	0	0	0
CONTIG_DRR171992_3292:0-7401:0-5443	5443	0.520669	8	0.830057	0	0	19	NA	0	5375	24	0	0	0	0	1	NA	NA	NA	NA	NA	NA	Bacteria	0	0	0	0	0	0	0	0	0	0	1	0	0
CONTIG_DRR171992_3618:0-6839:0-6784	6784	0.387087	10	0.845077	0	0	20	NA	0	6754	5	0	0	1	0	0	NA	NA	NA	Bacteroidales	Bacteroidia	Bacteroidetes	Bacteria	0	0	0	0	0	0	1	0	0	0	0	0	0
CONTIG_DRR171992_400:0-38276:0-38221	38221	0.462913	56	0.962298	0	0	416	HK97	1	38201	0	0	0	0	1	1	NA	NA	NA	Clostridiales	Clostridia	Firmicutes	Bacteria	0	0	0	0	1	0	0	1	1	1	1	0	1
CONTIG_DRR171992_430:0-36416:0-36368	36368	0.289953	43	0.899885	0	0	62	NA	0	36222	63	0	0	0	0	0	NA	Megamonas	Selenomonadaceae	Selenomonadales	Negativicutes	Firmicutes	Bacteria	0	1	0	0	1	1	1	1	0	0	1	0	0
CONTIG_DRR171992_7322:0-3836:0-3781	3781	0.486644	4	0.798202	0	0	89	NA	0	3727	17	0	0	0	0	0	NA	NA	NA	Clostridiales	Clostridia	Firmicutes	Bacteria	0	0	0	0	0	0	0	1	0	0	1	0	0
CONTIG_DRR171992_8222:0-3496:0-3434	3434	0.364298	6	0.58445	0	0	23	NA	0	3414	0	0	0	0	0	0	NA	Prevotella	Prevotellaceae	Bacteroidales	Bacteroidia	Bacteroidetes	Bacteria	0	0	0	0	0	0	0	0	0	0	0	0	0
CONTIG_DRR171994_11288:0-2973:0-2918	2918	0.574023	4	0.816313	0	0	30	NA	0	2898	0	0	0	0	0	1	NA	NA	NA	NA	NA	Actinobacteria	Bacteria	0	0	0	0	0	0	0	0	0	0	0	0	0
CONTIG_DRR171994_369:0-56718:0-52714	52714	0.59912	76	0.942956	0	0	281	HK97	1	52688	3	0	0	0	1	1	NA	NA	NA	NA	NA	NA	Bacteria	0	0	0	0	1	1	0	1	1	1	1	1	1
CONTIG_DRR171994_5471:0-5394:0-5339	5339	0.385278	10	0.930511	0	0	39	MicroMCP	0	5319	0	0	0	0	0	1	NA	NA	NA	NA	NA	NA	NA	0	0	0	0	0	0	0	0	0	0	0	0	0
CONTIG_DRR171995_2998:0-7691:0-7633	7633	0.512511	9	0.917333	0	0	24	NA	0	7613	0	0	0	0	0	0	Bifidobacterium adolescentis	Bifidobacterium	Bifidobacteriaceae	Bifidobacteriales	Actinobacteria	Actinobacteria	Bacteria	0	0	0	0	0	0	0	0	0	0	0	0	0
CONTIG_DRR171995_5033:0-4881:0-4826	4826	0.357853	6	0.79569	0	0	12	NA	0	4806	0	0	0	0	0	0	NA	Streptococcus	Streptococcaceae	Lactobacillales	Bacilli	Firmicutes	Bacteria	0	0	0	0	0	0	1	0	0	0	0	0	0
CONTIG_DRR171995_6926:0-3714:0-3659	3659	0.651544	3	0.847773	0	0	86	NA	0	3587	14	8	0	1	0	1	NA	Bifidobacterium	Bifidobacteriaceae	Bifidobacteriales	Actinobacteria	Actinobacteria	Bacteria	0	0	0	0	0	0	1	0	0	0	0	0	0
CONTIG_DRR171996_14471:0-2415:0-2360	2360	0.336017	2	0.528814	0	0	20	NA	0	2284	10	12	0	0	0	0	NA	NA	NA	NA	NA	Firmicutes	Bacteria	0	0	0	0	0	0	0	0	0	0	0	0	0
CONTIG_DRR171996_276:0-83998:0-83943	83943	0.34527	106	0.93249	0	0	125	HK97	1	83410	252	3	0	0	1	1	NA	NA	NA	Bacteroidales	Bacteroidia	Bacteroidetes	Bacteria	1	1	0	0	1	0	0	1	1	0	1	1	0
CONTIG_DRR171997_3691:0-6411:0-6357	6357	0.411829	11	0.753185	0	0	40	NA	0	6255	41	0	0	1	0	1	NA	NA	NA	Bacteroidales	Bacteroidia	Bacteroidetes	Bacteria	0	0	0	0	0	0	0	0	0	0	0	0	0
CONTIG_DRR171997_4788:0-5031:0-4976	4976	0.416198	7	0.919413	0	0	22	MicroMCP	0	4956	0	0	1	0	0	1	NA	NA	NA	NA	NA	NA	NA	0	0	0	0	0	0	0	0	0	0	0	0	0
CONTIG_DRR171997_8930:0-2893:0-2838	2838	0.592319	2	0.715645	0	0	30	NA	0	2818	0	0	0	0	0	0	NA	NA	NA	NA	NA	Actinobacteria	Bacteria	0	0	0	0	0	0	0	0	0	0	0	0	0
CONTIG_DRR171998_232:0-46676:0-46621	46621	0.631196	69	0.940006	0	0	967	HK97	1	46599	1	0	0	0	1	1	NA	NA	NA	NA	NA	NA	Bacteria	1	0	0	0	0	1	1	1	1	1	1	0	1
CONTIG_DRR172000_5544:0-2979:0-2924	2924	0.601573	3	0.723324	0	0	37	NA	0	2904	0	0	0	0	0	0	NA	NA	NA	NA	NA	Firmicutes	Bacteria	0	0	0	0	0	0	0	1	0	0	1	0	0
CONTIG_DRR172003_1010:0-17492:0-17437	17437	0.473017	29	0.943339	0	0	121	NA	0	17417	0	0	0	0	1	1	NA	NA	NA	NA	NA	Firmicutes	Bacteria	1	1	1	1	1	0	1	0	0	0	0	0	0
CONTIG_DRR172004_5:0-225820:0-225767	225767	0.533143	274	0.878259	9	0	167	NA	0	225372	123	7	0	0	0	0	NA	Bifidobacterium	Bifidobacteriaceae	Bifidobacteriales	Actinobacteria	Actinobacteria	Bacteria	1	1	1	0	1	1	1	1	0	1	1	0	0
CONTIG_DRR172006_13690:0-1606:0-1551	1551	0.510638	1	0.307544	0	0	4	NA	0	1531	0	0	0	1	0	0	NA	NA	NA	NA	NA	NA	NA	0	0	0	0	0	0	0	0	0	0	0	0	0
CONTIG_DRR172007_17464:0-1607:0-1552	1552	0.518041	2	0.746134	0	0	8	NA	0	1532	0	0	0	1	0	0	NA	NA	NA	NA	NA	NA	NA	0	0	0	0	0	0	0	0	0	0	0	0	0
CONTIG_DRR172007_2745:0-6622:0-6567	6567	0.642759	9	0.852901	0	0	8	NA	0	6479	34	0	0	0	0	0	NA	NA	NA	NA	NA	NA	NA	0	0	0	0	0	0	1	0	0	0	0	0	0
CONTIG_DRR172008_3848:0-4183:0-4128	4128	0.426599	9	0.892442	0	0	154	NA	0	4078	15	0	0	1	1	0	NA	NA	NA	Bacteroidales	Bacteroidia	Bacteroidetes	Bacteria	0	0	0	0	0	0	1	0	0	0	0	0	0
CONTIG_DRR172009_4137:0-5855:0-5800	5800	0.458621	10	0.833793	0	0	44	NA	0	5780	0	0	0	0	0	0	NA	NA	NA	Clostridiales	Clostridia	Firmicutes	Bacteria	0	0	0	0	0	0	0	0	0	0	0	0	0
CONTIG_DRR172011_2888:0-7881:0-5962	5962	0.501342	8	0.876551	0	0	37	NA	0	5942	0	0	0	0	0	0	NA	NA	NA	Clostridiales	Clostridia	Firmicutes	Bacteria	0	0	0	0	0	0	0	0	0	0	1	0	0
CONTIG_DRR172013_9637:0-2879:0-2772	2772	0.487013	2	0.764069	0	0	112	NA	0	2752	0	0	0	0	0	0	NA	NA	NA	NA	NA	NA	Bacteria	0	0	0	0	0	0	0	0	0	0	1	0	0
CONTIG_DRR172014_1662:0-14771:0-14718	14718	0.431648	15	0.941093	0	0	101	NA	0	14698	0	0	0	0	0	0	NA	Roseburia	Lachnospiraceae	Clostridiales	Clostridia	Firmicutes	Bacteria	0	0	0	0	0	0	1	0	0	0	1	0	0
CONTIG_DRR172015_269:0-49969:0-49419	49419	0.458306	81	0.889516	0	0	128	HK97	1	46619	1390	0	0	0	1	1	NA	NA	NA	NA	NA	NA	Bacteria	0	0	0	0	1	0	0	1	1	0	1	1	1
CONTIG_DRR172015_6044:0-5136:0-4785	4785	0.415256	8	0.83511	0	0	72	NA	0	4765	0	0	0	0	0	1	NA	NA	NA	Bacteroidales	Bacteroidia	Bacteroidetes	Bacteria	0	0	0	0	0	0	1	0	0	0	0	0	0
CONTIG_DRR172016_2221:0-4173:0-4118	4118	0.425449	4	0.767848	0	0	64	NA	0	4098	0	0	0	0	0	0	NA	NA	NA	NA	NA	Firmicutes	Bacteria	0	0	0	0	0	0	0	0	0	0	1	0	0
CONTIG_DRR172019_7235:0-3835:0-3780	3780	0.437037	5	0.784127	0	0	33	NA	0	3760	0	0	0	0	0	1	NA	Bacteroides	Bacteroidaceae	Bacteroidales	Bacteroidia	Bacteroidetes	Bacteria	0	0	0	0	0	0	0	0	0	0	0	0	0
CONTIG_DRR172020_3382:0-6838:0-6783	6783	0.387144	10	0.845201	0	0	20	NA	0	6753	5	0	0	1	0	0	NA	NA	NA	Bacteroidales	Bacteroidia	Bacteroidetes	Bacteria	0	0	0	0	0	0	1	0	0	0	0	0	0
CONTIG_DRR172021_2148:0-8447:0-8239	8239	0.433548	14	0.741352	0	0	60	NA	0	8171	24	0	0	0	0	0	NA	NA	NA	Bacteroidales	Bacteroidia	Bacteroidetes	Bacteria	0	0	0	0	0	0	0	0	0	0	0	0	0
CONTIG_DRR173017_327:0-5248:0-5193	5193	0.269209	6	0.747545	0	0	7	NA	0	5173	0	0	0	0	0	0	NA	NA	NA	NA	NA	NA	NA	0	0	0	0	0	0	0	1	0	0	0	0	0
CONTIG_ERR1857004_4692:0-3941:0-3886	3886	0.446217	4	0.748842	0	0	80	NA	0	3840	10	2	0	0	0	0	NA	NA	NA	Clostridiales	Clostridia	Firmicutes	Bacteria	0	0	0	0	0	0	1	0	0	0	0	0	0
CONTIG_ERR1857005_139:0-105313:0-105258	105258	0.399457	125	0.943396	0	0	107	HK97	1	104410	386	16	0	0	1	0	NA	Bacteroides	Bacteroidaceae	Bacteroidales	Bacteroidia	Bacteroidetes	Bacteria	1	0	0	0	1	0	1	1	1	1	1	1	0
CONTIG_ERR1857005_199:0-89913:0-89858	89858	0.465624	152	0.915678	4	0	38	HK97	1	89519	149	7	0	0	1	0	NA	Alistipes	Rikenellaceae	Bacteroidales	Bacteroidia	Bacteroidetes	Bacteria	1	1	0	0	1	0	0	1	1	0	0	0	0
CONTIG_ERR1857005_4133:0-7077:0-7001	7001	0.410513	10	0.851878	0	0	30	NA	0	6981	0	0	0	0	0	0	NA	NA	NA	NA	NA	NA	Bacteria	0	0	0	0	0	0	1	0	0	0	0	0	0
CONTIG_ERR1857005_5694:0-4992:0-4937	4937	0.366012	7	0.563298	0	0	28	NA	0	4917	0	0	0	0	0	0	NA	NA	NA	Clostridiales	Clostridia	Firmicutes	Bacteria	0	0	0	0	0	0	0	1	0	0	0	0	0
CONTIG_ERR1857005_697:0-40273:0-40228	40228	0.531819	66	0.912573	0	0	276	HK97	1	40186	11	0	0	0	1	0	NA	NA	NA	NA	NA	NA	Bacteria	1	0	0	0	1	0	0	1	1	0	1	1	0
CONTIG_ERR1857005_810:0-36231:0-36190	36190	0.493396	45	0.933821	0	0	234	HK97	1	35273	385	11	0	0	1	1	NA	Alistipes	Rikenellaceae	Bacteroidales	Bacteroidia	Bacteroidetes	Bacteria	0	1	0	0	0	0	1	1	1	0	1	0	0
CONTIG_ERR1857006_15:0-107767:0-107723	107723	0.444798	140	0.92153	0	0	1218	HK97	1	107551	76	0	0	0	1	1	NA	NA	NA	Bacteroidales	Bacteroidia	Bacteroidetes	Bacteria	1	0	0	0	1	0	1	1	1	1	1	1	0
CONTIG_ERR1857006_22:0-97013:0-96980	96980	0.292452	95	0.946247	0	0	26	HK97	1	96849	54	1	1	0	1	1	NA	NA	NA	Bacteroidales	Bacteroidia	Bacteroidetes	Bacteria	0	1	0	0	1	0	1	1	1	0	1	1	0
CONTIG_ERR1857006_2487:0-5519:0-5443	5443	0.360096	6	0.566599	0	0	8	NA	0	5421	1	0	0	0	0	0	NA	NA	NA	NA	NA	NA	NA	0	0	0	0	0	0	1	0	0	0	0	0	0
CONTIG_ERR1857007_1632:0-6824:0-6767	6767	0.386877	10	0.83523	0	0	20	NA	0	6737	2	2	0	0	0	0	NA	NA	NA	Bacteroidales	Bacteroidia	Bacteroidetes	Bacteria	0	0	0	0	0	0	1	0	0	0	0	0	0
CONTIG_ERR1857007_8355:0-1770:0-1715	1715	0.410496	4	0.603499	0	0	12	NA	0	1695	0	0	0	0	0	0	NA	NA	NA	NA	NA	NA	NA	0	0	0	0	0	0	0	0	0	0	0	0	0
CONTIG_ERR1857008_124:0-98694:0-98639	98639	0.290899	93	0.947546	0	0	26	HK97	1	98542	34	3	1	0	1	1	NA	Bacteroides	Bacteroidaceae	Bacteroidales	Bacteroidia	Bacteroidetes	Bacteria	0	1	0	0	1	0	1	1	1	1	1	1	0
CONTIG_ERR1857008_2738:0-5094:0-5039	5039	0.40901	8	0.947212	0	0	51	MicroMCP	0	5019	0	0	1	0	1	1	Phascolarctobacterium faecium	Phascolarctobacterium	Acidaminococcaceae	Acidaminococcales	Negativicutes	Firmicutes	Bacteria	0	0	0	0	0	0	0	0	0	0	0	0	0
CONTIG_ERR1857008_294:0-49677:0-49599	49599	0.517712	66	0.933224	0	0	1038	HK97	1	49563	8	0	0	0	1	1	NA	NA	NA	Clostridiales	Clostridia	Firmicutes	Bacteria	0	0	0	1	1	0	1	1	1	1	1	0	1
CONTIG_ERR1857008_4866:0-2842:0-2787	2787	0.489415	2	0.759957	0	0	73	NA	0	2767	0	0	0	0	0	0	NA	NA	NA	NA	NA	NA	Bacteria	0	0	0	0	0	0	0	0	0	0	1	0	0
CONTIG_ERR1857009_1589:1481-12488:0-6350	6350	0.480787	9	0.892913	0	0	5	NA	0	6330	0	0	0	0	0	0	NA	NA	NA	NA	NA	NA	NA	0	0	0	0	0	0	0	0	0	0	1	0	0
CONTIG_ERR1857009_4901:0-4933:0-4724	4724	0.45724	7	0.75	0	0	206	NA	0	4568	68	0	0	0	0	0	NA	NA	NA	NA	NA	Firmicutes	Bacteria	0	0	0	0	0	0	0	1	0	0	0	0	0
CONTIG_ERR1857009_7858:0-3193:0-3138	3138	0.578075	4	0.75239	0	0	29	NA	0	3118	0	0	0	0	0	1	NA	NA	NA	NA	NA	Actinobacteria	Bacteria	0	0	0	0	0	0	0	0	0	0	0	0	0
CONTIG_ERR1857009_82:0-99199:0-99144	99144	0.291606	92	0.945534	0	0	26	HK97	1	99027	47	1	1	0	1	1	NA	NA	NA	Bacteroidales	Bacteroidia	Bacteroidetes	Bacteria	0	1	1	0	0	0	1	1	1	1	1	1	0
CONTIG_ERR1857010_2851:0-5898:0-5843	5843	0.455246	7	0.848194	0	0	53	NA	0	5777	23	0	0	0	0	0	NA	NA	NA	Clostridiales	Clostridia	Firmicutes	Bacteria	0	0	0	0	0	0	0	1	0	0	0	0	0
CONTIG_ERR1857010_4601:0-3835:0-3780	3780	0.483069	5	0.865873	0	0	52	NA	0	3760	0	0	0	0	0	0	NA	NA	NA	Clostridiales	Clostridia	Firmicutes	Bacteria	0	0	0	0	0	0	0	1	0	0	1	0	0
CONTIG_ERR1857011_3093:0-6892:0-6006	6006	0.520646	8	0.868132	0	0	34	NA	0	5938	24	0	0	0	0	1	NA	NA	NA	NA	NA	NA	Bacteria	0	0	0	0	0	0	0	0	0	0	1	0	0
CONTIG_ERR1857011_3290:0-6506:0-6451	6451	0.643156	9	0.89056	0	0	9	NA	0	6425	3	0	0	0	0	0	NA	NA	NA	NA	NA	NA	NA	0	0	0	0	0	0	1	0	0	0	0	0	0
CONTIG_ERR1857011_350:0-40403:0-40357	40357	0.532473	65	0.903784	0	0	292	HK97	1	40307	15	0	0	0	1	0	NA	NA	NA	NA	NA	NA	Bacteria	1	0	0	0	1	0	0	1	1	0	1	1	0
CONTIG_ERR1857011_4352:0-4988:0-4933	4933	0.339145	6	0.741334	0	0	12	NA	0	4899	7	0	0	0	0	0	NA	NA	NA	NA	NA	NA	NA	0	0	0	0	0	0	0	0	0	0	1	0	0
CONTIG_ERR1857011_5312:0-4082:0-4045	4045	0.421261	6	0.672682	0	0	39	NA	0	4025	0	0	0	0	0	0	NA	Ruminococcus	Ruminococcaceae	Clostridiales	Clostridia	Firmicutes	Bacteria	0	0	0	0	1	0	0	1	0	0	0	0	0
CONTIG_ERR1857012_323:0-43520:0-43465	43465	0.515748	55	0.952629	0	0	82	HK97	1	43445	0	0	0	0	1	1	NA	NA	NA	NA	NA	Proteobacteria	Bacteria	0	1	0	0	0	0	1	0	1	0	1	1	0
CONTIG_ERR1857012_5500:0-4924:0-4724	4724	0.457028	7	0.75	0	0	200	NA	0	4568	68	0	0	0	0	0	NA	NA	NA	NA	NA	Firmicutes	Bacteria	0	0	0	0	0	0	0	1	0	0	0	0	0
CONTIG_ERR1857012_92:0-84350:0-84297	84297	0.34586	109	0.93224	0	0	119	HK97	1	83935	168	2	0	0	1	1	NA	NA	NA	Bacteroidales	Bacteroidia	Bacteroidetes	Bacteria	1	1	0	0	1	0	0	1	1	0	1	1	0
CONTIG_ERR1857013_10234:0-4676:0-4471	4471	0.364572	12	0.907851	0	0	285	NA	0	4451	0	0	0	0	0	0	Eubacterium sp. OM08-24	Eubacterium	Eubacteriaceae	Clostridiales	Clostridia	Firmicutes	Bacteria	0	0	0	0	0	0	0	0	0	0	0	0	0
CONTIG_ERR1857013_10639:0-4494:0-4398	4398	0.601182	5	0.699864	0	0	113	NA	0	4378	0	0	0	0	0	0	NA	NA	Ruminococcaceae	Clostridiales	Clostridia	Firmicutes	Bacteria	0	0	0	0	0	0	0	1	0	0	0	0	0
CONTIG_ERR1857013_172:0-108788:0-108733	108733	0.396761	134	0.920558	0	0	302	HK97	1	108296	56	95	0	0	1	0	NA	Bacteroides	Bacteroidaceae	Bacteroidales	Bacteroidia	Bacteroidetes	Bacteria	1	0	0	0	0	0	0	1	1	1	1	1	0
CONTIG_ERR1857013_19666:0-2443:0-2388	2388	0.332915	2	0.537688	0	0	27	NA	0	2311	19	1	0	0	0	0	NA	NA	NA	Clostridiales	Clostridia	Firmicutes	Bacteria	0	0	0	0	0	0	0	0	0	0	0	0	0
CONTIG_ERR1857013_6392:0-7471:0-7416	7416	0.393743	11	0.844256	0	0	55	NA	0	7354	21	0	0	0	0	0	NA	NA	NA	Bacteroidales	Bacteroidia	Bacteroidetes	Bacteria	0	0	0	0	0	0	0	1	0	0	0	0	0
CONTIG_ERR1857013_8000:0-5969:0-5914	5914	0.411904	15	0.930842	1	0	126	NA	0	5894	0	0	0	0	0	0	NA	NA	NA	NA	NA	NA	Bacteria	1	0	0	0	0	0	0	0	0	0	0	0	0
CONTIG_ERR1857013_820:0-43723:0-43678	43678	0.539356	59	0.921608	0	0	35	HK97	1	43594	26	2	0	0	1	1	NA	NA	NA	NA	NA	Firmicutes	Bacteria	0	1	0	0	1	0	1	1	1	1	1	1	0
CONTIG_ERR1857015_1842:0-9468:0-9413	9413	0.295336	12	0.803782	0	0	8	NA	0	9391	1	0	0	0	0	0	NA	NA	NA	NA	NA	NA	NA	0	0	0	0	1	0	0	0	0	0	0	0	0
CONTIG_ERR1857015_227:0-46112:0-46057	46057	0.409123	73	0.928328	1	0	759	HK97	1	46027	5	0	0	0	1	1	NA	NA	NA	Clostridiales	Clostridia	Firmicutes	Bacteria	0	0	0	0	1	0	1	1	0	1	1	1	1
CONTIG_ERR1857015_3147:0-5892:0-5837	5837	0.401576	8	0.788933	0	0	27	NA	0	5791	7	4	0	0	0	1	NA	Bacteroides	Bacteroidaceae	Bacteroidales	Bacteroidia	Bacteroidetes	Bacteria	0	0	0	0	0	0	0	0	0	0	0	0	0
CONTIG_ERR1857015_6672:0-3076:0-3021	3021	0.590202	4	0.808342	0	0	45	NA	0	3001	0	0	0	0	0	1	NA	NA	NA	NA	NA	Actinobacteria	Bacteria	0	0	0	0	0	0	0	1	0	0	0	0	0
CONTIG_ERR1857016_2504:0-12696:0-6321	6321	0.48505	9	0.880873	0	0	13	NA	0	6301	0	0	0	0	0	0	NA	NA	NA	NA	NA	NA	NA	0	0	0	0	0	0	1	0	0	0	1	0	0
CONTIG_ERR1857016_8142:0-4411:0-4356	4356	0.32461	8	0.725207	0	0	17	NA	0	4300	18	0	0	0	0	0	NA	Anaerobutyricum	Lachnospiraceae	Clostridiales	Clostridia	Firmicutes	Bacteria	0	0	0	0	0	0	0	0	0	0	1	0	0
CONTIG_ERR1857016_8544:0-4182:0-4127	4127	0.378725	5	0.713109	0	0	34	NA	0	4107	0	0	0	0	0	0	NA	Ruminococcus	Ruminococcaceae	Clostridiales	Clostridia	Firmicutes	Bacteria	0	0	0	0	1	0	0	0	0	0	1	0	0
CONTIG_ERR1857016_9557:0-3730:0-3675	3675	0.443265	3	0.683265	0	0	85	NA	0	3629	10	2	0	0	0	0	NA	NA	NA	Clostridiales	Clostridia	Firmicutes	Bacteria	0	0	0	0	0	0	1	0	0	0	0	0	0
CONTIG_ERR1857018_14735:0-1666:0-1611	1611	0.458721	2	0.575419	0	0	14	NA	0	1591	0	0	0	0	0	0	NA	NA	NA	NA	NA	NA	NA	0	0	0	0	0	0	0	0	0	0	0	0	0
CONTIG_ERR1857018_1995:0-12031:0-6001	6001	0.509915	8	0.846859	0	0	35	NA	0	5933	24	0	0	0	0	1	NA	NA	NA	NA	NA	NA	Bacteria	0	0	0	0	0	0	0	0	0	0	1	0	0
CONTIG_ERR1857019_7404:0-2507:0-2366	2366	0.342773	2	0.542688	0	0	22	NA	0	2299	19	3	0	0	0	1	NA	NA	NA	NA	NA	Firmicutes	Bacteria	0	0	0	0	0	0	0	0	0	0	0	0	0
CONTIG_ERR1857020_2792:0-6621:0-6566	6566	0.643619	9	0.872221	0	0	9	NA	0	6508	19	0	0	0	0	0	NA	NA	NA	NA	NA	NA	NA	0	0	0	0	0	0	1	0	0	0	0	0	0
CONTIG_ERR1857020_4210:0-4349:0-4294	4294	0.620401	4	0.659525	0	0	6	NA	0	4274	0	0	0	0	0	0	NA	NA	NA	NA	NA	NA	NA	0	0	0	0	0	0	0	0	0	0	1	0	0
CONTIG_ERR1857020_5995:0-3070:0-3018	3018	0.590126	4	0.809145	0	0	47	NA	0	2998	0	0	0	0	0	1	NA	NA	NA	NA	NA	Actinobacteria	Bacteria	0	0	0	0	0	0	0	1	0	0	0	0	0
CONTIG_ERR1857021_1915:0-12027:0-8090	8090	0.429172	4	0.459456	0	0	11	NA	0	434	3790	0	0	0	0	0	NA	NA	NA	NA	NA	NA	NA	0	0	0	0	0	0	0	0	0	0	0	0	0
CONTIG_ERR1857021_2036:0-11332:0-11277	11277	0.377317	15	0.791434	0	0	18	NA	0	11209	24	0	0	0	0	0	NA	NA	NA	NA	NA	NA	Bacteria	0	0	0	0	1	0	1	1	0	0	0	0	0
CONTIG_ERR1857021_8490:0-3357:0-3302	3302	0.589037	4	0.780436	0	0	18	NA	0	3282	0	0	0	0	0	0	NA	NA	NA	NA	NA	Actinobacteria	Bacteria	0	0	0	0	0	0	0	1	0	0	1	0	0
CONTIG_ERR1857022_3830:0-4082:0-4027	4027	0.421406	4	0.775515	0	0	60	NA	0	4007	0	0	0	0	0	0	NA	NA	NA	Clostridiales	Clostridia	Firmicutes	Bacteria	0	0	0	0	0	0	0	0	0	0	1	0	0
CONTIG_ERR1857024_2778:0-6506:0-6451	6451	0.643311	9	0.89056	0	0	9	NA	0	6425	3	0	0	0	0	0	NA	NA	NA	NA	NA	NA	NA	0	0	0	0	0	0	1	0	0	0	0	0	0
CONTIG_ERR1857025_4976:0-3108:0-2996	2996	0.580441	4	0.837116	0	0	49	NA	0	2976	0	0	0	0	0	1	NA	NA	NA	NA	NA	Actinobacteria	Bacteria	0	0	0	0	0	0	0	0	0	0	0	0	0
CONTIG_ERR1857025_8768:0-1735:0-1680	1680	0.509524	2	0.703571	0	0	20	NA	0	1660	0	0	0	0	0	0	NA	Bacteroides	Bacteroidaceae	Bacteroidales	Bacteroidia	Bacteroidetes	Bacteria	0	0	0	0	0	0	0	0	0	0	0	0	0
CONTIG_ERR1857026_1959:0-6350:0-6295	6295	0.611597	6	0.700556	0	0	85	NA	0	6269	3	0	0	1	0	0	NA	Bifidobacterium	Bifidobacteriaceae	Bifidobacteriales	Actinobacteria	Actinobacteria	Bacteria	0	0	0	0	0	0	1	1	0	0	0	0	0
CONTIG_ERR1857027_4204:0-8141:0-7962	7962	0.417483	9	0.829314	0	0	306	NA	0	7942	0	0	0	0	0	1	NA	NA	NA	NA	NA	NA	Bacteria	0	0	0	0	0	0	0	0	0	0	0	0	0
CONTIG_ERR1857027_5625:0-6350:0-6295	6295	0.611755	6	0.700556	0	0	85	NA	0	6265	5	0	0	1	0	0	NA	Bifidobacterium	Bifidobacteriaceae	Bifidobacteriales	Actinobacteria	Actinobacteria	Bacteria	0	0	0	0	0	0	1	1	0	0	0	0	0
CONTIG_ERR1857027_9027:0-4089:0-4034	4034	0.4353	5	0.655181	0	0	18	NA	0	3968	23	0	0	0	0	0	NA	Ruminococcus	Ruminococcaceae	Clostridiales	Clostridia	Firmicutes	Bacteria	0	0	0	0	1	0	0	0	0	0	1	0	0
CONTIG_ERR1857028_3290:0-5421:0-5366	5366	0.520686	8	0.841968	0	0	18	NA	0	5346	0	0	0	0	0	1	NA	NA	NA	NA	NA	Firmicutes	Bacteria	0	0	0	0	0	0	0	0	0	0	1	0	0
CONTIG_ERR1857028_88:0-98287:0-98242	98242	0.292156	94	0.946703	0	0	28	HK97	1	97694	229	18	1	0	1	1	NA	NA	NA	Bacteroidales	Bacteroidia	Bacteroidetes	Bacteria	0	1	0	0	0	0	1	0	1	1	1	1	0
CONTIG_ERR1857029_13042:0-3062:0-3007	3007	0.59561	2	0.753242	0	0	65	NA	0	2987	0	0	0	0	0	0	NA	NA	NA	NA	NA	Actinobacteria	Bacteria	0	0	0	0	0	0	0	1	0	0	0	0	0
CONTIG_ERR1857029_14235:0-2817:0-2762	2762	0.418537	2	0.625634	0	0	211	NA	0	2742	0	0	0	1	0	1	NA	NA	NA	Bacteroidales	Bacteroidia	Bacteroidetes	Bacteria	0	0	0	0	0	0	0	0	0	0	0	0	0
CONTIG_ERR1857029_628:0-45614:0-45559	45559	0.494238	63	0.936368	2	0	443	HK97	1	45517	11	0	0	0	1	1	NA	NA	NA	NA	NA	NA	Bacteria	0	1	1	1	1	0	1	1	1	1	1	1	1
CONTIG_ERR1857029_6782:0-5674:0-5597	5597	0.432374	5	0.792746	0	0	47	NA	0	5547	15	0	0	0	0	0	NA	NA	Lachnospiraceae	Clostridiales	Clostridia	Firmicutes	Bacteria	0	0	0	0	1	0	1	0	0	0	1	0	0
CONTIG_ERR1857029_817:0-37584:0-37529	37529	0.598897	49	0.952863	0	0	407	HK97	1	37435	37	0	0	0	1	1	NA	NA	NA	Clostridiales	Clostridia	Firmicutes	Bacteria	1	1	0	0	1	0	1	1	1	1	1	1	1
CONTIG_ERR1857030_3358:0-6062:0-6007	6007	0.520393	8	0.867987	0	0	42	NA	0	5939	24	0	0	0	0	1	NA	NA	NA	NA	NA	NA	Bacteria	0	0	0	0	0	0	0	0	0	0	1	0	0
CONTIG_ERR1857030_431:0-34166:0-34111	34111	0.456539	51	0.941221	0	0	461	HK97	1	34091	0	0	0	0	1	0	NA	Ruminococcus	Ruminococcaceae	Clostridiales	Clostridia	Firmicutes	Bacteria	1	0	0	0	1	0	0	1	0	0	1	1	0
CONTIG_ERR1857030_5770:0-3942:0-3887	3887	0.444559	4	0.748649	0	0	76	NA	0	3843	9	2	0	0	0	0	NA	NA	NA	Clostridiales	Clostridia	Firmicutes	Bacteria	0	0	0	0	0	0	1	0	0	0	0	0	0
CONTIG_ERR1857030_79:0-96876:0-96821	96821	0.29161	93	0.943773	0	0	26	HK97	1	96754	19	3	1	0	1	1	NA	NA	NA	Bacteroidales	Bacteroidia	Bacteroidetes	Bacteria	0	1	0	0	0	0	1	1	1	0	1	1	0
CONTIG_ERR1857031_2674:0-8186:0-4724	4724	0.45597	7	0.75	0	0	213	NA	0	4568	68	0	0	0	0	0	NA	NA	NA	Clostridiales	Clostridia	Firmicutes	Bacteria	0	0	0	0	0	0	0	1	0	0	0	0	0
CONTIG_ERR1857031_3353:0-6554:0-6499	6499	0.378981	7	0.890445	0	0	45	MicroMCP	0	6479	0	0	0	0	0	0	NA	Bacteroides	Bacteroidaceae	Bacteroidales	Bacteroidia	Bacteroidetes	Bacteria	0	0	0	0	0	0	0	0	0	0	0	0	0
CONTIG_ERR1857031_347:0-44939:0-44884	44884	0.453079	48	0.913689	0	0	89	NA	1	44838	13	0	0	0	1	1	NA	Bacteroides	Bacteroidaceae	Bacteroidales	Bacteroidia	Bacteroidetes	Bacteria	0	0	0	0	0	0	0	1	1	1	1	1	0
CONTIG_ERR1857031_6060:0-3827:0-3772	3772	0.447773	3	0.691941	0	0	70	NA	0	3730	8	2	0	0	0	0	NA	NA	NA	Clostridiales	Clostridia	Firmicutes	Bacteria	0	0	0	0	0	0	1	0	0	0	0	0	0
CONTIG_ERR1857032_2277:0-12003:0-11948	11948	0.414965	17	0.829093	0	0	9	NA	0	11889	18	1	0	0	0	1	NA	NA	NA	NA	NA	NA	NA	0	0	0	0	1	0	1	1	0	0	0	0	0
CONTIG_ERR1857032_298:0-56412:0-56343	56343	0.443107	86	0.936904	0	0	69	HK97	1	56277	23	0	0	0	1	1	NA	NA	NA	Clostridiales	Clostridia	Firmicutes	Bacteria	0	0	0	0	1	1	0	1	1	1	1	1	0
CONTIG_ERR1857032_3890:0-6819:0-6764	6764	0.410408	9	0.851567	0	0	21	NA	0	6744	0	0	0	0	0	0	NA	NA	NA	Bacteroidales	Bacteroidia	Bacteroidetes	Bacteria	0	0	0	0	0	0	1	0	0	0	0	0	0
CONTIG_ERR1857033_2605:0-6822:0-6767	6767	0.387025	10	0.83523	0	0	22	NA	0	6737	2	2	0	0	0	0	NA	NA	NA	Bacteroidales	Bacteroidia	Bacteroidetes	Bacteria	0	0	0	0	0	0	1	0	0	0	0	0	0
CONTIG_ERR1857033_95:0-84062:0-84007	84007	0.346209	108	0.934851	0	0	113	HK97	1	83845	71	0	0	0	1	1	NA	NA	NA	Bacteroidales	Bacteroidia	Bacteroidetes	Bacteria	1	1	0	0	1	0	0	1	1	0	1	1	0
CONTIG_ERR1857034_426:0-48592:0-48557	48557	0.293428	66	0.909756	0	0	152	NA	0	48416	48	3	0	0	0	0	NA	NA	NA	NA	NA	Firmicutes	Bacteria	0	0	0	0	0	1	1	1	0	0	1	0	0
CONTIG_ERR1857034_567:0-39649:0-39614	39614	0.292195	36	0.922023	0	0	82	NA	0	39521	3	1	0	0	0	0	NA	NA	NA	NA	NA	Firmicutes	Bacteria	0	0	0	0	1	1	1	1	0	0	0	0	0
CONTIG_ERR1857034_659:0-35724:0-35673	35673	0.494828	46	0.945757	0	0	233	HK97	1	35455	78	14	0	0	1	1	NA	Alistipes	Rikenellaceae	Bacteroidales	Bacteroidia	Bacteroidetes	Bacteria	0	1	0	0	0	0	1	1	1	0	1	0	0
CONTIG_ERR1857035_2121:0-10408:0-10353	10353	0.618371	9	0.818603	0	0	26	NA	0	10297	18	0	0	1	0	0	NA	Bifidobacterium	Bifidobacteriaceae	Bifidobacteriales	Actinobacteria	Actinobacteria	Bacteria	0	0	0	0	0	0	1	1	0	0	0	0	0
CONTIG_ERR1857035_4543:0-3845:0-3790	3790	0.436939	6	0.834301	0	0	33	NA	0	3770	0	0	0	0	0	1	NA	Bacteroides	Bacteroidaceae	Bacteroidales	Bacteroidia	Bacteroidetes	Bacteria	0	0	0	0	0	0	0	0	0	0	0	0	0
CONTIG_ERR1857036_5244:0-4273:0-4218	4218	0.403035	5	0.825036	0	0	15	NA	0	4196	1	0	0	1	0	0	NA	Streptococcus	Streptococcaceae	Lactobacillales	Bacilli	Firmicutes	Bacteria	0	0	0	0	0	0	0	0	0	0	0	0	0
CONTIG_ERR1857036_6567:0-3325:0-3270	3270	0.580734	4	0.72844	0	0	47	NA	0	3244	3	0	0	0	0	1	NA	NA	NA	NA	NA	Actinobacteria	Bacteria	0	0	0	0	0	0	0	0	0	0	0	0	0
CONTIG_ERR1857038_2973:0-5779:0-5680	5680	0.355986	8	0.603169	0	0	8	NA	0	5654	3	0	0	0	0	0	NA	NA	NA	NA	NA	NA	NA	0	0	0	0	0	0	1	0	0	0	0	0	0
CONTIG_ERR1857038_3020:0-5674:0-5595	5595	0.396247	8	0.839142	0	0	199	NA	0	5575	0	0	0	1	0	1	NA	NA	NA	Bacteroidales	Bacteroidia	Bacteroidetes	Bacteria	0	0	0	0	0	0	0	1	0	0	0	0	0
CONTIG_ERR1857038_3421:0-4868:0-4813	4813	0.373364	8	0.547268	0	0	30	NA	0	4793	0	0	0	0	0	0	NA	NA	Lachnospiraceae	Clostridiales	Clostridia	Firmicutes	Bacteria	0	0	0	0	0	0	0	1	0	0	0	0	0
CONTIG_ERR1857040_3465:0-5735:0-5680	5680	0.356162	6	0.542958	0	0	8	NA	0	5654	3	0	0	0	0	0	NA	NA	NA	NA	NA	NA	NA	0	0	0	0	0	0	1	0	0	0	0	0	0
CONTIG_ERR1857040_3617:0-5464:0-5409	5409	0.524126	8	0.836938	0	0	19	NA	0	5365	12	0	0	0	0	1	NA	NA	NA	NA	NA	Firmicutes	Bacteria	0	0	0	0	0	0	0	0	0	0	1	0	0
CONTIG_ERR1857040_433:0-45976:0-45921	45921	0.386185	67	0.930751	0	0	179	NA	1	45849	26	0	1	0	1	1	NA	NA	NA	Bacteroidales	Bacteroidia	Bacteroidetes	Bacteria	0	0	0	0	0	0	0	1	0	0	1	1	0
CONTIG_ERR1857041_442:0-53172:0-53135	53135	0.539343	84	0.911377	0	0	805	HK97	1	53075	14	4	1	0	1	1	Faecalibacterium prausnitzii	Faecalibacterium	Ruminococcaceae	Clostridiales	Clostridia	Firmicutes	Bacteria	1	0	0	1	1	1	0	1	0	1	1	1	1
CONTIG_ERR1857042_482:0-34655:0-34600	34600	0.362688	44	0.871994	0	0	50	NA	0	34350	94	14	0	0	0	0	NA	NA	NA	Bacteroidales	Bacteroidia	Bacteroidetes	Bacteria	0	0	0	0	0	1	1	1	0	0	0	0	0
CONTIG_ERR1857042_7247:0-2764:0-2709	2709	0.479144	2	0.772979	0	0	22	NA	0	2689	0	0	0	0	0	0	NA	NA	NA	NA	NA	NA	NA	0	0	0	0	0	0	0	0	0	0	0	0	0
CONTIG_ERR1857042_85:0-97511:0-97456	97456	0.291137	92	0.945688	0	0	25	HK97	1	97350	40	2	1	0	1	1	NA	Bacteroides	Bacteroidaceae	Bacteroidales	Bacteroidia	Bacteroidetes	Bacteria	0	1	0	0	1	0	1	1	1	0	1	1	0
CONTIG_ERR1857043_194:0-86151:0-86096	86096	0.344975	107	0.93757	0	0	82	HK97	1	85800	126	8	0	0	1	1	NA	NA	NA	Bacteroidales	Bacteroidia	Bacteroidetes	Bacteria	1	1	0	0	1	0	0	1	1	0	1	1	0
CONTIG_ERR1857043_5625:0-3805:0-3750	3750	0.454133	5	0.7072	0	0	33	NA	0	3730	0	0	0	0	0	0	NA	Ruminococcus	Ruminococcaceae	Clostridiales	Clostridia	Firmicutes	Bacteria	0	0	0	0	1	0	0	0	0	0	1	0	0
CONTIG_ERR1857044_119:0-82982:0-82927	82927	0.347004	103	0.936028	0	0	113	HK97	1	82427	240	0	0	0	1	1	NA	NA	NA	Bacteroidales	Bacteroidia	Bacteroidetes	Bacteria	1	1	0	0	1	0	0	1	1	0	1	1	0
CONTIG_ERR1857044_344:0-45415:0-45306	45306	0.63144	68	0.941134	0	0	927	HK97	1	45276	5	0	0	0	1	1	NA	NA	NA	NA	NA	NA	Bacteria	1	0	0	0	0	1	1	1	1	1	1	0	1
CONTIG_ERR1857048_2460:0-7042:0-6987	6987	0.437956	8	0.733362	0	0	39	NA	0	6765	101	0	0	0	0	0	Prevotella copri	Prevotella	Prevotellaceae	Bacteroidales	Bacteroidia	Bacteroidetes	Bacteria	0	0	0	0	0	0	0	0	0	0	0	0	0
CONTIG_ERR1857048_4792:0-3761:0-3706	3706	0.41986	5	0.817593	0	0	20	NA	0	3680	3	0	0	0	0	0	NA	NA	NA	Clostridiales	Clostridia	Firmicutes	Bacteria	0	0	0	0	1	0	0	0	0	0	1	0	0
CONTIG_ERR1857048_685:0-24386:0-24320	24320	0.319367	25	0.901234	0	0	48	NA	0	23968	116	28	0	0	0	0	NA	NA	NA	NA	NA	Firmicutes	Bacteria	0	0	0	0	1	1	1	1	0	0	0	0	0
CONTIG_ERR1857049_4635:0-4505:0-4450	4450	0.369888	5	0.790112	0	0	14	NA	0	4430	0	0	0	1	0	0	NA	Streptococcus	Streptococcaceae	Lactobacillales	Bacilli	Firmicutes	Bacteria	0	0	0	0	0	0	1	0	0	0	0	0	0
CONTIG_ERR1857049_6142:0-3323:0-3268	3268	0.250612	4	0.73623	0	0	9	NA	0	3248	0	0	0	0	0	0	NA	NA	NA	NA	NA	NA	NA	0	0	0	0	0	0	0	0	0	0	0	0	0
CONTIG_ERR1857050_13336:0-2792:0-2737	2737	0.388016	3	0.762879	0	0	9	NA	0	2717	0	0	0	0	0	0	NA	NA	NA	NA	NA	NA	NA	0	0	0	0	0	0	0	0	0	0	0	0	0
CONTIG_ERR1857050_3733:0-8871:0-8816	8816	0.615472	12	0.623072	0	0	126	NA	0	6702	1041	4	0	0	0	0	NA	Bifidobacterium	Bifidobacteriaceae	Bifidobacteriales	Actinobacteria	Actinobacteria	Bacteria	0	0	0	0	0	0	1	1	0	0	0	0	0
CONTIG_ERR1857050_648:0-35066:0-35035	35035	0.498701	44	0.947995	0	0	253	HK97	1	34680	138	0	0	0	1	1	NA	Alistipes	Rikenellaceae	Bacteroidales	Bacteroidia	Bacteroidetes	Bacteria	0	1	0	0	0	0	1	1	1	0	1	0	0
CONTIG_ERR1857050_662:0-34631:0-34574	34574	0.34228	29	0.848441	0	0	45	HK97	0	34394	56	16	0	0	0	0	NA	Ruminococcus	Ruminococcaceae	Clostridiales	Clostridia	Firmicutes	Bacteria	0	0	0	0	1	1	1	1	0	0	1	0	0
CONTIG_ERR1857051_6453:0-4285:0-4230	4230	0.339953	6	0.758156	0	0	8	NA	0	4165	21	1	0	0	0	0	NA	NA	NA	NA	NA	NA	NA	0	0	0	0	0	0	0	0	0	0	1	0	0
CONTIG_ERR1857053_13358:0-2353:0-2302	2302	0.418332	2	0.564292	0	0	38	NA	0	2282	0	0	0	0	0	0	NA	NA	NA	NA	NA	Firmicutes	Bacteria	0	0	0	0	0	0	0	0	0	0	1	0	0
CONTIG_ERR1857055_4232:0-5017:0-4962	4962	0.375252	9	0.653567	0	0	23	NA	0	4942	0	0	0	0	0	0	NA	NA	Lachnospiraceae	Clostridiales	Clostridia	Firmicutes	Bacteria	0	0	0	0	0	0	0	1	0	0	0	0	0
CONTIG_ERR1857056_1378:0-16395:0-15658	15658	0.310959	19	0.737451	0	0	15	NA	0	13922	849	6	0	0	0	0	NA	NA	NA	NA	NA	NA	NA	0	0	0	0	0	0	0	0	0	0	0	0	0
CONTIG_ERR1857056_4076:0-4626:0-4571	4571	0.617152	5	0.697659	0	0	76	NA	0	4549	1	0	0	1	0	0	NA	Bifidobacterium	Bifidobacteriaceae	Bifidobacteriales	Actinobacteria	Actinobacteria	Bacteria	0	0	0	0	0	0	1	1	0	0	0	0	0
CONTIG_ERR1857056_4818:0-3808:0-3753	3753	0.465494	5	0.81215	0	0	34	NA	0	3733	0	0	0	0	0	1	NA	Bacteroides	Bacteroidaceae	Bacteroidales	Bacteroidia	Bacteroidetes	Bacteria	0	0	0	0	0	0	0	0	0	0	0	0	0
CONTIG_ERR1857056_62:0-99015:0-98960	98960	0.291552	90	0.947777	0	0	26	HK97	1	98886	24	2	1	0	1	1	NA	NA	NA	Bacteroidales	Bacteroidia	Bacteroidetes	Bacteria	0	1	0	0	0	0	1	1	1	1	1	1	0
CONTIG_ERR1857057_7363:0-3499:0-3444	3444	0.453833	3	0.646341	0	0	10	NA	0	3383	13	5	0	0	0	0	NA	NA	NA	NA	NA	NA	NA	0	0	0	0	0	0	0	0	0	0	0	0	0
CONTIG_ERR1857057_7953:0-3245:0-3190	3190	0.394984	2	0.785266	0	0	25	NA	0	3166	2	0	0	0	0	0	NA	NA	NA	NA	NA	Firmicutes	Bacteria	0	0	0	0	0	0	0	0	0	0	0	0	0
CONTIG_ERR1857058_353:0-47823:0-47768	47768	0.458864	72	0.922333	1	0	834	HK97	1	47633	56	1	0	0	1	1	NA	NA	NA	NA	NA	Firmicutes	Bacteria	1	0	0	1	1	0	1	1	1	1	1	0	1
CONTIG_ERR1857058_5763:0-4505:0-4450	4450	0.369888	5	0.790112	0	0	13	NA	0	4430	0	0	0	1	0	0	NA	Streptococcus	Streptococcaceae	Lactobacillales	Bacilli	Firmicutes	Bacteria	0	0	0	0	0	0	1	0	0	0	0	0	0
CONTIG_ERR1857060_178:0-85135:0-85087	85087	0.330991	137	0.929084	0	0	62	HK97	1	85003	22	4	0	0	0	0	NA	Bacteroides	Bacteroidaceae	Bacteroidales	Bacteroidia	Bacteroidetes	Bacteria	1	1	0	0	1	0	0	1	1	0	1	1	0
CONTIG_ERR1857060_2634:0-10803:0-10748	10748	0.417752	23	0.874209	0	0	149	NA	0	10728	0	0	0	0	0	0	NA	NA	NA	Clostridiales	Clostridia	Firmicutes	Bacteria	0	0	0	0	0	0	0	1	0	0	0	0	0
CONTIG_ERR1857060_273:0-65964:0-65909	65909	0.305011	82	0.936427	0	0	24	HK97	1	65712	12	44	0	0	1	1	Intestinibacter bartlettii	Intestinibacter	Peptostreptococcaceae	Clostridiales	Clostridia	Firmicutes	Bacteria	1	1	0	0	0	0	1	1	1	1	1	1	0
CONTIG_ERR1857060_9344:0-2841:0-2786	2786	0.349964	3	0.550251	0	0	15	NA	0	2766	0	0	0	0	0	1	NA	NA	NA	NA	NA	NA	Bacteria	0	0	0	0	0	0	0	0	0	0	0	0	0
CONTIG_ERR1857061_166:0-96659:0-96604	96604	0.293445	90	0.945986	0	0	29	HK97	1	96483	46	3	1	0	1	1	NA	NA	NA	Bacteroidales	Bacteroidia	Bacteroidetes	Bacteria	0	1	0	0	1	0	1	1	1	0	1	1	0
CONTIG_ERR1857061_8032:0-2852:0-2799	2799	0.324044	2	0.673098	0	0	12	NA	0	2779	0	0	0	1	1	0	NA	NA	NA	NA	NA	NA	NA	0	0	0	0	0	0	0	0	0	0	0	0	0
CONTIG_ERR1857061_8990:0-2472:0-2417	2417	0.333885	3	0.553579	0	0	25	NA	0	2349	18	4	0	0	0	0	NA	NA	NA	Clostridiales	Clostridia	Firmicutes	Bacteria	0	0	0	0	0	0	0	0	0	0	0	0	0
CONTIG_ERR1857062_3195:0-9411:0-4782	4782	0.455249	7	0.845671	0	0	49	NA	0	4674	44	0	0	0	0	0	NA	NA	NA	NA	NA	Firmicutes	Bacteria	0	0	0	0	0	0	1	1	0	0	0	0	0
CONTIG_ERR1857062_692:0-40515:0-40460	40460	0.446565	50	0.922615	0	0	92	HK97	1	40251	39	37	0	0	1	0	NA	NA	NA	NA	NA	NA	Bacteria	0	0	0	0	0	0	0	0	1	0	0	1	0
CONTIG_ERR1857065_48:0-159818:0-159760	159760	0.411567	195	0.923923	4	0	214	NA	1	159213	241	0	0	0	1	0	NA	NA	NA	Bacteroidales	Bacteroidia	Bacteroidetes	Bacteria	1	1	0	0	1	0	1	1	1	0	1	1	0
CONTIG_ERR1857066_421:0-45272:0-45217	45217	0.411903	68	0.924011	1	0	716	HK97	1	45159	19	0	0	0	1	0	NA	NA	NA	Clostridiales	Clostridia	Firmicutes	Bacteria	0	0	0	0	1	0	1	1	0	1	1	1	1
CONTIG_ERR1857066_472:0-42210:0-42171	42171	0.41289	67	0.932631	1	0	31	HK97	1	42126	11	1	0	0	0	0	NA	NA	NA	NA	NA	NA	NA	1	0	0	0	1	0	0	1	1	0	1	1	0
CONTIG_ERR1857066_6230:0-5149:0-5094	5094	0.469179	6	0.78033	0	0	8	NA	0	5024	25	0	0	0	0	0	NA	NA	NA	NA	NA	NA	NA	0	0	0	0	0	0	0	1	0	0	0	0	0
CONTIG_ERR1857066_7020:0-4593:0-4546	4546	0.340299	6	0.764848	0	0	11	NA	0	4470	10	12	0	0	0	0	NA	NA	NA	NA	NA	NA	NA	0	0	0	0	0	0	0	0	0	0	1	0	0
CONTIG_ERR1857067_143:0-98407:0-98172	98172	0.29322	95	0.945239	0	0	30	HK97	1	98093	25	3	1	0	1	1	NA	NA	NA	Bacteroidales	Bacteroidia	Bacteroidetes	Bacteria	0	1	0	0	1	0	1	0	1	1	1	1	0
CONTIG_ERR1857067_2186:0-9685:0-5130	5130	0.502534	6	0.800585	0	0	108	NA	0	5110	0	0	0	0	0	0	NA	NA	NA	NA	NA	Firmicutes	Bacteria	0	0	0	0	0	0	0	0	0	0	1	0	0
CONTIG_ERR1857068_169:0-101163:0-101108	101108	0.39892	122	0.93954	0	0	113	HK97	1	100822	105	16	0	0	1	0	NA	Bacteroides	Bacteroidaceae	Bacteroidales	Bacteroidia	Bacteroidetes	Bacteria	1	0	0	0	1	0	1	1	1	1	1	1	0
CONTIG_ERR1857068_4500:0-7008:0-6953	6953	0.398389	11	0.815907	0	0	51	NA	0	6891	21	0	0	0	0	0	NA	NA	NA	Bacteroidales	Bacteroidia	Bacteroidetes	Bacteria	0	0	0	0	0	0	0	1	0	0	0	0	0
CONTIG_ERR1857068_4683:0-6679:0-5894	5894	0.51493	8	0.865796	0	0	50	NA	0	5826	24	0	0	0	0	1	NA	NA	NA	NA	NA	Firmicutes	Bacteria	0	0	0	0	0	0	0	0	0	0	1	0	0
CONTIG_ERR1857068_4869:0-6394:0-6339	6339	0.592996	7	0.734974	0	0	76	NA	0	6317	1	0	0	0	0	0	NA	Bifidobacterium	Bifidobacteriaceae	Bifidobacteriales	Actinobacteria	Actinobacteria	Bacteria	0	0	0	0	1	0	1	1	0	0	0	0	0
CONTIG_ERR1857068_6018:0-5073:0-5022	5022	0.412784	7	0.91816	0	0	49	MicroMCP	0	5002	0	0	1	0	1	1	Phascolarctobacterium faecium	Phascolarctobacterium	Acidaminococcaceae	Acidaminococcales	Negativicutes	Firmicutes	Bacteria	0	0	0	0	0	0	0	0	0	0	0	0	0
CONTIG_ERR1857069_546:0-44037:0-43957	43957	0.370726	74	0.897058	1	0	303	HK97	1	43854	19	15	0	0	0	1	NA	NA	Lachnospiraceae	Clostridiales	Clostridia	Firmicutes	Bacteria	1	0	1	0	1	0	0	1	0	0	1	1	1
CONTIG_ERR1857069_639:0-38472:0-38417	38417	0.522113	57	0.903272	0	0	349	HK97	1	38203	97	0	0	0	0	1	NA	NA	NA	NA	NA	NA	Bacteria	1	0	0	0	1	0	0	1	0	0	1	1	0
CONTIG_ERR1857070_10549:0-1392:0-1337	1337	0.507105	3	0.760658	0	0	20	NA	0	1307	5	0	0	0	0	0	Ruminococcus flavefaciens	Ruminococcus	Ruminococcaceae	Clostridiales	Clostridia	Firmicutes	Bacteria	0	0	0	0	0	0	0	0	0	0	0	0	0
CONTIG_ERR1857071_11143:0-2742:0-2687	2687	0.59732	2	0.736881	0	0	35	NA	0	2667	0	0	0	0	0	0	NA	NA	NA	NA	NA	NA	Bacteria	0	0	0	0	0	0	0	1	0	0	0	0	0
CONTIG_ERR1857071_115:0-87120:0-87065	87065	0.360409	115	0.946052	0	0	55	HK97	1	87001	22	0	0	0	1	1	NA	Bacteroides	Bacteroidaceae	Bacteroidales	Bacteroidia	Bacteroidetes	Bacteria	1	1	0	0	1	0	0	1	1	0	1	1	0
CONTIG_ERR1857071_1414:2149-16079:0-8012	8012	0.595856	10	0.820394	0	0	20	NA	0	6824	584	0	0	0	0	0	NA	NA	NA	NA	NA	NA	NA	0	0	0	0	0	0	0	1	0	0	1	0	0
CONTIG_ERR1857071_1928:0-12402:0-12347	12347	0.381226	17	0.84968	0	0	24	HK97	1	12327	0	0	0	0	0	0	NA	NA	NA	NA	NA	NA	NA	0	0	0	0	0	0	0	0	1	0	1	1	1
CONTIG_ERR1857071_363:0-43265:0-43185	43185	0.389811	78	0.903369	1	0	992	HK97	1	42930	24	39	0	0	1	0	Roseburia inulinivorans	Roseburia	Lachnospiraceae	Clostridiales	Clostridia	Firmicutes	Bacteria	1	0	0	0	1	0	0	1	0	0	1	1	0
CONTIG_ERR1857072_1902:0-9781:0-6116	6116	0.319326	4	0.647973	0	0	11	NA	0	5972	62	0	0	0	0	0	NA	NA	NA	NA	NA	NA	NA	0	0	0	0	0	0	0	0	0	0	1	0	0
CONTIG_ERR1857072_6224:0-2868:0-2813	2813	0.628155	4	0.828653	0	0	72	NA	0	2793	0	0	0	0	0	0	NA	NA	NA	NA	NA	NA	Bacteria	0	0	0	0	0	0	0	1	0	0	0	0	0
CONTIG_ERR1857072_7702:0-2378:0-2333	2333	0.417917	2	0.556794	0	0	38	NA	0	2303	5	0	0	0	0	0	NA	NA	NA	NA	NA	Firmicutes	Bacteria	0	0	0	0	0	0	0	0	0	0	1	0	0
CONTIG_ERR1857073_11843:0-3992:0-3937	3937	0.291593	10	0.916688	0	0	39	NA	0	3917	0	0	0	0	0	0	NA	NA	NA	NA	NA	NA	NA	0	0	0	0	0	0	0	0	0	0	0	0	0
CONTIG_ERR1857073_17479:6-2852:0-2797	2797	0.598498	2	0.748659	0	0	35	NA	0	2777	0	0	0	0	0	0	NA	NA	NA	NA	NA	Actinobacteria	Bacteria	0	0	0	0	0	0	0	0	0	0	0	0	0
CONTIG_ERR1857073_21405:0-2366:0-2311	2311	0.418866	2	0.562094	0	0	37	NA	0	2285	3	0	0	0	0	0	NA	NA	NA	NA	NA	Firmicutes	Bacteria	0	0	0	0	0	0	0	0	0	0	1	0	0
CONTIG_ERR1857073_6658:0-6443:0-6388	6388	0.394646	8	0.697871	0	0	16	NA	0	6303	28	3	0	0	0	0	NA	NA	NA	Bacteroidales	Bacteroidia	Bacteroidetes	Bacteria	0	0	0	0	0	0	0	0	0	0	0	0	0
CONTIG_ERR1857073_793:0-35560:0-32399	32399	0.528874	49	0.926232	0	0	998	HK97	1	32373	3	0	0	0	1	1	NA	NA	NA	NA	NA	NA	Bacteria	0	0	0	0	1	0	1	1	1	1	1	1	1
CONTIG_ERR1857073_8818:0-5105:0-5050	5050	0.36	8	0.574455	0	0	27	NA	0	5024	3	0	0	0	0	0	NA	NA	NA	Clostridiales	Clostridia	Firmicutes	Bacteria	0	0	0	0	0	0	0	1	0	0	0	0	0
CONTIG_ERR1857074_10025:0-3829:0-3774	3774	0.486486	4	0.802067	0	0	93	NA	0	3754	0	0	0	0	0	0	NA	NA	NA	Clostridiales	Clostridia	Firmicutes	Bacteria	0	0	0	0	0	0	0	1	0	0	1	0	0
CONTIG_ERR1857074_12167:0-3131:0-3076	3076	0.56632	4	0.775358	0	0	11	NA	0	3056	0	0	0	0	0	1	NA	NA	NA	NA	NA	NA	NA	0	0	0	0	0	0	0	0	0	0	0	0	0
CONTIG_ERR1857074_14738:0-2605:0-2550	2550	0.571373	4	0.909412	0	0	32	NA	0	2530	0	0	0	0	0	0	NA	NA	NA	Clostridiales	Clostridia	Firmicutes	Bacteria	0	0	0	0	0	0	0	1	0	0	0	0	0
CONTIG_ERR1857074_5681:0-6677:0-6402	6402	0.409716	7	0.773196	0	0	252	NA	0	6382	0	0	0	0	0	0	NA	NA	NA	NA	NA	Firmicutes	Bacteria	0	0	0	0	0	0	1	1	0	0	0	0	0
CONTIG_ERR1857074_605:0-42313:0-42258	42258	0.536253	81	0.921695	0	0	370	HK97	1	42085	36	23	0	0	0	0	NA	NA	NA	NA	NA	NA	Bacteria	0	0	0	0	1	0	1	1	1	0	1	1	0
CONTIG_ERR1857074_8419:0-4548:0-4493	4493	0.37347	8	0.621634	0	0	19	NA	0	4473	0	0	0	0	0	0	NA	NA	Lachnospiraceae	Clostridiales	Clostridia	Firmicutes	Bacteria	0	0	0	0	0	0	0	1	0	0	0	0	0
CONTIG_ERR1857075_207:0-90121:0-89989	89989	0.425341	109	0.84287	0	0	285	NA	0	86217	1026	236	0	1	0	0	NA	NA	NA	Bacteroidales	Bacteroidia	Bacteroidetes	Bacteria	1	0	0	0	0	1	1	1	0	1	0	0	0
CONTIG_ERR1857075_6290:0-5036:0-4981	4981	0.3684	6	0.525196	0	0	27	NA	0	4961	0	0	0	0	0	0	NA	NA	Lachnospiraceae	Clostridiales	Clostridia	Firmicutes	Bacteria	0	0	0	0	0	0	0	1	0	0	0	0	0
CONTIG_ERR1857075_6393:0-4969:0-4914	4914	0.619048	6	0.697802	0	0	82	NA	0	4866	14	0	0	1	0	0	NA	Bifidobacterium	Bifidobacteriaceae	Bifidobacteriales	Actinobacteria	Actinobacteria	Bacteria	0	0	0	0	0	0	1	1	0	0	0	0	0
CONTIG_ERR1857075_8099:0-4053:0-3998	3998	0.630565	4	0.805903	0	0	87	NA	0	3954	12	0	0	0	0	0	NA	Bifidobacterium	Bifidobacteriaceae	Bifidobacteriales	Actinobacteria	Actinobacteria	Bacteria	0	0	0	0	0	0	1	0	0	0	0	0	0
CONTIG_ERR1857075_9798:0-3452:0-3397	3397	0.577568	3	0.622608	0	0	38	NA	0	3377	0	0	0	0	0	0	NA	NA	NA	NA	NA	Actinobacteria	Bacteria	0	0	0	0	0	0	0	0	0	0	0	0	0
CONTIG_ERR1857076_116:0-99698:0-99660	99660	0.382711	123	0.954937	0	0	65	HK97	1	99529	37	11	0	0	0	0	NA	Bacteroides	Bacteroidaceae	Bacteroidales	Bacteroidia	Bacteroidetes	Bacteria	1	1	0	0	1	0	0	1	1	0	1	1	0
CONTIG_ERR1857076_11854:0-3431:0-3376	3376	0.348934	2	0.406991	0	0	37	NA	0	3340	8	0	0	1	0	0	NA	Streptococcus	Streptococcaceae	Lactobacillales	Bacilli	Firmicutes	Bacteria	0	0	0	0	0	0	0	0	0	0	0	0	0
CONTIG_ERR1857076_123:0-97275:0-97220	97220	0.291751	88	0.944312	0	0	18	HK97	1	97096	46	4	1	0	1	1	NA	NA	NA	Bacteroidales	Bacteroidia	Bacteroidetes	Bacteria	0	1	0	0	0	0	1	1	1	0	1	1	0
CONTIG_ERR1857076_216:0-71164:0-71109	71109	0.279627	98	0.898578	3	0	214	HK97	1	68987	1005	8	0	0	0	0	Intestinibacter bartlettii	Intestinibacter	Peptostreptococcaceae	Clostridiales	Clostridia	Firmicutes	Bacteria	0	0	1	0	1	0	1	1	0	0	1	1	0
CONTIG_ERR1857076_37:0-160067:0-160012	160012	0.413038	211	0.933605	4	0	224	NA	1	159922	35	0	0	0	1	1	NA	NA	NA	Bacteroidales	Bacteroidia	Bacteroidetes	Bacteria	1	1	0	0	0	0	1	1	1	0	1	1	0
CONTIG_ERR1857076_6626:0-5857:0-5802	5802	0.352809	7	0.54757	0	0	42	NA	0	4834	465	6	0	0	0	1	NA	NA	NA	Clostridiales	Clostridia	Firmicutes	Bacteria	0	0	0	0	0	0	0	0	0	0	0	0	0
CONTIG_ERR1912947_1808:0-8428:0-8373	8373	0.434492	11	0.762809	0	0	76	NA	0	8311	21	0	0	0	0	0	NA	NA	NA	Bacteroidales	Bacteroidia	Bacteroidetes	Bacteria	0	0	0	0	0	0	0	0	0	0	0	0	0
CONTIG_ERR1912947_4794:0-4193:0-4138	4138	0.453842	8	0.853311	0	0	170	NA	0	4118	0	0	0	1	1	0	NA	NA	NA	Bacteroidales	Bacteroidia	Bacteroidetes	Bacteria	0	0	0	0	0	0	1	0	0	0	0	0	0
CONTIG_ERR1912955_1352:0-4778:0-4723	4723	0.456913	7	0.750159	0	0	202	NA	0	4601	51	0	0	0	0	0	NA	NA	NA	NA	NA	Firmicutes	Bacteria	0	0	0	0	0	0	0	1	0	0	0	0	0
CONTIG_ERR1912957_3815:0-4414:0-4359	4359	0.598073	5	0.772195	0	0	135	NA	0	4339	0	0	0	0	0	0	Faecalibacterium prausnitzii	Faecalibacterium	Ruminococcaceae	Clostridiales	Clostridia	Firmicutes	Bacteria	0	0	0	0	0	0	0	1	0	0	0	0	0
CONTIG_ERR1912957_4621:0-3844:0-3789	3789	0.586434	5	0.698337	0	0	110	NA	0	3769	0	0	0	0	0	0	NA	Faecalibacterium	Ruminococcaceae	Clostridiales	Clostridia	Firmicutes	Bacteria	0	0	0	0	0	0	0	1	0	0	0	0	0
CONTIG_ERR1912957_63:0-36513:0-36392	36392	0.498571	46	0.939272	0	0	226	HK97	1	36033	75	6	0	0	1	1	NA	Alistipes	Rikenellaceae	Bacteroidales	Bacteroidia	Bacteroidetes	Bacteria	0	1	0	0	0	0	1	1	1	0	1	0	0
CONTIG_ERR1912962_1216:0-13178:0-10000	10000	0.6183	9	0.4926	0	0	127	NA	0	3570	3199	4	0	0	0	0	NA	Bifidobacterium	Bifidobacteriaceae	Bifidobacteriales	Actinobacteria	Actinobacteria	Bacteria	0	0	0	0	0	0	1	1	0	0	0	0	0
CONTIG_ERR1912962_211:0-42421:0-42366	42366	0.535783	76	0.936978	0	0	355	HK97	1	42264	38	2	0	0	0	0	NA	NA	NA	NA	NA	NA	Bacteria	1	0	0	0	1	0	0	1	1	0	1	1	1
CONTIG_ERR1912962_2879:0-6661:0-6606	6606	0.427944	10	0.818347	0	0	30	NA	0	6561	5	5	0	0	0	0	NA	NA	NA	NA	NA	NA	Bacteria	0	0	0	0	0	0	1	0	0	0	0	0	0
CONTIG_ERR1912962_3982:0-5036:0-4981	4981	0.418992	8	0.829352	0	0	88	NA	0	4961	0	0	0	0	0	1	NA	NA	NA	Bacteroidales	Bacteroidia	Bacteroidetes	Bacteria	0	0	0	0	0	0	0	0	0	0	0	0	0
CONTIG_ERR1912965_29:0-39208:0-39153	39153	0.40569	45	0.920083	0	0	129	HK97	1	39046	42	1	0	0	1	1	NA	Ruminococcus	Ruminococcaceae	Clostridiales	Clostridia	Firmicutes	Bacteria	0	0	0	0	0	0	1	0	1	0	1	1	0
CONTIG_ERR1912971_147:0-49754:0-49699	49699	0.480915	78	0.940944	0	0	802	HK97	1	49569	46	6	0	0	0	1	NA	NA	NA	Clostridiales	Clostridia	Firmicutes	Bacteria	1	0	0	1	1	1	0	1	1	1	1	0	1
CONTIG_ERR1912971_2210:0-5574:0-5519	5519	0.412031	8	0.70665	0	0	25	NA	0	5473	7	4	0	1	0	1	NA	Bacteroides	Bacteroidaceae	Bacteroidales	Bacteroidia	Bacteroidetes	Bacteria	0	0	0	0	0	0	0	0	0	0	0	0	0
CONTIG_ERR1912971_8470:0-1867:0-1812	1812	0.545254	2	0.653974	0	0	28	NA	0	1792	0	0	0	0	0	0	NA	NA	Ruminococcaceae	Clostridiales	Clostridia	Firmicutes	Bacteria	0	0	0	0	0	0	0	0	0	0	0	0	0
CONTIG_ERR1912977_12448:0-1519:0-1464	1464	0.492486	2	0.64959	0	0	13	NA	0	1444	0	0	0	0	0	0	NA	NA	NA	NA	NA	NA	NA	0	0	0	0	0	0	0	0	0	0	0	0	0
CONTIG_ERR1912977_147:0-44784:0-44729	44729	0.631581	66	0.934696	0	0	846	HK97	1	44709	0	0	0	0	1	1	NA	NA	NA	NA	NA	NA	Bacteria	1	0	0	0	0	1	1	1	1	1	1	0	1
CONTIG_ERR1912977_2465:0-5118:0-5063	5063	0.508197	6	0.798143	0	0	106	NA	0	5043	0	0	0	0	0	0	NA	NA	NA	NA	NA	Firmicutes	Bacteria	0	0	0	0	0	0	0	0	0	0	1	0	0
CONTIG_ERR1912979_1352:0-7298:0-7243	7243	0.395416	12	0.864835	0	0	53	NA	0	7181	21	0	0	0	0	0	NA	NA	NA	Bacteroidales	Bacteroidia	Bacteroidetes	Bacteria	0	0	0	0	0	0	0	0	0	0	0	0	0
CONTIG_ERR1912979_1645:0-6281:0-6226	6226	0.438163	9	0.833601	0	0	20	NA	0	6184	2	6	0	0	0	0	NA	NA	NA	Bacteroidales	Bacteroidia	Bacteroidetes	Bacteria	0	0	0	0	0	0	1	0	0	0	0	0	0
CONTIG_ERR1912984_13563:0-1607:0-1552	1552	0.518686	2	0.746134	0	0	7	NA	0	1532	0	0	0	1	0	0	NA	NA	NA	NA	NA	NA	NA	0	0	0	0	0	0	0	0	0	0	0	0	0
CONTIG_ERR1912984_64:0-71371:0-71325	71325	0.530137	88	0.886309	0	0	656	HK97	1	71144	57	3	0	0	1	0	NA	NA	NA	NA	NA	NA	Bacteria	0	1	0	0	0	0	0	1	0	0	1	1	0
CONTIG_ERR1912989_2093:0-8750:0-4627	4627	0.458612	7	0.765723	0	0	202	NA	0	4607	0	0	0	0	0	0	NA	NA	NA	NA	NA	Firmicutes	Bacteria	0	0	0	0	0	0	0	1	0	0	0	0	0
CONTIG_ERR1912989_3789:0-5288:0-5151	5151	0.588429	7	0.750146	0	0	24	NA	0	4875	128	0	0	0	0	0	NA	NA	NA	NA	NA	Actinobacteria	Bacteria	0	0	0	0	0	0	0	0	0	0	0	0	0
CONTIG_ERR1912989_403:0-35590:0-35535	35535	0.669228	55	0.966146	0	0	22	HK97	1	35442	32	3	0	0	0	1	NA	NA	NA	NA	NA	NA	Bacteria	0	0	0	1	0	0	0	1	0	1	1	1	0
CONTIG_ERR1912989_5121:0-4160:0-4105	4105	0.340317	5	0.76151	0	0	9	NA	0	4081	2	0	0	0	0	0	NA	NA	NA	NA	NA	NA	NA	0	0	0	0	0	0	0	0	0	0	1	0	0
CONTIG_ERR1912992_4399:0-3447:0-3405	3405	0.589721	4	0.753304	0	0	25	NA	0	3359	13	0	0	0	0	0	NA	NA	NA	NA	NA	Actinobacteria	Bacteria	0	0	0	0	0	0	0	1	0	0	1	0	0
CONTIG_ERR1912997_111:0-85984:0-85952	85952	0.36226	113	0.945109	0	0	40	HK97	1	85842	39	0	0	0	1	1	NA	Bacteroides	Bacteroidaceae	Bacteroidales	Bacteroidia	Bacteroidetes	Bacteria	1	1	0	0	1	0	0	1	1	0	1	1	0
CONTIG_ERR1912997_3031:0-8339:0-8284	8284	0.311323	11	0.706905	0	0	6	NA	0	8176	44	0	0	0	0	0	NA	NA	NA	NA	NA	NA	NA	0	0	0	0	0	0	0	0	0	0	0	0	0
CONTIG_ERR1912997_5979:0-4640:0-4585	4585	0.345474	6	0.776009	0	0	11	NA	0	4536	13	1	0	0	0	0	NA	NA	NA	NA	NA	NA	NA	0	0	0	0	0	0	0	0	0	0	1	0	0
CONTIG_ERR1913001_94:0-44116:0-44084	44084	0.483395	51	0.901007	0	0	251	HK97	1	43700	182	0	0	0	0	0	NA	Prevotella	Prevotellaceae	Bacteroidales	Bacteroidia	Bacteroidetes	Bacteria	0	1	0	0	1	1	0	1	1	1	1	0	0
CONTIG_ERR1913008_2388:0-7025:0-6970	6970	0.296557	5	0.77604	0	0	10	NA	0	6938	6	0	0	0	0	0	NA	NA	NA	NA	NA	NA	NA	0	0	0	0	0	0	0	0	0	0	1	0	0
CONTIG_ERR1913008_4310:0-4130:0-4075	4075	0.631166	3	0.799509	0	0	47	NA	0	4013	21	0	0	1	0	0	NA	Bifidobacterium	Bifidobacteriaceae	Bifidobacteriales	Actinobacteria	Actinobacteria	Bacteria	0	0	0	0	0	0	1	0	0	0	0	0	0
CONTIG_ERR1913012_1120:0-6887:0-4724	4724	0.45724	7	0.75	0	0	210	NA	0	4568	68	0	0	0	0	0	NA	NA	NA	NA	NA	Firmicutes	Bacteria	0	0	0	0	0	0	0	1	0	0	0	0	0
CONTIG_ERR1913012_1928:0-4397:0-4292	4292	0.516309	7	0.837372	0	0	37	NA	0	4272	0	0	0	0	0	0	NA	NA	Rikenellaceae	Bacteroidales	Bacteroidia	Bacteroidetes	Bacteria	0	0	0	0	0	0	0	0	0	0	0	0	0
CONTIG_ERR1913015_372:0-22680:0-22586	22586	0.420792	16	0.415877	0	0	482	NA	0	36	11244	0	0	0	0	0	NA	NA	NA	Bacteroidales	Bacteroidia	Bacteroidetes	Bacteria	0	0	0	0	0	0	1	0	0	0	0	0	0
CONTIG_ERR1913017_8264:0-2069:0-2014	2014	0.580437	2	0.613704	0	0	33	NA	0	1994	0	0	0	0	0	0	NA	NA	NA	NA	NA	Actinobacteria	Bacteria	0	0	0	0	0	0	0	0	0	0	0	0	0
CONTIG_ERR1913022_3713:0-2336:0-2281	2281	0.45331	3	0.703639	0	0	91	NA	0	2261	0	0	0	0	0	0	NA	NA	NA	NA	NA	NA	Bacteria	0	0	0	0	0	0	0	0	0	0	0	0	0
CONTIG_ERR1913025_1677:0-7500:0-4919	4919	0.447652	8	0.859931	0	0	281	NA	0	4799	44	4	0	0	0	0	NA	NA	NA	NA	NA	NA	Bacteria	0	0	0	0	0	0	0	1	0	0	0	0	0
CONTIG_ERR1913025_195:0-46503:0-46448	46448	0.630684	70	0.943442	0	0	952	HK97	1	46428	0	0	0	0	1	1	NA	NA	NA	NA	NA	NA	Bacteria	1	0	0	0	0	1	1	1	1	1	1	0	1
CONTIG_ERR1913025_2900:0-4593:0-4538	4538	0.335831	6	0.776113	0	0	11	NA	0	4471	19	3	0	0	0	0	NA	NA	NA	NA	NA	NA	NA	0	0	0	0	0	0	0	0	0	0	1	0	0
CONTIG_ERR1913025_3587:0-3800:0-3745	3745	0.466756	5	0.806676	0	0	28	NA	0	3723	1	0	0	0	0	1	NA	Bacteroides	Bacteroidaceae	Bacteroidales	Bacteroidia	Bacteroidetes	Bacteria	0	0	0	0	0	0	0	0	0	0	0	0	0
CONTIG_ERR1913030_4430:0-4452:0-4397	4397	0.603593	5	0.835115	0	0	136	NA	0	4377	0	0	0	0	0	0	NA	NA	Ruminococcaceae	Clostridiales	Clostridia	Firmicutes	Bacteria	0	0	0	0	0	0	0	1	0	0	0	0	0
CONTIG_ERR1913033_2323:0-4613:0-4558	4558	0.328872	5	0.864853	0	0	5	NA	0	4538	0	0	0	0	0	0	NA	NA	NA	NA	NA	NA	NA	0	0	0	0	0	0	0	0	0	0	0	0	0
CONTIG_ERR1913036_1397:0-11805:0-11750	11750	0.377787	15	0.838468	0	0	18	HK97	1	11678	20	4	0	0	0	0	NA	NA	NA	NA	NA	NA	NA	0	1	0	0	1	0	0	1	1	0	1	1	1
CONTIG_ERR1913036_3034:0-5696:0-5595	5595	0.396247	8	0.839142	0	0	200	NA	0	5575	0	0	0	1	0	1	NA	NA	NA	Bacteroidales	Bacteroidia	Bacteroidetes	Bacteria	0	0	0	0	0	0	0	1	0	0	0	0	0
CONTIG_ERR1913045_2895:0-6119:0-6064	6064	0.406662	13	0.831629	0	0	33	NA	0	6042	1	0	0	0	0	1	NA	Bacteroides	Bacteroidaceae	Bacteroidales	Bacteroidia	Bacteroidetes	Bacteria	0	0	0	0	0	0	0	0	0	0	0	0	0
CONTIG_ERR1913045_3138:0-5649:0-5594	5594	0.396139	8	0.839292	0	0	199	NA	0	5574	0	0	0	1	0	1	NA	NA	NA	Bacteroidales	Bacteroidia	Bacteroidetes	Bacteria	0	0	0	0	0	0	0	1	0	0	0	0	0
CONTIG_ERR1913048_3393:0-3662:0-3607	3607	0.595786	4	0.713612	0	0	22	NA	0	3573	7	0	0	0	0	0	NA	NA	NA	NA	NA	NA	NA	0	0	0	0	0	0	0	1	0	0	1	0	0
CONTIG_ERR1913050_1902:0-5965:0-5910	5910	0.41269	10	0.822335	0	0	38	NA	0	5888	1	0	0	0	0	1	NA	Bacteroides	Bacteroidaceae	Bacteroidales	Bacteroidia	Bacteroidetes	Bacteria	0	0	0	0	0	0	0	0	0	0	0	0	0
CONTIG_ERR1913050_2428:0-4862:0-4766	4766	0.288922	9	0.818926	0	0	62	NA	0	4746	0	0	0	0	0	0	NA	NA	NA	NA	NA	NA	NA	0	0	0	0	0	0	0	0	0	0	0	0	0
CONTIG_ERR1913050_4057:0-3258:0-3203	3203	0.399001	2	0.785826	0	0	22	NA	0	3179	2	0	0	0	0	0	NA	NA	NA	NA	NA	Firmicutes	Bacteria	0	0	0	0	0	0	0	0	0	0	0	0	0
CONTIG_ERR1913058_4728:0-2972:0-2917	2917	0.597189	2	0.803222	0	0	38	NA	0	2897	0	0	0	0	0	1	NA	NA	NA	NA	NA	Actinobacteria	Bacteria	0	0	0	0	0	0	0	1	0	0	0	0	0
CONTIG_ERR1913061_4862:0-2725:0-2670	2670	0.429213	2	0.868539	0	0	36	NA	0	2650	0	0	0	0	0	0	NA	NA	NA	NA	NA	Firmicutes	Bacteria	0	0	0	0	0	0	0	0	0	0	1	0	0
CONTIG_ERR1913063_9164:0-3090:0-3035	3035	0.584843	4	0.809555	0	0	47	NA	0	3015	0	0	0	0	0	1	NA	NA	NA	NA	NA	Actinobacteria	Bacteria	0	0	0	0	0	0	0	1	0	0	0	0	0
CONTIG_ERR1913065_1078:0-6874:0-6819	6819	0.414724	13	0.791905	0	0	45	NA	0	6799	0	0	0	0	0	0	NA	NA	NA	NA	NA	NA	NA	0	0	0	0	0	0	0	0	0	0	0	0	0
CONTIG_ERR1913065_1568:0-5297:0-5242	5242	0.403472	7	0.785769	0	0	184	NA	0	5222	0	0	0	1	0	1	NA	NA	NA	Bacteroidales	Bacteroidia	Bacteroidetes	Bacteria	0	0	0	0	0	0	0	1	0	0	0	0	0
CONTIG_ERR1913065_3600:0-3103:0-3048	3048	0.585302	4	0.822835	0	0	23	NA	0	3028	0	0	0	0	0	1	NA	NA	NA	NA	NA	Actinobacteria	Bacteria	0	0	0	0	0	0	0	0	0	0	0	0	0
CONTIG_ERR1913065_69:0-43063:0-42986	42986	0.411669	45	0.924441	0	0	419	NA	0	42912	8	10	0	0	1	0	NA	NA	NA	Clostridiales	Clostridia	Firmicutes	Bacteria	0	0	0	0	1	1	1	1	1	0	1	0	0
CONTIG_ERR1913071_329:0-29019:0-28964	28964	0.476281	37	0.883511	0	0	230	NA	0	28910	17	0	0	1	0	0	NA	NA	NA	Bacteroidales	Bacteroidia	Bacteroidetes	Bacteria	0	0	0	0	1	1	1	1	0	1	1	0	0
CONTIG_ERR1913076_10575:0-1395:0-1340	1340	0.415672	1	0.463433	0	0	10	NA	0	1320	0	0	0	0	0	0	NA	NA	NA	NA	NA	NA	NA	0	0	0	0	0	0	0	0	0	0	0	0	0
CONTIG_ERR1913076_369:0-30039:0-29984	29984	0.477655	35	0.885772	0	0	214	NA	0	29930	17	0	0	1	0	0	NA	NA	NA	Bacteroidales	Bacteroidia	Bacteroidetes	Bacteria	0	0	0	0	1	1	1	1	0	0	1	0	0
CONTIG_ERR1913084_3028:0-3790:0-3737	3737	0.485149	4	0.785122	0	0	77	NA	0	3713	2	0	0	0	0	1	NA	NA	NA	Clostridiales	Clostridia	Firmicutes	Bacteria	0	0	0	0	0	0	0	1	0	0	1	0	0
CONTIG_ERR1913089_1715:0-6565:0-5138	5138	0.503503	6	0.809848	0	0	105	NA	0	5118	0	0	0	0	0	0	NA	NA	NA	NA	NA	Firmicutes	Bacteria	0	0	0	0	0	0	0	0	0	0	1	0	0
CONTIG_ERR1913094_966:0-8124:0-4785	4785	0.41651	8	0.863323	0	0	69	NA	0	4757	4	0	0	0	0	1	NA	NA	NA	Bacteroidales	Bacteroidia	Bacteroidetes	Bacteria	0	0	0	0	0	0	0	0	0	0	0	0	0
CONTIG_ERR1913096_123:0-38983:0-38928	38928	0.417797	49	0.918002	0	0	78	HK97	1	38824	42	0	0	0	1	1	NA	NA	NA	NA	NA	NA	Bacteria	0	0	0	0	1	0	0	1	1	0	1	1	1
CONTIG_ERR1913096_154:0-33577:0-33522	33522	0.366327	44	0.862807	0	0	43	NA	0	33230	128	0	0	0	0	0	NA	NA	NA	Bacteroidales	Bacteroidia	Bacteroidetes	Bacteria	0	0	0	0	0	1	1	1	0	0	0	0	0
CONTIG_ERR1913100_104:0-40410:0-40355	40355	0.628968	50	0.906059	0	0	32	HK97	1	40253	38	2	0	0	0	0	NA	NA	NA	NA	NA	NA	NA	0	0	0	0	1	0	0	0	1	1	1	1	1
CONTIG_ERR1913100_2756:0-3106:0-3051	3051	0.484431	4	0.668633	0	0	25	NA	0	3031	0	0	0	0	0	0	NA	NA	NA	Clostridiales	Clostridia	Firmicutes	Bacteria	0	0	0	0	0	0	0	0	0	0	0	0	0
CONTIG_ERR1913100_500:0-12375:0-12339	12339	0.512683	12	0.582057	0	0	91	NA	0	3925	4149	0	0	0	0	0	NA	NA	NA	NA	NA	Firmicutes	Bacteria	0	0	0	0	0	0	1	0	0	0	1	0	0
CONTIG_ERR1913109_5124:0-2831:0-2776	2776	0.510807	2	0.732709	0	0	92	NA	0	2756	0	0	0	0	0	1	NA	NA	NA	NA	NA	NA	Bacteria	0	0	0	0	0	0	0	0	0	0	0	0	0
CONTIG_ERR1913115_3191:0-7541:0-5353	5353	0.505885	8	0.921913	0	0	24	NA	0	5333	0	0	0	0	0	0	NA	NA	NA	Clostridiales	Clostridia	Firmicutes	Bacteria	0	0	0	0	0	0	0	0	0	0	1	0	0
CONTIG_ERR1913115_433:0-47866:0-47811	47811	0.385894	51	0.879651	0	0	405	NA	0	47659	61	2	0	0	0	0	NA	NA	NA	Clostridiales	Clostridia	Firmicutes	Bacteria	1	0	0	0	1	1	1	1	0	0	1	0	0
CONTIG_ERR1913117_152:0-49950:0-49895	49895	0.580078	69	0.918128	0	0	226	HK97	1	49857	9	0	0	0	1	1	NA	NA	NA	NA	NA	NA	Bacteria	0	0	0	1	1	1	0	1	1	1	1	0	1
CONTIG_ERR1913117_6019:0-3523:0-3468	3468	0.589965	4	0.739619	0	0	18	NA	0	3424	12	0	0	0	0	0	NA	NA	NA	NA	NA	Actinobacteria	Bacteria	0	0	0	0	0	0	0	1	0	0	1	0	0
CONTIG_ERR1913120_2429:0-4784:0-4670	4670	0.427195	7	0.790792	0	0	132	NA	0	4640	5	0	0	1	0	1	NA	NA	NA	Bacteroidales	Bacteroidia	Bacteroidetes	Bacteria	0	0	0	0	0	0	0	0	0	0	0	0	0
CONTIG_ERR1913124_181:0-34696:0-34641	34641	0.363933	46	0.899887	0	0	42	NA	0	34350	126	1	0	0	0	0	NA	NA	NA	Bacteroidales	Bacteroidia	Bacteroidetes	Bacteria	0	0	0	0	0	1	1	1	0	0	0	0	0
CONTIG_ERR1913126_5675:0-4298:0-4137	4137	0.453952	8	0.853517	0	0	168	NA	0	4117	0	0	0	1	1	0	NA	NA	NA	Bacteroidales	Bacteroidia	Bacteroidetes	Bacteria	0	0	0	0	0	0	1	0	0	0	0	0	0
CONTIG_ERR1913127_2956:0-5942:0-5887	5887	0.42993	9	0.789366	0	0	28	NA	0	5825	21	0	0	0	0	1	NA	NA	NA	Bacteroidales	Bacteroidia	Bacteroidetes	Bacteria	0	0	0	0	0	0	0	0	0	0	0	0	0
CONTIG_ERR1913127_7028:0-2650:0-2595	2595	0.586127	2	0.737572	0	0	21	NA	0	2575	0	0	0	0	0	0	NA	NA	NA	NA	NA	NA	NA	0	0	0	0	0	0	0	0	0	0	0	0	0
CONTIG_ERR2045085_1:0-42231:0-42176	42176	0.373293	56	0.812381	0	0	86	NA	0	38959	1574	11	0	0	0	0	NA	NA	NA	Bacteroidales	Bacteroidia	Bacteroidetes	Bacteria	0	0	0	0	0	1	1	1	0	0	0	0	0
CONTIG_ERR2045085_13:0-14145:0-14090	14090	0.436906	16	0.545706	0	0	345	NA	0	4089	4945	29	0	0	0	0	NA	NA	NA	Bacteroidales	Bacteroidia	Bacteroidetes	Bacteria	0	0	0	0	0	0	1	0	0	0	0	0	0
CONTIG_ERR2045147_9:0-5650:0-5595	5595	0.396068	8	0.839142	0	0	198	NA	0	5575	0	0	0	1	0	1	NA	NA	NA	Bacteroidales	Bacteroidia	Bacteroidetes	Bacteria	0	0	0	0	0	0	0	1	0	0	0	0	0
CONTIG_ERR2505981_5863:0-1497:0-1442	1442	0.367545	1	0.0790569	0	0	25	NA	0	1422	0	0	0	0	0	0	NA	Veillonella	Veillonellaceae	Veillonellales	Negativicutes	Firmicutes	Bacteria	0	0	0	0	0	0	0	0	0	0	0	0	0
CONTIG_ERR2505984_1041:0-2790:0-2735	2735	0.49543	3	0.636197	0	0	27	NA	0	2715	0	0	0	0	0	0	NA	NA	NA	Clostridiales	Clostridia	Firmicutes	Bacteria	0	0	0	0	0	0	0	0	0	0	0	0	0
CONTIG_ERR2505984_3183:0-1497:0-1442	1442	0.366158	1	0.0790569	0	0	24	NA	0	1422	0	0	0	0	0	0	NA	Veillonella	Veillonellaceae	Veillonellales	Negativicutes	Firmicutes	Bacteria	0	0	0	0	0	0	0	0	0	0	0	0	0
CONTIG_ERR2505985_1631:0-5007:0-2783	2783	0.41466	2	0.609055	0	0	235	NA	0	2763	0	0	0	1	0	1	NA	NA	NA	Bacteroidales	Bacteroidia	Bacteroidetes	Bacteria	0	0	0	0	0	0	0	0	0	0	0	0	0
CONTIG_ERR2505989_1872:0-3927:0-3872	3872	0.292872	3	0.819731	0	0	7	NA	0	3852	0	0	0	1	0	0	NA	NA	NA	NA	NA	NA	NA	0	0	0	0	0	0	0	0	0	0	0	0	0
CONTIG_ERR2505990_1111:0-7692:0-4785	4785	0.41442	9	0.899687	0	0	79	NA	0	4765	0	0	0	0	0	1	NA	NA	NA	Bacteroidales	Bacteroidia	Bacteroidetes	Bacteria	0	0	0	0	0	0	1	0	0	0	0	0	0
CONTIG_ERR2505990_1281:0-6533:0-4148	4148	0.458052	8	0.85053	0	0	223	NA	0	4118	5	0	0	1	1	0	NA	NA	NA	Bacteroidales	Bacteroidia	Bacteroidetes	Bacteria	0	0	0	0	0	0	1	0	0	0	0	0	0
CONTIG_ERR2505991_1784:0-4059:0-4014	4014	0.633284	4	0.801943	0	0	83	NA	0	3944	25	0	0	0	0	0	NA	Bifidobacterium	Bifidobacteriaceae	Bifidobacteriales	Actinobacteria	Actinobacteria	Bacteria	0	0	0	0	0	0	1	0	0	0	0	0	0
CONTIG_ERR2505994_565:0-8998:0-8943	8943	0.434753	11	0.793022	0	0	75	NA	0	8881	21	0	0	0	0	0	NA	NA	NA	Bacteroidales	Bacteroidia	Bacteroidetes	Bacteria	0	0	0	0	0	0	0	0	0	0	0	0	0
CONTIG_ERR2505995_2794:0-2883:0-2828	2828	0.315417	2	0.651344	0	0	10	NA	0	2808	0	0	0	0	0	0	NA	NA	NA	NA	NA	NA	NA	0	0	0	0	0	0	0	0	0	0	1	0	0
CONTIG_ERR2505996_1377:0-6761:0-6720	6720	0.626042	8	0.775	0	0	163	NA	0	6662	19	0	0	1	0	0	NA	Bifidobacterium	Bifidobacteriaceae	Bifidobacteriales	Actinobacteria	Actinobacteria	Bacteria	0	0	0	0	0	0	1	1	0	0	0	0	0
CONTIG_ERR2505996_1877:0-5186:0-5131	5131	0.503606	6	0.800429	0	0	105	NA	0	5111	0	0	0	0	0	0	NA	NA	NA	NA	NA	Firmicutes	Bacteria	0	0	0	0	0	0	0	0	0	0	1	0	0
CONTIG_ERR2505996_3748:0-2866:0-2811	2811	0.326574	2	0.670224	0	0	12	NA	0	2791	0	0	0	1	1	0	NA	NA	NA	NA	NA	NA	NA	0	0	0	0	0	0	0	0	0	0	0	0	0
CONTIG_ERR2505996_4520:0-2481:0-2426	2426	0.331822	2	0.728359	0	0	14	NA	0	2406	0	0	0	0	0	0	NA	NA	NA	NA	NA	NA	NA	0	0	0	0	0	0	0	0	0	0	0	0	0
CONTIG_ERR2505998_338:0-16787:0-16688	16688	0.402685	10	0.389022	0	0	825	NA	0	56	8300	0	0	0	0	0	NA	NA	NA	Bacteroidales	Bacteroidia	Bacteroidetes	Bacteria	0	0	0	0	0	0	0	1	0	0	0	0	0
CONTIG_ERR2506001_1778:0-5134:0-5079	5079	0.452845	5	0.844064	0	0	353	NA	0	5053	3	0	0	0	0	1	NA	NA	NA	NA	NA	Firmicutes	Bacteria	0	0	0	0	0	0	0	0	0	0	0	0	0
CONTIG_ERR2506001_2635:0-4007:0-3952	3952	0.376771	5	0.834261	0	0	7	NA	0	3932	0	0	0	1	0	0	NA	NA	NA	NA	NA	NA	NA	0	0	0	0	1	0	0	0	0	0	0	0	0
CONTIG_ERR2506001_3356:0-3426:0-3371	3371	0.476713	4	0.817858	0	0	82	NA	0	3351	0	0	0	0	0	0	NA	NA	NA	NA	NA	NA	Bacteria	0	0	0	0	0	0	0	0	0	0	1	0	0
CONTIG_ERR2506001_4463:0-2876:0-2821	2821	0.444523	4	0.685927	0	0	6	NA	0	2801	0	0	0	0	0	0	NA	NA	NA	NA	NA	NA	NA	0	0	0	0	0	0	0	0	0	0	0	0	0
CONTIG_ERR2506002_971:0-3237:0-3182	3182	0.58171	4	0.748586	0	0	47	NA	0	3162	0	0	0	0	0	1	NA	NA	NA	NA	NA	Actinobacteria	Bacteria	0	0	0	0	0	0	0	0	0	0	0	0	0
CONTIG_ERR2506004_910:0-2600:0-2545	2545	0.32888	2	0.688409	0	0	14	NA	0	2525	0	0	0	0	0	0	NA	NA	NA	NA	NA	NA	NA	0	0	0	0	0	0	0	0	0	0	0	0	0
CONTIG_ERR2619707_214:0-37376:0-37321	37321	0.432759	49	0.934219	0	0	106	HK97	1	37299	1	0	0	0	0	0	NA	NA	NA	Clostridiales	Clostridia	Firmicutes	Bacteria	0	0	0	0	1	0	0	1	0	0	1	1	0
CONTIG_ERR2619712_196:0-37777:0-37646	37646	0.522738	62	0.919381	0	0	36	HK97	1	37467	70	5	0	0	0	1	NA	NA	NA	NA	NA	NA	NA	0	0	0	0	0	0	0	1	1	0	1	1	0
CONTIG_ERR2619714_175:0-44153:0-44098	44098	0.459227	70	0.926437	0	0	73	HK97	1	43814	43	25	0	0	0	1	NA	NA	NA	NA	NA	NA	NA	0	0	0	0	0	0	0	1	1	0	1	1	0
CONTIG_ERR2619715_4990:0-3842:0-3787	3787	0.587008	5	0.691576	0	0	120	NA	0	3767	0	0	0	0	0	0	Faecalibacterium prausnitzii	Faecalibacterium	Ruminococcaceae	Clostridiales	Clostridia	Firmicutes	Bacteria	0	0	0	0	0	0	0	1	0	0	0	0	0
CONTIG_ERR2619716_1032:0-14115:0-14060	14060	0.29495	21	0.911949	0	0	11	NA	0	14040	0	0	0	0	0	0	NA	NA	NA	NA	NA	NA	NA	0	0	0	0	0	0	1	0	0	0	0	0	0
CONTIG_ERR2619716_18393:0-1679:0-1624	1624	0.455665	2	0.570813	0	0	13	NA	0	1604	0	0	0	0	0	0	NA	NA	NA	NA	NA	NA	NA	0	0	0	0	0	0	0	0	0	0	0	0	0
CONTIG_ERR2619717_2813:0-6586:0-5295	5295	0.449292	6	0.865156	0	0	401	NA	0	5269	3	0	0	0	0	1	NA	NA	NA	NA	NA	Firmicutes	Bacteria	0	0	0	0	0	0	0	0	0	0	0	0	0
CONTIG_ERR2619719_1152:0-5593:0-5538	5538	0.361502	7	0.807692	0	0	8	NA	0	5518	0	0	0	1	0	0	NA	NA	NA	NA	NA	NA	NA	0	0	0	0	0	0	0	0	0	0	0	0	0
CONTIG_ERR2619720_3196:0-3633:0-3578	3578	0.374231	4	0.819173	0	0	9	NA	0	3558	0	0	0	0	0	0	NA	NA	NA	NA	NA	NA	NA	0	0	0	0	0	0	0	0	0	0	0	0	0
CONTIG_ERR2619722_151:0-45722:0-45149	45149	0.45042	60	0.902146	0	0	7	NA	0	45105	12	0	0	1	0	0	NA	NA	NA	NA	NA	NA	NA	0	0	0	0	1	1	1	1	0	0	0	0	0
CONTIG_ERR2619722_4741:0-3230:0-3175	3175	0.355591	2	0.83811	0	0	8	NA	0	3103	14	8	0	0	0	0	NA	NA	NA	NA	NA	NA	NA	0	0	0	0	0	0	0	0	0	0	1	0	0
CONTIG_ERR2619723_10404:0-1601:0-1546	1546	0.514877	3	0.648124	0	0	8	NA	0	1526	0	0	0	1	0	0	NA	NA	NA	NA	NA	NA	NA	0	0	0	0	0	0	0	0	0	0	0	0	0
CONTIG_ERR2619724_307:0-32422:0-32369	32369	0.503908	57	0.947481	0	0	85	NA	1	32161	20	1	0	0	0	0	NA	NA	NA	NA	NA	NA	NA	0	0	0	0	1	0	1	1	1	0	1	0	1
CONTIG_ERR2619724_6495:0-2816:0-2761	2761	0.596161	2	0.724737	0	0	36	NA	0	2741	0	0	0	0	0	0	NA	NA	NA	NA	NA	NA	Bacteria	0	0	0	0	0	0	0	1	0	0	0	0	0
CONTIG_ERR2619725_4308:0-5016:0-4961	4961	0.372304	7	0.925217	0	0	126	MicroMCP	0	4941	0	0	0	0	0	1	NA	NA	NA	NA	NA	NA	NA	0	0	0	0	0	0	0	0	0	0	0	0	0
CONTIG_ERR2619726_13963:0-1808:0-1706	1706	0.390387	4	0.791325	0	0	14	NA	0	1686	0	0	0	0	0	0	NA	NA	NA	NA	NA	NA	NA	0	0	0	0	0	0	0	0	0	0	0	0	0
CONTIG_ERR2619726_5338:0-3386:0-3331	3331	0.492945	4	0.859201	0	0	72	NA	0	3311	0	0	0	0	0	1	NA	NA	NA	Clostridiales	Clostridia	Firmicutes	Bacteria	0	0	0	0	0	0	0	1	0	0	1	0	0
CONTIG_ERR2619728_5373:0-3900:0-3845	3845	0.489727	5	0.820806	0	0	87	NA	0	3825	0	0	0	0	0	1	NA	NA	NA	Clostridiales	Clostridia	Firmicutes	Bacteria	0	0	0	0	0	0	0	1	0	0	1	0	0
CONTIG_ERR2619729_1752:0-8239:0-4131	4131	0.446139	5	0.798112	0	0	19	NA	0	4101	2	2	0	0	0	0	NA	NA	NA	NA	NA	NA	NA	0	0	0	0	0	0	0	0	0	0	0	0	0
CONTIG_ERR2619729_18582:0-1844:0-1789	1789	0.423141	2	0.415875	0	0	15	NA	0	1769	0	0	0	0	0	0	NA	NA	NA	NA	NA	NA	NA	0	0	0	0	0	0	0	0	0	0	0	0	0
CONTIG_ERR2619729_22777:0-1604:0-1549	1549	0.509361	1	0.307941	0	0	5	NA	0	1529	0	0	0	1	0	0	NA	NA	NA	NA	NA	NA	NA	0	0	0	0	0	0	0	0	0	0	0	0	0
CONTIG_ERR2619730_12432:0-2361:0-1548	1548	0.510982	2	0.627907	0	0	7	NA	0	1528	0	0	0	1	0	0	NA	NA	NA	NA	NA	NA	NA	0	0	0	0	0	0	0	0	0	0	0	0	0
CONTIG_ERR2619730_6852:0-3634:0-3579	3579	0.375244	4	0.818944	0	0	11	NA	0	3559	0	0	0	0	0	0	NA	NA	NA	NA	NA	NA	NA	0	0	0	0	0	0	0	0	0	0	0	0	0
CONTIG_ERR2619731_4079:0-5603:0-5548	5548	0.474946	9	0.91925	0	0	129	MicroMCP	0	5528	0	0	0	0	0	1	NA	NA	Ruminococcaceae	Clostridiales	Clostridia	Firmicutes	Bacteria	0	0	0	0	0	0	0	0	0	0	0	0	0
CONTIG_ERR2619733_5642:0-3174:0-3119	3119	0.477397	3	0.789676	0	0	30	NA	0	3099	0	0	0	0	0	0	NA	NA	NA	NA	NA	NA	Bacteria	0	0	0	0	0	0	0	1	0	0	0	0	0
CONTIG_ERR2619733_6405:0-2828:0-2773	2773	0.506311	2	0.733502	0	0	78	NA	0	2753	0	0	0	0	0	1	NA	NA	NA	NA	NA	NA	Bacteria	0	0	0	0	0	0	0	0	0	0	0	0	0
CONTIG_ERR2619734_2150:0-7676:0-4163	4163	0.436224	4	0.797021	0	0	13	NA	0	4143	0	0	0	0	0	0	NA	Prevotella	Prevotellaceae	Bacteroidales	Bacteroidia	Bacteroidetes	Bacteria	0	0	0	0	0	0	0	0	0	0	0	0	0
CONTIG_ERR2619735_10884:0-2353:0-2298	2298	0.426023	2	0.563969	0	0	39	NA	0	2278	0	0	0	0	0	0	NA	NA	NA	NA	NA	Firmicutes	Bacteria	0	0	0	0	0	0	0	0	0	0	1	0	0
CONTIG_ERR2619735_179:0-41035:0-40980	40980	0.437433	64	0.92489	0	0	163	HK97	1	40707	88	16	0	0	1	0	NA	NA	Lachnospiraceae	Clostridiales	Clostridia	Firmicutes	Bacteria	0	0	0	0	1	0	0	1	1	0	1	1	1
CONTIG_ERR2619735_203:0-38115:0-38060	38060	0.304887	65	0.92814	0	0	14	HK97	1	37967	35	1	1	0	1	0	NA	Clostridium	Clostridiaceae	Clostridiales	Clostridia	Firmicutes	Bacteria	0	0	0	0	1	0	0	1	1	0	1	1	1
CONTIG_ERR2619735_488:0-23596:0-23543	23543	0.446927	25	0.907531	0	0	11	NA	0	23366	55	4	0	0	0	0	NA	NA	NA	NA	NA	NA	NA	0	0	0	0	1	1	1	1	0	0	0	0	0
CONTIG_ERR2619735_8520:0-2882:0-2827	2827	0.58295	2	0.713123	0	0	23	NA	0	2807	0	0	0	0	0	1	NA	NA	NA	NA	NA	Actinobacteria	Bacteria	0	0	0	0	0	0	0	1	0	0	0	0	0
CONTIG_ERR2619736_6851:0-3628:0-3578	3578	0.374511	4	0.819173	0	0	11	NA	0	3558	0	0	0	0	0	0	NA	NA	NA	NA	NA	NA	NA	0	0	0	0	0	0	0	0	0	0	0	0	0
CONTIG_ERR2619737_15402:0-2337:0-2282	2282	0.454426	3	0.70333	0	0	94	NA	0	2262	0	0	0	0	0	0	NA	NA	NA	NA	NA	NA	Bacteria	0	0	0	0	0	0	0	0	0	0	0	0	0
CONTIG_ERR2619742_6695:0-3174:0-3119	3119	0.473549	3	0.789676	0	0	41	NA	0	3099	0	0	0	0	0	0	NA	NA	NA	NA	NA	NA	Bacteria	0	0	0	0	0	0	0	1	0	0	0	0	0
CONTIG_ERR2619742_7493:0-2882:0-2827	2827	0.581889	2	0.713123	0	0	22	NA	0	2807	0	0	0	0	0	1	NA	NA	NA	NA	NA	Actinobacteria	Bacteria	0	0	0	0	0	0	0	1	0	0	0	0	0
CONTIG_ERR2619742_89:0-40966:0-40911	40911	0.520105	63	0.904524	2	0	305	HK97	1	40867	12	0	0	0	0	1	NA	Faecalibacterium	Ruminococcaceae	Clostridiales	Clostridia	Firmicutes	Bacteria	1	0	0	0	1	0	1	1	1	0	1	0	0
CONTIG_ERR2619743_14181:0-1856:0-1790	1790	0.423464	2	0.415642	0	0	13	NA	0	1770	0	0	0	0	0	0	NA	NA	NA	NA	NA	NA	NA	0	0	0	0	0	0	0	0	0	0	0	0	0
CONTIG_ERR2619744_7597:0-2939:0-2884	2884	0.419903	4	0.579404	0	0	4	NA	0	2858	3	0	0	0	0	0	NA	NA	NA	NA	NA	NA	NA	0	0	0	0	0	0	0	0	0	0	0	0	0
CONTIG_ERR2619745_120:0-48628:0-48573	48573	0.458753	72	0.921067	1	0	842	HK97	1	48449	52	0	0	0	1	1	NA	NA	NA	NA	NA	Firmicutes	Bacteria	0	0	0	1	1	0	1	1	1	1	1	0	1
CONTIG_ERR2619745_130:0-46171:0-46116	46116	0.349271	61	0.908015	3	0	231	HK97	1	45962	67	0	0	0	0	1	NA	NA	NA	NA	NA	NA	NA	0	0	0	0	1	0	0	1	0	0	1	1	0
CONTIG_ERR2619745_20463:0-1625:0-1570	1570	0.489809	2	0.582803	0	0	12	NA	0	1550	0	0	0	0	0	0	NA	NA	NA	NA	NA	NA	NA	0	0	0	0	0	0	0	0	0	0	0	0	0
CONTIG_ERR2619745_2309:0-6831:0-3935	3935	0.34892	5	0.814994	0	0	16	NA	0	3915	0	0	0	0	0	0	NA	NA	NA	NA	NA	NA	NA	0	0	0	0	0	0	0	0	0	0	0	0	0
CONTIG_ERR2619746_7810:0-2696:0-2641	2641	0.357062	2	0.812192	0	0	19	NA	0	2569	17	6	0	0	0	0	NA	NA	NA	NA	NA	NA	NA	0	0	0	0	0	0	0	0	0	0	1	0	0
CONTIG_ERR2619747_2550:0-6296:0-6241	6241	0.420766	7	0.755167	0	0	8	NA	0	6155	30	2	0	0	0	0	NA	NA	NA	NA	NA	NA	NA	0	0	0	0	0	0	1	0	0	0	0	0	0
CONTIG_ERR2619747_509:0-19423:0-19368	19368	0.400661	26	0.916512	0	0	93	HK97	1	19348	0	0	0	0	0	0	NA	Faecalibacterium	Ruminococcaceae	Clostridiales	Clostridia	Firmicutes	Bacteria	0	0	0	0	0	0	0	1	1	0	1	1	0
CONTIG_ERR2619747_7256:0-3032:0-2979	2979	0.573347	4	0.801611	0	0	8	NA	0	2959	0	0	0	0	0	1	NA	NA	NA	NA	NA	NA	NA	0	0	0	0	0	0	0	0	0	0	0	0	0
CONTIG_ERR2619747_8556:0-2696:0-2641	2641	0.35744	2	0.812192	0	0	19	NA	0	2569	17	6	0	0	0	0	NA	NA	NA	NA	NA	NA	NA	0	0	0	0	0	0	0	0	0	0	1	0	0
CONTIG_ERR2619748_1511:0-8368:0-4194	4194	0.442775	5	0.819027	0	0	13	NA	0	4174	0	0	0	0	0	0	NA	NA	NA	NA	NA	NA	NA	0	0	0	0	0	0	0	0	0	0	0	0	0
CONTIG_ERR2619748_7761:0-1844:0-1789	1789	0.424818	3	0.504751	0	0	11	NA	0	1769	0	0	0	0	0	0	NA	NA	NA	NA	NA	NA	NA	0	0	0	0	0	0	0	0	0	0	0	0	0
CONTIG_ERR2619750_1315:0-11461:0-5884	5884	0.43015	7	0.60571	0	0	34	NA	0	5492	186	0	0	0	0	0	Prevotella copri	Prevotella	Prevotellaceae	Bacteroidales	Bacteroidia	Bacteroidetes	Bacteria	0	0	0	0	0	0	0	0	0	0	0	0	0
CONTIG_ERR2619750_4127:0-4853:0-4798	4798	0.373489	5	0.762193	0	0	29	NA	0	4770	4	0	0	0	0	0	NA	NA	NA	NA	NA	Firmicutes	Bacteria	0	0	0	0	1	0	0	1	0	0	0	0	0
CONTIG_ERR2619750_7780:0-2886:0-2831	2831	0.482162	3	0.660191	0	0	16	NA	0	2811	0	0	0	0	0	0	NA	NA	NA	Clostridiales	Clostridia	Firmicutes	Bacteria	0	0	0	0	0	0	0	0	0	0	0	0	0
CONTIG_ERR2619750_7848:0-2867:0-2812	2812	0.636558	4	0.943101	0	0	88	NA	0	2792	0	0	0	0	0	0	NA	NA	NA	NA	NA	NA	Bacteria	0	0	0	0	0	0	0	1	0	0	0	0	0
CONTIG_ERR2619752_5895:0-3230:0-3175	3175	0.355276	2	0.83811	0	0	8	NA	0	3103	14	8	0	0	0	0	NA	NA	NA	NA	NA	NA	NA	0	0	0	0	0	0	0	0	0	0	1	0	0
CONTIG_ERR2619753_121:0-39251:0-39196	39196	0.305592	66	0.923819	0	0	21	HK97	1	39117	28	1	0	0	0	0	NA	Clostridium	Clostridiaceae	Clostridiales	Clostridia	Firmicutes	Bacteria	0	0	0	0	1	0	0	1	1	0	1	1	0
CONTIG_ERR2619753_6195:0-3035:0-2984	2984	0.432641	5	0.768097	0	0	13	NA	0	2964	0	0	0	0	0	0	NA	Prevotella	Prevotellaceae	Bacteroidales	Bacteroidia	Bacteroidetes	Bacteria	0	0	0	0	0	0	0	0	0	0	0	0	0
CONTIG_ERR2619755_3666:0-5139:0-5084	5084	0.470299	7	0.842054	0	0	5	NA	0	4996	34	0	0	0	0	0	NA	NA	NA	NA	NA	NA	NA	0	0	0	0	0	0	0	1	0	0	0	0	0
CONTIG_ERR2619755_37:0-69731:0-69676	69676	0.570311	102	0.8951	2	0	71	HK97	0	69624	16	0	0	0	0	0	NA	NA	NA	NA	NA	NA	Bacteria	1	0	0	0	0	1	0	1	0	1	1	1	0
CONTIG_ERR2619755_7824:0-2856:0-2801	2801	0.586219	2	0.718672	0	0	38	NA	0	2781	0	0	0	0	0	1	NA	NA	NA	NA	NA	Actinobacteria	Bacteria	0	0	0	0	0	0	0	1	0	0	0	0	0
CONTIG_ERR2619757_21926:0-1090:0-1035	1035	0.468599	0	0	0	0	12	NA	0	1015	0	0	0	0	1	1	NA	NA	NA	Bacteroidales	Bacteroidia	Bacteroidetes	Bacteria	0	0	0	0	0	0	0	0	0	0	0	0	0
CONTIG_ERR2619757_2222:0-6731:0-4130	4130	0.446005	5	0.798305	0	0	19	NA	0	4100	2	2	0	0	0	0	NA	NA	NA	NA	NA	NA	NA	0	0	0	0	0	0	0	0	0	0	0	0	0
CONTIG_ERR2619757_8473:0-2308:0-2253	2253	0.427874	4	0.59787	0	0	22	NA	0	2233	0	0	0	0	0	0	NA	NA	NA	NA	NA	NA	NA	0	0	0	0	0	0	0	0	0	0	0	0	0
CONTIG_ERR2619762_15788:0-1293:0-1238	1238	0.390145	1	0.135703	0	0	20	NA	0	1218	0	0	0	0	0	0	NA	Veillonella	Veillonellaceae	Veillonellales	Negativicutes	Firmicutes	Bacteria	0	0	0	0	0	0	0	0	0	0	0	0	0
CONTIG_ERR2619762_3596:0-5141:0-5086	5086	0.451042	5	0.859418	0	0	403	NA	0	5060	3	0	0	0	0	0	NA	NA	NA	NA	NA	Firmicutes	Bacteria	0	0	0	0	0	0	0	0	0	0	0	0	0
CONTIG_ERR2619763_2:0-292469:0-292414	292414	0.311486	337	0.919368	25	0	193	HK97	1	291327	347	64	0	0	0	0	NA	NA	NA	Bacteroidales	Bacteroidia	Bacteroidetes	Bacteria	1	0	0	0	1	0	0	1	0	1	1	1	0	huge phage
CONTIG_ERR2726404_303:0-37574:0-37519	37519	0.59951	49	0.950798	0	0	392	HK97	1	37437	31	0	0	0	1	1	NA	NA	NA	Clostridiales	Clostridia	Firmicutes	Bacteria	1	1	0	0	1	0	1	1	1	1	1	1	1
CONTIG_ERR2726404_3707:0-6606:0-6551	6551	0.642192	9	0.86918	0	0	7	NA	0	6525	3	0	0	0	0	0	NA	NA	NA	NA	NA	NA	NA	0	0	0	0	0	0	1	0	0	0	0	0	0
CONTIG_ERR2726405_1794:0-10285:0-10230	10230	0.618084	9	0.828739	0	0	29	NA	0	10174	18	0	0	1	0	0	NA	Bifidobacterium	Bifidobacteriaceae	Bifidobacteriales	Actinobacteria	Actinobacteria	Bacteria	0	0	0	0	0	0	1	1	0	0	0	0	0
CONTIG_ERR2726405_18871:0-1960:0-1905	1905	0.546457	2	0.919685	0	0	10	NA	0	1885	0	0	0	0	0	0	NA	NA	Ruminococcaceae	Clostridiales	Clostridia	Firmicutes	Bacteria	0	0	0	0	0	0	0	0	0	0	0	0	0
CONTIG_ERR2726406_6036:0-4488:0-4433	4433	0.499436	5	0.690954	0	0	28	NA	0	4343	35	0	0	0	0	0	NA	NA	NA	Bacteroidales	Bacteroidia	Bacteroidetes	Bacteria	0	0	0	0	0	0	0	0	0	0	0	0	0
CONTIG_ERR2726407_15954:0-1910:0-1855	1855	0.301887	3	0.583827	0	0	14	NA	0	1835	0	0	0	0	0	0	NA	NA	NA	Clostridiales	Clostridia	Firmicutes	Bacteria	0	0	0	0	0	0	0	0	0	0	0	0	0
CONTIG_ERR2726407_6886:0-4027:0-3972	3972	0.634945	4	0.810423	0	0	86	NA	0	3928	12	0	0	0	0	0	NA	Bifidobacterium	Bifidobacteriaceae	Bifidobacteriales	Actinobacteria	Actinobacteria	Bacteria	0	0	0	0	0	0	1	0	0	0	0	0	0
CONTIG_ERR2726407_7675:0-3645:0-3590	3590	0.393872	3	0.775487	0	0	29	NA	0	3570	0	0	0	0	0	1	NA	NA	NA	NA	NA	Firmicutes	Bacteria	0	0	0	0	0	0	0	1	0	0	0	0	0
CONTIG_ERR2726408_2371:0-11409:0-11354	11354	0.491369	15	0.857407	0	0	16	NA	0	11312	11	0	0	0	0	1	NA	NA	NA	NA	NA	NA	Bacteria	0	1	0	0	1	0	0	1	0	0	0	0	0
CONTIG_ERR2726408_3538:0-7947:0-5962	5962	0.501677	8	0.876551	0	0	44	NA	0	5942	0	0	0	0	0	0	NA	NA	NA	NA	NA	Firmicutes	Bacteria	0	0	0	0	0	0	0	0	0	0	1	0	0
CONTIG_ERR2726408_7301:0-4347:0-4292	4292	0.509087	8	0.848555	0	0	30	NA	0	4268	2	0	0	0	0	0	NA	NA	Rikenellaceae	Bacteroidales	Bacteroidia	Bacteroidetes	Bacteria	0	0	0	0	0	0	0	0	0	0	0	0	0
CONTIG_ERR2726409_6643:0-3812:0-3757	3757	0.467927	4	0.732233	0	0	26	NA	0	3737	0	0	0	0	0	1	NA	Bacteroides	Bacteroidaceae	Bacteroidales	Bacteroidia	Bacteroidetes	Bacteria	0	0	0	0	0	0	0	0	0	0	0	0	0
CONTIG_ERR2726410_857:0-11048:0-5471	5471	0.527509	7	0.778103	0	0	18	NA	0	5411	20	0	0	0	0	1	NA	NA	NA	NA	NA	Firmicutes	Bacteria	0	0	0	0	0	0	0	0	0	0	1	0	0
CONTIG_ERR2726411_3154:0-5089:0-5034	5034	0.414184	8	0.946365	0	0	50	MicroMCP	0	5014	0	0	1	0	1	1	Phascolarctobacterium faecium	Phascolarctobacterium	Acidaminococcaceae	Acidaminococcales	Negativicutes	Firmicutes	Bacteria	0	0	0	0	0	0	0	0	0	0	0	0	0
CONTIG_ERR2726420_3067:0-6224:0-5905	5905	0.585605	2	0.37138	0	0	57	NA	0	399	2743	0	0	0	0	0	NA	NA	NA	NA	NA	Actinobacteria	Bacteria	0	0	0	0	0	0	0	0	0	0	0	0	0
CONTIG_ERR2726421_11928:0-2792:0-2737	2737	0.390208	3	0.762879	0	0	9	NA	0	2717	0	0	0	0	0	0	NA	NA	NA	NA	NA	NA	NA	0	0	0	0	0	0	0	0	0	0	0	0	0
CONTIG_ERR2726422_179:0-86379:0-86324	86324	0.361742	113	0.940376	0	0	39	HK97	1	86186	59	0	0	0	1	1	NA	Bacteroides	Bacteroidaceae	Bacteroidales	Bacteroidia	Bacteroidetes	Bacteria	1	1	0	0	1	0	1	1	1	0	1	1	0
CONTIG_ERR2726422_544:0-35850:0-35795	35795	0.405978	42	0.87272	0	0	33	NA	0	35664	36	13	0	0	0	0	NA	NA	NA	NA	NA	NA	Bacteria	0	0	0	0	1	1	1	1	0	1	1	0	0
CONTIG_ERR2726423_338:0-36679:0-36624	36624	0.595675	57	0.95077	0	0	134	HK97	1	36604	0	0	0	0	0	1	NA	NA	NA	NA	NA	Firmicutes	Bacteria	0	0	0	0	0	0	1	1	1	1	1	1	1
CONTIG_ERR2726427_2255:0-12439:0-12384	12384	0.403424	16	0.831153	0	0	23	NA	0	12323	19	1	0	0	0	0	NA	NA	NA	NA	NA	NA	Bacteria	0	0	0	0	1	0	1	1	0	0	0	0	0
CONTIG_ERR2726427_4877:0-5702:0-5658	5658	0.615942	4	0.743902	0	0	90	NA	0	5542	48	0	0	0	0	0	NA	Bifidobacterium	Bifidobacteriaceae	Bifidobacteriales	Actinobacteria	Actinobacteria	Bacteria	0	0	0	0	0	0	1	0	0	0	0	0	0
CONTIG_ERR2726428_3449:0-5468:0-5413	5413	0.52651	8	0.840754	0	0	23	NA	0	5345	24	0	0	0	0	1	NA	NA	NA	NA	NA	NA	Bacteria	0	0	0	0	0	0	0	0	0	0	1	0	0
CONTIG_ERR2726428_4251:0-4639:0-4434	4434	0.45309	6	0.76793	0	0	185	NA	0	4414	0	0	0	0	0	0	NA	NA	NA	Clostridiales	Clostridia	Firmicutes	Bacteria	0	0	0	0	0	0	0	1	0	0	0	0	0
CONTIG_ERR2726429_11765:0-3013:0-2958	2958	0.439824	4	0.830629	0	0	29	NA	0	2922	8	0	0	0	0	0	Prevotella copri	Prevotella	Prevotellaceae	Bacteroidales	Bacteroidia	Bacteroidetes	Bacteria	0	0	0	0	0	0	0	0	0	0	0	0	0
CONTIG_ERR2726429_6030:0-5059:0-5004	5004	0.359912	9	0.611511	0	0	26	NA	0	4976	4	0	0	0	0	0	NA	NA	NA	Clostridiales	Clostridia	Firmicutes	Bacteria	0	0	0	0	0	0	0	1	0	0	0	0	0
CONTIG_ERR2726430_198:0-50790:0-50735	50735	0.64555	48	0.906179	0	0	183	NA	0	50531	92	0	0	0	0	0	NA	Bifidobacterium	Bifidobacteriaceae	Bifidobacteriales	Actinobacteria	Actinobacteria	Bacteria	0	0	0	0	0	0	1	1	0	1	1	0	0
CONTIG_ERR2726430_364:0-33441:0-33359	33359	0.270002	61	0.945082	0	0	42	HK97	1	33239	50	0	0	0	0	0	NA	NA	NA	NA	NA	NA	NA	1	0	0	0	1	0	1	1	1	0	1	1	0
CONTIG_ERR2726431_2398:0-7235:0-7180	7180	0.405153	12	0.833983	0	0	9	NA	0	7112	24	0	0	0	0	0	NA	NA	NA	NA	NA	NA	NA	0	0	0	0	1	0	0	1	0	0	0	0	0
CONTIG_ERR2726431_2414:0-7187:0-7132	7132	0.271593	12	0.831183	0	0	13	InoMCP	0	7112	0	0	0	0	0	0	NA	NA	NA	NA	NA	NA	NA	0	0	0	0	1	0	0	0	0	0	0	0	0
CONTIG_ERR2726431_8516:0-2831:0-2776	2776	0.586455	2	0.717579	0	0	43	NA	0	2756	0	0	0	0	0	1	NA	NA	NA	NA	NA	Actinobacteria	Bacteria	0	0	0	0	0	0	0	1	0	0	0	0	0
CONTIG_ERR2726432_1852:0-14313:0-14268	14268	0.442599	19	0.889613	0	0	18	HK97	1	14222	13	0	0	0	1	0	NA	NA	NA	NA	NA	NA	Bacteria	0	1	0	0	1	0	0	1	1	0	1	1	1
CONTIG_ERR2726432_295:0-42724:0-42684	42684	0.516189	56	0.958954	0	0	76	HK97	1	42664	0	0	0	0	1	1	NA	NA	NA	NA	NA	Proteobacteria	Bacteria	0	1	0	0	0	0	1	0	1	0	1	1	0
CONTIG_ERR2726432_4937:0-7308:0-7253	7253	0.614091	10	0.746588	0	0	92	NA	0	6953	140	0	0	0	0	0	NA	Bifidobacterium	Bifidobacteriaceae	Bifidobacteriales	Actinobacteria	Actinobacteria	Bacteria	0	0	0	0	0	0	1	1	0	0	0	0	0
CONTIG_ERR2726432_6742:0-5773:0-5718	5718	0.314096	8	0.813746	0	0	6	NA	0	5698	0	0	0	0	0	0	NA	NA	NA	NA	NA	NA	NA	0	0	0	0	0	0	0	0	0	0	0	0	0
CONTIG_ERR2726433_914:0-22245:0-22192	22192	0.523432	34	0.953857	0	0	49	HK97	1	22172	0	0	0	0	1	1	NA	NA	NA	NA	NA	NA	NA	0	0	0	0	0	0	0	1	1	0	1	1	1
CONTIG_ERR2726434_1879:0-12003:0-11948	11948	0.415049	17	0.829093	0	0	9	NA	0	11890	19	0	0	0	0	1	NA	NA	NA	NA	NA	NA	NA	0	0	0	0	1	0	1	1	0	0	0	0	0
CONTIG_ERR2726434_7926:0-3317:0-3262	3262	0.466585	4	0.726548	0	0	12	NA	0	3242	0	0	0	0	0	0	NA	NA	NA	Clostridiales	Clostridia	Firmicutes	Bacteria	0	0	0	0	0	0	0	0	0	0	1	0	0
CONTIG_ERR2726435_14567:0-2710:0-2655	2655	0.493785	4	0.891525	0	0	110	NA	0	2635	0	0	0	0	0	0	NA	Ruminococcus	Ruminococcaceae	Clostridiales	Clostridia	Firmicutes	Bacteria	0	0	0	0	0	0	0	1	0	0	0	0	0
CONTIG_ERR2726435_4923:0-6286:0-6231	6231	0.382764	9	0.833895	0	0	33	NA	0	6201	5	0	0	0	0	0	NA	Bacteroides	Bacteroidaceae	Bacteroidales	Bacteroidia	Bacteroidetes	Bacteria	0	0	0	0	0	0	0	0	0	0	0	0	0
CONTIG_ERR2726436_13598:3-2999:0-2929	2929	0.406623	4	0.800956	0	0	14	NA	0	2909	0	0	0	0	0	0	NA	NA	NA	NA	NA	NA	NA	0	0	0	0	0	0	0	0	0	0	0	0	0
CONTIG_ERR2726436_5664:0-6024:0-5601	5601	0.414569	7	0.702196	0	0	290	NA	0	3747	917	0	0	0	0	0	NA	NA	NA	Bacteroidales	Bacteroidia	Bacteroidetes	Bacteria	0	0	0	0	0	0	0	0	0	0	0	0	0
CONTIG_ERR2726437_1954:0-6573:0-6518	6518	0.640687	9	0.851948	0	0	11	NA	0	6438	30	0	0	0	0	0	NA	NA	NA	NA	NA	NA	NA	0	0	0	0	0	0	1	0	0	0	0	0	0
CONTIG_ERR2726437_5553:0-2977:0-2922	2922	0.607461	2	0.549281	0	0	52	NA	0	2902	0	0	0	0	0	0	NA	NA	NA	NA	NA	NA	Bacteria	0	0	0	0	0	0	0	1	0	0	1	0	0
CONTIG_ERR2726441_717:0-31054:0-30999	30999	0.473435	37	0.899448	0	0	239	NA	0	30935	17	0	0	1	0	0	NA	NA	NA	Bacteroidales	Bacteroidia	Bacteroidetes	Bacteria	0	0	0	0	1	1	1	1	0	1	1	0	0
CONTIG_ERR2726442_122:0-97890:0-97835	97835	0.291879	92	0.944417	0	0	23	HK97	1	97725	36	6	1	0	1	1	NA	NA	NA	Bacteroidales	Bacteroidia	Bacteroidetes	Bacteria	0	1	0	0	0	0	1	1	1	1	1	1	0
CONTIG_ERR2726442_274:0-60928:0-60895	60895	0.393661	87	0.934707	0	0	13	HK97	1	60780	31	11	0	0	1	1	NA	NA	NA	NA	NA	NA	NA	0	0	1	0	1	0	0	0	1	0	1	0	0
CONTIG_ERR2726442_3783:0-7537:0-5347	5347	0.529456	8	0.853376	0	0	32	NA	0	5327	0	0	0	0	0	1	NA	NA	NA	NA	NA	NA	Bacteria	0	0	0	0	0	0	0	0	0	0	1	0	0
CONTIG_ERR2726442_6857:0-4456:0-4401	4401	0.437855	4	0.625085	0	0	77	NA	0	4229	71	2	0	0	0	0	NA	Roseburia	Lachnospiraceae	Clostridiales	Clostridia	Firmicutes	Bacteria	0	0	0	0	0	0	0	0	0	0	0	0	0
CONTIG_ERR2726443_9207:0-2830:0-2775	2775	0.508468	2	0.732973	0	0	81	NA	0	2755	0	0	0	0	0	1	NA	NA	NA	NA	NA	NA	Bacteria	0	0	0	0	0	0	0	0	0	0	0	0	0
CONTIG_ERR2726444_3847:0-7779:0-4725	4725	0.45672	7	0.749841	0	0	201	NA	0	4569	68	0	0	0	0	0	NA	NA	NA	NA	NA	Firmicutes	Bacteria	0	0	0	0	0	0	0	1	0	0	0	0	0
CONTIG_ERR2726444_5796:0-5358:0-5306	5306	0.62288	5	0.828308	0	0	86	NA	0	5250	18	0	0	0	0	0	NA	Bifidobacterium	Bifidobacteriaceae	Bifidobacteriales	Actinobacteria	Actinobacteria	Bacteria	0	0	0	0	0	0	1	0	0	0	0	0	0
CONTIG_ERR2726445_2432:0-8956:0-4314	4314	0.539175	7	0.867177	0	0	28	NA	0	4254	20	0	0	0	0	1	NA	NA	NA	NA	NA	Firmicutes	Bacteria	0	0	0	0	0	0	0	0	0	0	0	0	0
CONTIG_ERR2726445_6555:0-3833:0-3778	3778	0.578878	5	0.68846	0	0	99	NA	0	3758	0	0	0	0	0	0	NA	Faecalibacterium	Ruminococcaceae	Clostridiales	Clostridia	Firmicutes	Bacteria	0	0	0	0	0	0	0	1	0	0	0	0	0
CONTIG_ERR2726445_7407:0-3461:0-3406	3406	0.590429	4	0.753083	0	0	18	NA	0	3374	6	0	0	0	0	0	NA	NA	NA	NA	NA	NA	NA	0	0	0	0	0	0	0	1	0	0	1	0	0
CONTIG_ERR2726445_9201:0-2859:0-2804	2804	0.357703	2	0.764979	0	0	18	NA	0	2732	17	6	0	0	0	0	NA	NA	NA	NA	NA	NA	NA	0	0	0	0	0	0	0	0	0	0	1	0	0
CONTIG_ERR2726446_10484:0-2353:0-2298	2298	0.424282	2	0.565274	0	0	35	NA	0	2278	0	0	0	0	0	0	NA	NA	NA	NA	NA	Firmicutes	Bacteria	0	0	0	0	0	0	0	0	0	0	1	0	0
CONTIG_ERR2726446_274:0-34592:0-34556	34556	0.462843	53	0.91495	1	0	439	HK97	1	34468	34	0	0	0	1	1	NA	NA	NA	Clostridiales	Clostridia	Firmicutes	Bacteria	0	0	0	0	1	0	1	1	1	1	1	1	1
CONTIG_ERR2726446_2793:0-6468:0-6413	6413	0.371277	15	0.857477	0	0	91	NA	0	6393	0	0	0	0	0	0	NA	Faecalibacterium	Ruminococcaceae	Clostridiales	Clostridia	Firmicutes	Bacteria	0	0	0	0	0	0	0	1	0	0	0	0	0
CONTIG_ERR2726447_11188:0-2809:0-2754	2754	0.605301	2	0.723312	0	0	20	NA	0	2734	0	0	0	0	0	0	NA	NA	NA	NA	NA	Actinobacteria	Bacteria	0	0	0	0	0	0	0	0	0	0	0	0	0
CONTIG_ERR2726448_3556:0-5233:0-5178	5178	0.386443	6	0.684241	0	0	7	NA	0	5092	33	0	0	0	0	0	NA	NA	NA	NA	NA	NA	NA	0	0	0	0	0	0	0	1	0	0	0	0	0
CONTIG_ERR2726449_272:0-48007:0-47952	47952	0.456373	72	0.919169	0	0	864	HK97	1	47802	65	0	0	0	1	1	NA	NA	NA	NA	NA	Firmicutes	Bacteria	1	0	0	1	1	0	1	1	1	1	1	0	1
CONTIG_ERR2726449_4205:0-5204:0-4732	4732	0.6306	4	0.845731	0	0	109	NA	0	4672	20	0	0	0	0	0	NA	Bifidobacterium	Bifidobacteriaceae	Bifidobacteriales	Actinobacteria	Actinobacteria	Bacteria	0	0	0	0	0	0	1	0	0	0	0	0	0
CONTIG_ERR2726449_5234:0-4477:0-4422	4422	0.436228	4	0.622117	0	0	76	NA	0	4250	71	2	0	0	0	0	NA	NA	NA	Clostridiales	Clostridia	Firmicutes	Bacteria	0	0	0	0	0	0	0	0	0	0	0	0	0
CONTIG_ERR2726450_1175:0-15916:0-8283	8283	0.311119	11	0.705179	0	0	5	NA	0	8211	26	0	0	0	0	0	NA	NA	NA	NA	NA	NA	NA	0	0	0	0	0	0	0	0	0	0	0	0	0
CONTIG_ERR2726451_1537:8-16880:0-16737	16737	0.496385	22	0.914142	0	0	116	NA	0	16715	1	0	0	0	1	1	NA	Alistipes	Rikenellaceae	Bacteroidales	Bacteroidia	Bacteroidetes	Bacteria	0	1	0	0	0	0	1	1	1	0	0	0	0
CONTIG_ERR2726451_620:0-37158:0-37103	37103	0.592243	61	0.953454	0	0	134	HK97	1	37083	0	0	0	0	0	1	NA	NA	NA	NA	NA	Firmicutes	Bacteria	0	0	0	0	0	0	1	1	1	1	1	1	1
CONTIG_ERR2726452_15242:0-2481:0-2426	2426	0.32399	2	0.728359	0	0	11	NA	0	2406	0	0	0	0	0	0	NA	NA	NA	NA	NA	NA	NA	0	0	0	0	0	0	0	0	0	0	0	0	0
CONTIG_ERR2726453_3117:0-4045:0-3973	3973	0.635792	4	0.810219	0	0	85	NA	0	3923	15	0	0	0	0	0	NA	Bifidobacterium	Bifidobacteriaceae	Bifidobacteriales	Actinobacteria	Actinobacteria	Bacteria	0	0	0	0	0	0	1	0	0	0	0	0	0
CONTIG_ERR2726457_18861:0-1147:0-1092	1092	0.632784	1	0.879121	0	0	10	NA	0	1072	0	0	0	0	0	0	NA	Bifidobacterium	Bifidobacteriaceae	Bifidobacteriales	Actinobacteria	Actinobacteria	Bacteria	0	0	0	0	0	0	0	0	0	0	0	0	0
CONTIG_ERR2726457_444:0-37054:0-36999	36999	0.575232	62	0.958404	0	0	49	HK97	1	36969	5	0	0	0	1	1	NA	NA	NA	NA	NA	Firmicutes	Bacteria	0	0	0	0	0	0	1	1	1	1	1	1	1
CONTIG_ERR2726457_5646:0-3389:0-3334	3334	0.589082	4	0.769346	0	0	20	NA	0	3314	0	0	0	0	0	0	NA	NA	NA	NA	NA	Actinobacteria	Bacteria	0	0	0	0	0	0	0	1	0	0	1	0	0
CONTIG_ERR2726457_5650:0-3387:0-3332	3332	0.356543	2	0.757203	0	0	10	NA	0	3258	12	10	0	0	0	0	NA	NA	NA	NA	NA	NA	NA	0	0	0	0	0	0	0	0	0	0	1	0	0
CONTIG_ERR2726458_2309:0-8422:0-4627	4627	0.458829	7	0.765723	0	0	195	NA	0	4607	0	0	0	0	0	0	NA	NA	NA	NA	NA	Firmicutes	Bacteria	0	0	0	0	0	0	0	1	0	0	0	0	0
CONTIG_ERR2726458_2981:0-6901:0-6374	6374	0.502667	9	0.856134	0	0	55	NA	0	6306	24	0	0	0	0	0	NA	NA	NA	NA	NA	Firmicutes	Bacteria	0	0	0	0	0	0	1	0	0	0	1	0	0
CONTIG_ERR2726460_3314:0-4779:0-4724	4724	0.456816	7	0.75	0	0	203	NA	0	4568	68	0	0	0	0	0	NA	NA	NA	NA	NA	Firmicutes	Bacteria	0	0	0	0	0	0	0	1	0	0	0	0	0
CONTIG_ERR2726461_6310:0-4682:0-4627	4627	0.458396	7	0.765723	0	0	203	NA	0	4607	0	0	0	0	0	0	NA	NA	NA	NA	NA	Firmicutes	Bacteria	0	0	0	0	0	0	0	1	0	0	0	0	0
CONTIG_ERR2726462_141:0-60500:0-60445	60445	0.544809	82	0.929457	0	0	42	HK97	1	60410	6	1	0	0	1	1	NA	NA	NA	Clostridiales	Clostridia	Firmicutes	Bacteria	1	0	0	0	1	1	0	1	1	1	1	1	1
CONTIG_ERR2726462_20743:0-2327:0-2272	2272	0.397887	3	0.662852	0	0	21	NA	0	2246	3	0	0	0	0	0	NA	NA	NA	Bacteroidales	Bacteroidia	Bacteroidetes	Bacteria	0	0	0	0	0	0	0	0	0	0	0	0	0
CONTIG_ERR2726462_9860:0-4416:0-4361	4361	0.325613	8	0.740885	0	0	10	NA	0	4305	18	0	0	0	0	0	NA	NA	NA	NA	NA	NA	NA	0	0	0	0	0	0	0	0	0	0	1	0	0
CONTIG_ERR2726467_5170:0-3814:0-3759	3759	0.467678	5	0.805267	0	0	28	NA	0	3739	0	0	0	0	0	1	NA	Bacteroides	Bacteroidaceae	Bacteroidales	Bacteroidia	Bacteroidetes	Bacteria	0	0	0	0	0	0	0	0	0	0	0	0	0
CONTIG_ERR2726467_6135:0-3350:0-2777	2777	0.486856	2	0.762694	0	0	118	NA	0	2757	0	0	0	0	0	0	NA	NA	NA	NA	NA	NA	Bacteria	0	0	0	0	0	0	0	0	0	0	1	0	0
CONTIG_ERR2726467_9366:0-2336:0-2281	2281	0.454187	3	0.703639	0	0	89	NA	0	2261	0	0	0	0	0	0	NA	NA	NA	NA	NA	NA	Bacteria	0	0	0	0	0	0	0	0	0	0	0	0	0
CONTIG_ERR2726471_125:0-97986:0-97931	97931	0.29241	94	0.950629	0	0	23	HK97	1	97840	28	5	1	0	1	1	NA	NA	NA	Bacteroidales	Bacteroidia	Bacteroidetes	Bacteria	0	1	0	0	0	0	1	0	1	1	1	1	0
CONTIG_ERR2726472_570:0-32839:0-32784	32784	0.52791	49	0.919839	0	0	990	HK97	1	32764	0	0	0	0	1	1	NA	NA	NA	NA	NA	NA	Bacteria	0	0	0	0	1	0	1	1	1	1	1	1	1
CONTIG_ERR2726473_2113:0-10256:0-6009	6009	0.52022	8	0.867698	0	0	43	NA	0	5941	24	0	0	0	0	1	NA	NA	NA	NA	NA	NA	Bacteria	0	0	0	0	0	0	0	0	0	0	1	0	0
CONTIG_ERR2726473_4299:0-5141:0-5086	5086	0.452615	5	0.859418	0	0	414	NA	0	5060	3	0	0	0	0	0	NA	NA	NA	NA	NA	Firmicutes	Bacteria	0	0	0	0	0	0	0	0	0	0	0	0	0
CONTIG_ERR2726473_5763:0-3845:0-3790	3790	0.436675	6	0.834301	0	0	33	NA	0	3770	0	0	0	0	0	1	NA	Bacteroides	Bacteroidaceae	Bacteroidales	Bacteroidia	Bacteroidetes	Bacteria	0	0	0	0	0	0	0	0	0	0	0	0	0
CONTIG_ERR2726473_85:0-98806:0-98751	98751	0.291774	88	0.947049	0	0	25	HK97	1	98681	25	0	1	0	1	1	NA	Bacteroides	Bacteroidaceae	Bacteroidales	Bacteroidia	Bacteroidetes	Bacteria	0	1	0	0	0	0	1	1	1	1	1	1	0
CONTIG_ERR2726474_11232:0-3246:0-3191	3191	0.490128	3	0.787841	0	0	22	NA	0	3167	2	0	0	0	0	0	NA	Faecalibacterium	Ruminococcaceae	Clostridiales	Clostridia	Firmicutes	Bacteria	0	0	0	0	0	0	0	0	0	0	0	0	0
CONTIG_ERR2726474_272:0-46942:0-46887	46887	0.632414	71	0.945486	0	0	999	HK97	1	46867	0	0	0	0	1	1	NA	NA	NA	NA	NA	NA	Bacteria	1	0	0	0	0	1	1	1	1	1	1	0	1
CONTIG_ERR2726474_6201:0-5238:0-5183	5183	0.404399	11	0.836967	1	0	25	NA	0	5163	0	0	0	0	0	1	NA	NA	NA	NA	NA	NA	NA	0	0	0	0	0	0	0	0	0	0	0	0	0
CONTIG_ERR2726476_140:0-58700:0-58645	58645	0.393469	83	0.942075	0	0	14	HK97	1	58511	57	0	0	0	1	1	NA	NA	NA	NA	NA	NA	NA	0	0	1	0	1	0	0	0	1	0	1	0	0
CONTIG_ERR2726476_3312:0-4678:0-4623	4623	0.343067	6	0.774822	0	0	13	NA	0	4577	13	0	0	0	0	0	NA	NA	NA	NA	NA	NA	NA	0	0	0	0	0	0	0	0	0	0	1	0	0
CONTIG_ERR2726476_4047:0-3937:0-3882	3882	0.453375	4	0.723338	0	0	28	NA	0	3862	0	0	0	0	0	0	NA	Ruminococcus	Ruminococcaceae	Clostridiales	Clostridia	Firmicutes	Bacteria	0	0	0	0	0	0	0	1	0	0	0	0	0
CONTIG_ERR2726476_4974:0-3296:0-3241	3241	0.613699	4	0.784943	0	0	13	NA	0	3221	0	0	0	0	0	0	NA	NA	NA	NA	NA	NA	NA	0	0	0	0	0	0	0	1	0	0	1	0	0
CONTIG_ERR2726476_5397:0-3065:0-3010	3010	0.592027	2	0.753488	0	0	44	NA	0	2990	0	0	0	0	0	0	NA	NA	NA	NA	NA	Actinobacteria	Bacteria	0	0	0	0	0	0	0	1	0	0	0	0	0
CONTIG_ERR2726484_5441:0-3611:0-3556	3556	0.584927	5	0.760967	0	0	45	NA	0	3536	0	0	0	0	0	1	NA	NA	NA	NA	NA	Actinobacteria	Bacteria	0	0	0	0	0	0	0	1	0	0	0	0	0
CONTIG_ERR2726484_6353:0-3095:0-3040	3040	0.500658	5	0.913816	0	0	24	NA	0	3020	0	0	0	0	0	0	NA	NA	NA	Clostridiales	Clostridia	Firmicutes	Bacteria	0	0	0	0	0	0	0	0	0	0	0	0	0
CONTIG_ERR2726485_5862:0-4367:0-4312	4312	0.6141	4	0.605983	0	0	7	NA	0	4292	0	0	0	0	0	0	NA	NA	NA	NA	NA	NA	NA	0	0	0	0	0	0	0	0	0	0	1	0	0
CONTIG_ERR2726485_79:0-85576:0-85521	85521	0.362741	113	0.943593	0	0	50	HK97	1	85446	26	1	0	0	1	1	NA	NA	NA	Bacteroidales	Bacteroidia	Bacteroidetes	Bacteria	1	1	0	0	1	0	0	1	1	0	1	1	0
CONTIG_ERR2726486_10534:0-3792:0-3737	3737	0.349746	3	0.804389	0	0	22	NA	0	3639	30	6	0	0	0	0	NA	NA	NA	NA	NA	NA	NA	0	0	0	0	0	0	0	0	0	0	1	0	0
CONTIG_ERR2726486_11439:0-3557:0-3526	3526	0.465683	3	0.72405	0	0	14	NA	0	3481	11	1	0	0	0	0	NA	NA	NA	NA	NA	NA	NA	0	0	0	0	0	0	0	0	0	0	0	0	0
CONTIG_ERR2726486_12147:0-3390:0-2972	2972	0.576043	4	0.80148	0	0	42	NA	0	2952	0	0	0	0	0	1	NA	Bifidobacterium	Bifidobacteriaceae	Bifidobacteriales	Actinobacteria	Actinobacteria	Bacteria	0	0	0	0	0	0	0	0	0	0	0	0	0
CONTIG_ERR2726486_83:0-98986:0-98931	98931	0.512863	114	0.946417	1	0	286	HK97	1	98849	31	0	0	0	0	0	NA	Alistipes	Rikenellaceae	Bacteroidales	Bacteroidia	Bacteroidetes	Bacteria	1	1	0	0	0	0	0	1	1	0	1	1	0
CONTIG_ERR2726487_2349:0-7609:0-4148	4148	0.457811	8	0.85053	0	0	222	NA	0	4118	5	0	0	1	1	0	NA	NA	NA	Bacteroidales	Bacteroidia	Bacteroidetes	Bacteria	0	0	0	0	0	0	1	0	0	0	0	0	0
CONTIG_ERR2726488_2242:0-8797:0-5520	5520	0.430616	6	0.832609	0	0	166	NA	0	5482	9	0	0	0	0	0	NA	NA	NA	NA	NA	Firmicutes	Bacteria	0	0	0	0	0	0	0	1	0	0	0	0	0
CONTIG_ERR2726488_260:0-59870:0-59815	59815	0.392661	86	0.938444	0	0	14	HK97	1	59610	76	11	0	0	1	1	NA	NA	NA	NA	NA	NA	NA	0	0	1	0	1	0	0	0	1	0	1	0	0
CONTIG_ERR2726488_3581:0-5480:0-5425	5425	0.525714	8	0.841106	0	0	21	NA	0	5357	24	0	0	0	0	1	NA	NA	NA	NA	NA	NA	Bacteria	0	0	0	0	0	0	0	0	0	0	1	0	0
CONTIG_ERR2726493_117:0-96448:0-96306	96306	0.292505	93	0.953804	0	0	26	HK97	1	96179	49	3	1	0	1	1	NA	NA	NA	Bacteroidales	Bacteroidia	Bacteroidetes	Bacteria	0	1	0	0	0	0	1	1	1	1	1	1	0
CONTIG_ERR2726498_4042:0-6822:0-6767	6767	0.386877	10	0.83523	0	0	23	NA	0	6737	2	2	0	0	0	0	NA	NA	NA	Bacteroidales	Bacteroidia	Bacteroidetes	Bacteria	0	0	0	0	0	0	1	0	0	0	0	0	0
CONTIG_ERR2726498_4148:0-6642:0-6587	6587	0.430545	11	0.834371	0	0	26	NA	0	6549	3	4	0	0	0	0	NA	NA	NA	NA	NA	NA	Bacteria	0	0	0	0	0	0	1	0	0	0	0	0	0
CONTIG_ERR2726498_5178:0-5455:0-5400	5400	0.446667	6	0.848333	0	0	396	NA	0	5362	9	0	0	0	0	1	NA	NA	NA	NA	NA	Firmicutes	Bacteria	0	0	0	0	0	0	0	0	0	0	0	0	0
CONTIG_ERR2726498_5241:0-5401:0-5177	5177	0.500097	7	0.847209	0	0	120	NA	0	5157	0	0	0	0	0	0	NA	NA	NA	NA	NA	Firmicutes	Bacteria	0	0	0	0	0	0	0	0	0	0	1	0	0
CONTIG_ERR2726499_1324:0-17026:0-8611	8611	0.461387	8	0.631982	0	0	22	NA	0	5083	1754	0	0	0	0	0	NA	Faecalibacterium	Ruminococcaceae	Clostridiales	Clostridia	Firmicutes	Bacteria	0	0	0	0	1	0	0	1	0	0	0	0	0
CONTIG_ERR2726499_4089:0-6104:0-5295	5295	0.449103	6	0.865156	0	0	401	NA	0	5269	3	0	0	0	0	1	NA	NA	NA	NA	NA	Firmicutes	Bacteria	0	0	0	0	0	0	0	0	0	0	0	0	0
CONTIG_ERR2726499_5262:0-4793:0-4738	4738	0.464964	4	0.806669	0	0	47	NA	0	4646	36	0	0	0	0	0	NA	Faecalibacterium	Ruminococcaceae	Clostridiales	Clostridia	Firmicutes	Bacteria	0	0	0	0	0	0	0	0	0	0	0	0	0
CONTIG_ERR2726500_1350:0-6063:0-6008	6008	0.520473	8	0.867843	0	0	43	NA	0	5950	19	0	0	0	0	1	NA	NA	NA	NA	NA	NA	Bacteria	0	0	0	0	0	0	0	0	0	0	1	0	0
CONTIG_ERR2726501_2773:0-4353:0-4298	4298	0.560726	7	0.818753	0	0	65	NA	0	4278	0	0	0	0	0	0	NA	Faecalibacterium	Ruminococcaceae	Clostridiales	Clostridia	Firmicutes	Bacteria	0	0	0	0	0	0	0	1	0	0	0	0	0
CONTIG_ERR2726502_13605:0-2652:0-2597	2597	0.591067	2	0.737004	0	0	26	NA	0	2577	0	0	0	0	0	0	NA	NA	NA	NA	NA	Actinobacteria	Bacteria	0	0	0	0	0	0	0	0	0	0	0	0	0
CONTIG_ERR2726502_521:0-31501:0-31446	31446	0.566431	53	0.932074	0	0	297	HK97	1	31301	46	11	0	0	1	1	NA	NA	NA	NA	NA	NA	Bacteria	0	0	0	0	1	0	0	1	1	1	1	1	1
CONTIG_ERR2726503_294:0-42091:0-42036	42036	0.600152	45	0.956252	0	0	9	HK97	1	41942	37	0	0	0	1	1	NA	NA	NA	NA	NA	NA	NA	0	0	0	0	1	0	0	1	1	1	1	1	1
CONTIG_ERR2726503_406:0-32435:0-32326	32326	0.528089	48	0.927489	0	0	980	HK97	1	32300	3	0	0	0	1	1	NA	NA	NA	NA	NA	NA	Bacteria	0	0	0	0	1	0	1	1	1	1	1	1	1
CONTIG_ERR2726505_11863:0-2796:0-2741	2741	0.600511	2	0.733309	0	0	30	NA	0	2721	0	0	0	0	0	0	NA	NA	NA	NA	NA	NA	Bacteria	0	0	0	0	0	0	0	1	0	0	0	0	0
CONTIG_ERR2726505_12056:0-2758:0-2703	2703	0.45653	4	0.769145	0	0	26	NA	0	2683	0	0	0	0	0	0	NA	NA	NA	Clostridiales	Clostridia	Firmicutes	Bacteria	0	0	0	0	0	0	0	0	0	0	1	0	0
CONTIG_ERR2726506_126:0-84830:0-84775	84775	0.346081	109	0.933353	0	0	81	HK97	1	84594	70	7	0	0	1	1	NA	NA	NA	Bacteroidales	Bacteroidia	Bacteroidetes	Bacteria	1	1	0	0	1	0	0	1	1	0	1	1	0
CONTIG_ERR2726507_1517:0-6063:0-6008	6008	0.520473	8	0.867843	0	0	43	NA	0	5950	19	0	0	0	0	1	NA	NA	NA	NA	NA	NA	Bacteria	0	0	0	0	0	0	0	0	0	0	1	0	0
CONTIG_ERR2726511_186:0-49679:0-49624	49624	0.583669	70	0.899565	0	0	204	HK97	1	49540	32	0	0	0	1	1	NA	NA	NA	NA	NA	NA	Bacteria	0	0	0	1	1	1	0	1	1	1	1	0	1
CONTIG_ERR2726511_429:0-33403:0-33348	33348	0.607653	52	0.940626	0	0	250	HK97	1	33328	0	0	0	0	0	0	NA	NA	NA	NA	NA	NA	Bacteria	1	1	0	0	1	0	1	1	1	0	1	0	0
CONTIG_ERR2726512_3070:0-10072:0-10017	10017	0.290506	15	0.834681	0	0	5	NA	0	9985	6	0	0	0	0	0	NA	NA	NA	NA	NA	NA	NA	0	0	0	0	1	0	0	0	0	0	0	0	0
CONTIG_ERR2726513_3397:0-4243:0-4188	4188	0.642311	3	0.791547	0	0	75	NA	0	4132	18	0	0	1	0	0	NA	Bifidobacterium	Bifidobacteriaceae	Bifidobacteriales	Actinobacteria	Actinobacteria	Bacteria	0	0	0	0	0	0	1	0	0	0	0	0	0
CONTIG_ERR2726513_8457:0-1607:0-1552	1552	0.518041	2	0.746134	0	0	8	NA	0	1532	0	0	0	1	0	0	NA	NA	NA	NA	NA	NA	NA	0	0	0	0	0	0	0	0	0	0	0	0	0
CONTIG_ERR2726517_2580:0-10020:0-4972	4972	0.427796	8	0.836283	0	0	60	NA	0	4950	1	0	0	0	0	1	NA	NA	NA	Bacteroidales	Bacteroidia	Bacteroidetes	Bacteria	0	0	0	0	0	0	0	0	0	0	0	0	0
CONTIG_ERR2726517_4714:0-5815:0-5777	5777	0.642548	6	0.808032	0	0	101	NA	0	5731	13	0	0	0	0	0	NA	Bifidobacterium	Bifidobacteriaceae	Bifidobacteriales	Actinobacteria	Actinobacteria	Bacteria	0	0	0	0	0	0	1	0	0	0	0	0	0
CONTIG_ERR2726517_7277:0-3835:0-3780	3780	0.487566	4	0.788889	0	0	67	NA	0	3760	0	0	0	0	0	1	NA	NA	NA	Clostridiales	Clostridia	Firmicutes	Bacteria	0	0	0	0	0	0	0	1	0	0	1	0	0
CONTIG_ERR2726518_956:0-6353:0-6298	6298	0.419657	10	0.756431	0	0	38	NA	0	6270	4	0	0	0	0	0	NA	NA	NA	Bacteroidales	Bacteroidia	Bacteroidetes	Bacteria	0	0	0	0	0	0	0	0	0	0	0	0	0
CONTIG_ERR2726522_5466:0-3135:0-3080	3080	0.577273	4	0.773377	0	0	34	NA	0	3060	0	0	0	0	0	1	NA	NA	NA	NA	NA	Actinobacteria	Bacteria	0	0	0	0	0	0	0	0	0	0	0	0	0
CONTIG_ERR2726522_57:0-53166:0-53111	53111	0.606729	77	0.929299	0	0	88	HK97	1	53047	22	0	0	0	0	0	NA	NA	Ruminococcaceae	Clostridiales	Clostridia	Firmicutes	Bacteria	0	0	0	0	1	1	0	1	1	1	1	1	1
CONTIG_ERR2726522_6145:0-2839:0-2784	2784	0.510057	2	0.733836	0	0	112	NA	0	2764	0	0	0	0	0	1	NA	NA	NA	NA	NA	NA	Bacteria	0	0	0	0	0	0	0	0	0	0	0	0	0
CONTIG_ERR2726526_5787:0-2931:0-2876	2876	0.415855	4	0.645688	1	0	21	NA	0	2856	0	0	0	0	0	0	NA	NA	NA	Bacteroidales	Bacteroidia	Bacteroidetes	Bacteria	0	0	0	0	0	0	0	1	0	0	1	0	0
CONTIG_ERR2726527_4054:0-2968:0-2913	2913	0.607278	2	0.549949	0	0	36	NA	0	2893	0	0	0	0	0	0	NA	NA	NA	Clostridiales	Clostridia	Firmicutes	Bacteria	0	0	0	0	0	0	0	0	0	0	1	0	0
CONTIG_ERR2726527_4100:0-2938:0-2883	2883	0.577523	4	0.818939	0	0	33	NA	0	2863	0	0	0	0	0	1	NA	NA	NA	NA	NA	Actinobacteria	Bacteria	0	0	0	0	0	0	0	0	0	0	0	0	0
CONTIG_ERR2726531_4179:0-6617:0-6562	6562	0.642487	9	0.852179	0	0	10	NA	0	6482	30	0	0	0	0	0	NA	NA	NA	NA	NA	NA	NA	0	0	0	0	0	0	1	0	0	0	0	0	0
CONTIG_ERR2726531_5921:0-4533:0-4478	4478	0.61657	3	0.529254	0	0	5	NA	0	4458	0	0	0	0	0	0	NA	NA	NA	NA	NA	NA	NA	0	0	0	0	0	0	0	0	0	0	0	0	0
CONTIG_ERR2726533_116:0-84398:0-84343	84343	0.361382	110	0.943682	0	0	31	HK97	1	84171	76	0	0	0	1	0	NA	Bacteroides	Bacteroidaceae	Bacteroidales	Bacteroidia	Bacteroidetes	Bacteria	1	1	0	0	1	0	0	1	1	0	1	1	0
CONTIG_ERR2726533_380:0-39662:0-39607	39607	0.550383	68	0.896205	3	0	471	HK97	1	39544	6	0	0	0	0	0	NA	Faecalibacterium	Ruminococcaceae	Clostridiales	Clostridia	Firmicutes	Bacteria	0	0	0	0	1	0	0	1	1	0	1	1	1
CONTIG_ERR2906808_11386:0-3314:0-3259	3259	0.36054	4	0.509972	0	0	20	NA	0	3239	0	0	0	0	0	1	NA	NA	NA	Clostridiales	Clostridia	Firmicutes	Bacteria	0	0	0	0	0	0	0	0	0	0	0	0	0
CONTIG_ERR2906808_13144:0-2920:0-2865	2865	0.635602	3	0.632461	0	0	75	NA	0	2845	0	0	0	0	0	0	NA	NA	NA	NA	NA	NA	Bacteria	0	0	0	0	0	0	0	1	0	0	0	0	0
CONTIG_ERR2906808_454:0-45514:0-45459	45459	0.589828	66	0.952815	0	0	112	HK97	1	45439	0	0	0	0	0	0	NA	NA	NA	NA	NA	Firmicutes	Bacteria	0	1	0	0	1	0	1	1	1	1	1	1	1
CONTIG_ERR2906808_5770:0-6218:0-6163	6163	0.6135	7	0.75791	0	0	136	NA	0	6137	3	0	0	1	0	0	NA	Bifidobacterium	Bifidobacteriaceae	Bifidobacteriales	Actinobacteria	Actinobacteria	Bacteria	0	0	0	0	0	0	1	0	0	0	0	0	0
CONTIG_ERR2906808_661:0-35926:0-35892	35892	0.467653	54	0.88783	0	0	218	HK97	1	33051	1406	3	0	0	1	0	NA	NA	NA	Clostridiales	Clostridia	Firmicutes	Bacteria	1	0	0	0	0	0	0	1	1	1	1	1	1
CONTIG_ERR2906808_8231:0-4477:0-4422	4422	0.603121	4	0.563094	0	0	109	NA	0	4376	13	0	0	0	0	0	NA	Faecalibacterium	Ruminococcaceae	Clostridiales	Clostridia	Firmicutes	Bacteria	0	0	0	0	0	0	0	1	0	0	0	0	0
CONTIG_ERR2906817_10984:0-3558:0-3503	3503	0.400228	3	0.742506	0	0	15	NA	0	3479	2	0	0	0	0	0	NA	Ruminococcus	Ruminococcaceae	Clostridiales	Clostridia	Firmicutes	Bacteria	0	0	0	0	0	0	0	1	0	0	0	0	0
CONTIG_ERR2906817_253:0-54376:0-54321	54321	0.562269	76	0.951069	0	0	105	HK97	1	54126	62	17	0	0	0	1	NA	NA	NA	NA	NA	NA	Bacteria	0	1	0	0	1	0	1	1	1	1	1	1	0
CONTIG_ERR2906817_29621:0-1602:0-1547	1547	0.449257	2	0.599224	0	0	5	NA	0	1527	0	0	0	0	0	0	NA	NA	NA	NA	NA	NA	NA	0	0	0	0	0	0	0	0	0	0	0	0	0
CONTIG_ERR2906817_5682:0-6277:0-6222	6222	0.422533	16	0.927194	1	0	43	NA	0	6202	0	0	0	0	0	0	NA	NA	NA	NA	NA	NA	NA	1	0	0	0	0	0	0	0	0	0	0	0	0
CONTIG_ERR2906817_6045:8-5964:0-5909	5909	0.441361	6	0.773227	0	0	373	NA	0	5788	4	23	0	0	0	1	NA	NA	NA	NA	NA	Firmicutes	Bacteria	0	0	0	0	0	0	0	0	0	0	0	0	0
CONTIG_ERR2906818_27024:0-1866:0-1811	1811	0.546107	2	0.654335	0	0	27	NA	0	1791	0	0	0	0	0	0	NA	NA	Ruminococcaceae	Clostridiales	Clostridia	Firmicutes	Bacteria	0	0	0	0	0	0	0	0	0	0	0	0	0
CONTIG_ERR2906818_9372:0-4477:0-4422	4422	0.603121	4	0.563094	0	0	108	NA	0	4376	13	0	0	0	0	0	NA	Faecalibacterium	Ruminococcaceae	Clostridiales	Clostridia	Firmicutes	Bacteria	0	0	0	0	0	0	0	1	0	0	0	0	0
CONTIG_ERR2906819_400:0-46234:0-46179	46179	0.439182	57	0.932567	0	0	935	NA	1	46071	44	0	0	0	0	1	NA	NA	NA	Bacteroidales	Bacteroidia	Bacteroidetes	Bacteria	1	0	0	0	1	0	0	1	0	0	1	1	0
CONTIG_ERR2906820_1074:0-9439:0-4627	4627	0.458612	7	0.765723	0	0	204	NA	0	4607	0	0	0	0	0	0	NA	NA	NA	NA	NA	Firmicutes	Bacteria	0	0	0	0	0	0	0	1	0	0	0	0	0
CONTIG_ERR2906820_122:0-45894:0-45839	45839	0.511595	72	0.942822	0	0	150	HK97	1	45789	15	0	0	0	1	1	NA	NA	NA	NA	NA	NA	Bacteria	0	1	1	1	0	0	0	1	1	1	1	1	0
CONTIG_ERR2906820_5795:0-2792:0-2737	2737	0.389112	3	0.762879	0	0	9	NA	0	2717	0	0	0	0	0	0	NA	NA	NA	NA	NA	NA	NA	0	0	0	0	0	0	0	0	0	0	0	0	0
CONTIG_ERR2906820_5878:0-2767:0-2712	2712	0.608407	2	0.720133	0	0	24	NA	0	2692	0	0	0	0	0	0	NA	NA	NA	NA	NA	NA	NA	0	0	0	0	0	0	0	0	0	0	0	0	0
CONTIG_ERR2906824_4545:0-5747:0-5692	5692	0.482607	12	0.866479	1	0	55	NA	0	5642	15	0	0	0	0	0	NA	NA	NA	NA	NA	NA	NA	0	0	0	0	0	0	0	0	0	0	0	0	0
CONTIG_ERR2906825_1178:0-9805:0-9750	9750	0.414769	13	0.837231	0	0	5	NA	0	9683	18	1	0	0	0	1	NA	NA	NA	NA	NA	NA	NA	0	0	0	0	1	0	1	1	0	0	0	0	0
CONTIG_ERR2906825_2769:0-4557:0-4502	4502	0.338072	6	0.769658	0	0	10	NA	0	4456	13	0	0	0	0	0	NA	NA	NA	NA	NA	NA	NA	0	0	0	0	0	0	0	0	0	0	1	0	0
CONTIG_ERR2906825_4927:0-2767:0-2712	2712	0.608407	2	0.720133	0	0	25	NA	0	2692	0	0	0	0	0	0	NA	NA	NA	NA	NA	NA	NA	0	0	0	0	0	0	0	0	0	0	0	0	0
CONTIG_ERR2906829_276:0-55114:0-55059	55059	0.582212	84	0.94268	0	0	152	HK97	1	54999	20	0	0	0	0	1	NA	NA	NA	NA	NA	NA	Bacteria	0	0	0	1	1	0	1	1	0	1	1	1	1
CONTIG_ERR2906831_5684:0-6254:0-6199	6199	0.408776	6	0.927246	0	0	271	MicroMCP	0	6179	0	0	0	0	0	1	NA	Bacteroides	Bacteroidaceae	Bacteroidales	Bacteroidia	Bacteroidetes	Bacteria	0	0	0	0	0	0	0	0	0	0	0	0	0
CONTIG_ERR2906832_8270:0-5825:0-5770	5770	0.383536	4	0.723744	0	0	17	NA	0	5750	0	0	0	0	0	0	NA	NA	NA	NA	NA	Proteobacteria	Bacteria	0	0	0	0	0	0	1	1	0	0	0	0	0
CONTIG_ERR2906833_5117:0-6259:0-6199	6199	0.408776	6	0.927246	0	0	261	MicroMCP	0	6179	0	0	0	0	0	1	NA	Bacteroides	Bacteroidaceae	Bacteroidales	Bacteroidia	Bacteroidetes	Bacteria	0	0	0	0	0	0	0	0	0	0	0	0	0
CONTIG_ERR2906834_18882:0-2421:0-2366	2366	0.342773	2	0.542688	0	0	18	NA	0	2299	19	3	0	0	0	1	NA	NA	NA	NA	NA	Firmicutes	Bacteria	0	0	0	0	0	0	0	0	0	0	0	0	0
CONTIG_ERR2906835_18258:0-2421:0-2366	2366	0.342773	2	0.542688	0	0	18	NA	0	2299	19	3	0	0	0	1	NA	NA	NA	NA	NA	Firmicutes	Bacteria	0	0	0	0	0	0	0	0	0	0	0	0	0
CONTIG_ERR2906836_31625:0-1396:0-1186	1186	0.577572	3	0.495784	0	0	26	NA	0	1166	0	0	0	0	1	1	NA	Faecalibacterium	Ruminococcaceae	Clostridiales	Clostridia	Firmicutes	Bacteria	0	0	0	0	0	0	0	0	0	0	0	0	0
CONTIG_ERR2906836_6767:0-5698:0-5445	5445	0.520661	8	0.829752	0	0	20	NA	0	5377	24	0	0	0	0	1	NA	NA	NA	NA	NA	Firmicutes	Bacteria	0	0	0	0	0	0	0	0	0	0	1	0	0
CONTIG_ERR3015714_1108:0-30690:0-30635	30635	0.564322	50	0.925804	0	0	293	HK97	1	30497	53	4	0	0	1	1	NA	NA	NA	NA	NA	NA	Bacteria	0	0	0	0	1	0	0	1	1	1	1	1	1
CONTIG_ERR3015714_751:0-43396:0-43341	43341	0.57366	57	0.955077	0	0	22	HK97	1	43299	11	0	0	0	1	0	NA	NA	NA	NA	NA	NA	NA	1	1	0	0	1	0	1	1	1	1	1	1	1
CONTIG_ERR3015717_11246:0-4449:0-4394	4394	0.419208	9	0.916932	0	0	104	NA	0	4374	0	0	0	0	0	0	NA	NA	NA	Clostridiales	Clostridia	Firmicutes	Bacteria	0	0	0	0	0	0	0	0	0	0	0	0	0
CONTIG_ERR3015717_39165:0-1805:0-1750	1750	0.453143	3	0.802286	0	0	8	NA	0	1730	0	0	0	0	0	0	NA	NA	NA	NA	NA	NA	NA	0	0	0	0	0	0	0	0	0	0	0	0	0
CONTIG_ERR3015717_5189:0-8313:0-7955	7955	0.418353	9	0.834947	0	0	276	NA	0	7929	3	0	0	0	0	1	NA	NA	NA	NA	NA	Firmicutes	Bacteria	0	0	0	0	0	0	0	0	0	0	0	0	0
CONTIG_ERR3015717_6550:0-6875:0-4785	4785	0.416719	8	0.863323	0	0	71	NA	0	4757	4	0	0	0	0	1	NA	NA	NA	Bacteroidales	Bacteroidia	Bacteroidetes	Bacteria	0	0	0	0	0	0	0	0	0	0	0	0	0
CONTIG_ERR3015717_9183:0-5220:0-5165	5165	0.4	10	0.797483	1	0	21	NA	0	5145	0	0	0	0	0	1	NA	NA	NA	NA	NA	NA	NA	0	0	0	0	0	0	0	0	0	0	0	0	0
CONTIG_ERR3015718_13098:0-2656:0-2601	2601	0.333333	3	0.55594	0	0	28	NA	0	2549	16	0	0	0	0	0	NA	NA	NA	Clostridiales	Clostridia	Firmicutes	Bacteria	0	0	0	0	0	0	0	0	0	0	0	0	0
CONTIG_ERR3015718_2497:0-12065:0-12010	12010	0.487594	16	0.879767	0	0	18	NA	0	11938	23	2	0	0	0	1	NA	NA	NA	NA	NA	NA	Bacteria	0	1	0	0	1	0	0	1	0	0	0	0	0
CONTIG_ERR3015718_658:0-41312:0-36858	36858	0.322345	51	0.86684	0	0	307	NA	0	35387	438	189	0	1	0	0	NA	NA	NA	Bacteroidales	Bacteroidia	Bacteroidetes	Bacteria	0	0	0	0	0	1	1	1	0	0	1	0	0
CONTIG_ERR3015718_8481:0-3774:0-3719	3719	0.339607	3	0.744555	0	0	8	NA	0	3645	12	10	0	0	0	0	NA	NA	NA	NA	NA	NA	NA	0	0	0	0	0	0	0	0	0	0	1	0	0
CONTIG_ERR3015719_11613:0-3843:0-3788	3788	0.442186	4	0.74208	0	0	74	NA	0	3750	9	0	0	0	0	0	NA	NA	NA	Clostridiales	Clostridia	Firmicutes	Bacteria	0	0	0	0	0	0	1	0	0	0	0	0	0
CONTIG_ERR3015719_17723:0-2741:0-2686	2686	0.454207	4	0.63105	0	0	12	NA	0	2666	0	0	0	0	0	0	NA	NA	NA	NA	NA	NA	Bacteria	0	0	0	0	0	0	0	0	0	0	0	0	0
CONTIG_ERR3015719_1936:0-16581:0-16526	16526	0.597543	25	0.91238	0	0	385	HK97	1	16492	7	0	0	0	1	1	NA	Bifidobacterium	Bifidobacteriaceae	Bifidobacteriales	Actinobacteria	Actinobacteria	Bacteria	0	0	0	0	1	0	0	1	0	0	1	1	0
CONTIG_ERR3015720_16111:0-2759:0-2704	2704	0.454142	4	0.660133	0	0	15	NA	0	2684	0	0	0	0	0	0	NA	NA	Ruminococcaceae	Clostridiales	Clostridia	Firmicutes	Bacteria	0	0	0	0	0	0	0	0	0	0	0	0	0
CONTIG_ERR3015720_18725:0-2430:0-2375	2375	0.528421	4	0.807158	0	0	113	NA	0	2355	0	0	0	0	0	0	NA	Ruminococcus	Ruminococcaceae	Clostridiales	Clostridia	Firmicutes	Bacteria	0	0	0	0	0	0	0	1	0	0	0	0	0
CONTIG_ERR3015720_9418:0-4352:0-4297	4297	0.619502	3	0.548057	0	0	4	NA	0	4277	0	0	0	0	0	0	NA	NA	NA	NA	NA	NA	NA	0	0	0	0	0	0	0	0	0	0	1	0	0
CONTIG_ERR3015721_14857:0-3258:0-3203	3203	0.484546	3	0.785826	0	0	33	NA	0	3179	2	0	0	0	0	0	NA	Faecalibacterium	Ruminococcaceae	Clostridiales	Clostridia	Firmicutes	Bacteria	0	0	0	0	0	0	0	0	0	0	0	0	0
CONTIG_ERR3015721_18104:0-2800:0-2745	2745	0.458288	4	0.706011	0	0	10	NA	0	2684	0	7	0	0	0	0	NA	NA	NA	NA	NA	NA	Bacteria	0	0	0	0	0	0	0	0	0	0	0	0	0
CONTIG_ERR3015721_5139:0-7664:0-6007	6007	0.521891	8	0.866489	0	0	43	NA	0	5873	57	0	0	0	0	1	NA	NA	NA	NA	NA	NA	Bacteria	0	0	0	0	0	0	0	0	0	0	1	0	0
CONTIG_ERR3015721_8510:0-5070:0-5015	5015	0.362512	7	0.579661	0	0	24	NA	0	4967	14	0	0	0	0	0	NA	NA	Lachnospiraceae	Clostridiales	Clostridia	Firmicutes	Bacteria	0	0	0	0	0	0	0	1	0	0	0	0	0
CONTIG_ERR3015721_9638:0-4601:0-4546	4546	0.441487	4	0.619666	0	0	118	NA	0	4434	28	12	0	0	0	1	NA	NA	NA	Clostridiales	Clostridia	Firmicutes	Bacteria	0	0	0	0	0	0	0	0	0	0	0	0	0
CONTIG_ERR3015722_11070:0-3946:0-3891	3891	0.454382	4	0.721665	0	0	30	NA	0	3871	0	0	0	0	0	0	NA	Ruminococcus	Ruminococcaceae	Clostridiales	Clostridia	Firmicutes	Bacteria	0	0	0	0	0	0	0	1	0	0	0	0	0
CONTIG_ERR3015722_13473:0-3405:0-3350	3350	0.411045	5	0.741493	0	0	14	NA	0	3330	0	0	0	0	0	0	NA	Ruminococcus	Ruminococcaceae	Clostridiales	Clostridia	Firmicutes	Bacteria	0	0	0	0	1	0	0	1	0	0	0	0	0
CONTIG_ERR3015722_4749:0-7424:0-4586	4586	0.456171	5	0.849106	0	0	18	NA	0	4488	39	0	0	0	0	0	NA	NA	NA	NA	NA	Firmicutes	Bacteria	0	0	0	0	0	0	0	0	0	0	1	0	0
CONTIG_ERR3015722_701:0-37534:0-31883	31883	0.567669	55	0.935483	0	0	283	HK97	1	31779	33	6	0	0	1	1	NA	NA	NA	NA	NA	NA	Bacteria	0	0	0	0	1	0	0	1	1	1	1	1	1
CONTIG_ERR3015722_821:0-32852:0-32542	32542	0.527011	50	0.929076	0	0	963	HK97	1	32484	19	0	0	0	1	1	NA	NA	NA	NA	NA	NA	Bacteria	0	0	0	0	1	0	1	1	1	1	1	1	1
CONTIG_ERR3015723_14442:0-2454:0-2399	2399	0.655273	3	0.601501	0	0	26	NA	0	2379	0	0	0	0	0	0	NA	NA	NA	NA	NA	NA	NA	0	0	0	0	0	0	0	1	0	0	0	0	0
CONTIG_ERR3015723_4813:0-6783:0-6728	6728	0.342598	9	0.630945	0	0	13	NA	0	6706	1	0	0	0	0	0	NA	Anaerobutyricum	Lachnospiraceae	Clostridiales	Clostridia	Firmicutes	Bacteria	0	0	0	0	0	0	1	0	0	0	0	0	0
CONTIG_ERR3015723_791:0-39850:0-39792	39792	0.423603	62	0.930036	0	0	729	HK97	1	39716	16	8	0	0	1	0	NA	NA	Lachnospiraceae	Clostridiales	Clostridia	Firmicutes	Bacteria	1	0	0	1	1	0	1	1	1	0	1	1	1
CONTIG_ERR3015725_13338:0-3781:0-3726	3726	0.443908	3	0.673913	0	0	81	NA	0	3674	13	2	0	0	0	0	NA	NA	NA	Clostridiales	Clostridia	Firmicutes	Bacteria	0	0	0	0	0	0	1	0	0	0	0	0	0
CONTIG_ERR3015725_266:0-81298:0-81243	81243	0.435151	125	0.873195	13	0	540	HK97	1	81190	7	0	0	0	1	1	NA	Roseburia	Lachnospiraceae	Clostridiales	Clostridia	Firmicutes	Bacteria	0	0	0	1	1	0	1	1	1	1	1	1	1
CONTIG_ERR3015725_3308:0-10830:0-10775	10775	0.493643	13	0.888724	0	0	13	NA	0	10712	20	1	0	0	0	1	NA	NA	NA	NA	NA	NA	Bacteria	0	1	0	0	1	0	0	1	0	0	0	0	0
CONTIG_ERR3015726_2316:0-9274:0-5967	5967	0.51215	8	0.877325	0	0	48	NA	0	5947	0	0	0	0	0	0	NA	NA	NA	NA	NA	Firmicutes	Bacteria	0	0	0	0	0	0	0	0	0	0	1	0	0
CONTIG_ERR3015726_26029:0-2021:0-1966	1966	0.366734	2	0.523398	0	0	12	NA	0	1946	0	0	0	0	0	0	NA	NA	NA	NA	NA	NA	NA	0	0	0	0	0	0	0	1	0	0	0	0	0
CONTIG_ERR3015726_3374:0-10073:0-3726	3726	0.443908	3	0.673913	0	0	82	NA	0	3674	13	2	0	0	0	0	NA	NA	NA	Clostridiales	Clostridia	Firmicutes	Bacteria	0	0	0	0	0	0	1	0	0	0	0	0	0
CONTIG_ERR3015726_705:0-35132:0-33584	33584	0.361095	45	0.900875	0	0	42	NA	0	33244	137	10	0	0	0	0	NA	NA	NA	Bacteroidales	Bacteroidia	Bacteroidetes	Bacteria	0	0	0	0	0	1	1	1	0	0	0	0	0
CONTIG_ERR3015726_7528:0-5142:0-5087	5087	0.452723	5	0.859249	0	0	423	NA	0	5067	0	0	0	0	0	0	NA	NA	NA	NA	NA	Firmicutes	Bacteria	0	0	0	0	0	0	0	0	0	0	0	0	0
CONTIG_ERR3015727_213:0-98851:0-98796	98796	0.291054	95	0.94771	0	0	29	HK97	1	98679	44	3	1	0	1	1	NA	NA	NA	Bacteroidales	Bacteroidia	Bacteroidetes	Bacteria	0	1	0	0	0	0	1	0	1	1	1	1	0
CONTIG_ERR3015727_5565:0-4951:0-4896	4896	0.618668	6	0.696691	0	0	81	NA	0	4868	4	0	0	1	0	0	NA	Bifidobacterium	Bifidobacteriaceae	Bifidobacteriales	Actinobacteria	Actinobacteria	Bacteria	0	0	0	0	0	0	1	1	0	0	0	0	0
CONTIG_ERR3015727_728:0-38658:0-38488	38488	0.497194	56	0.924912	0	0	26	HK97	1	37409	162	147	0	0	1	0	NA	NA	NA	NA	NA	NA	Bacteria	0	0	0	0	0	0	0	0	0	0	1	1	0
CONTIG_ERR3015727_9576:0-3071:0-3016	3016	0.580239	4	0.789788	0	0	42	NA	0	2996	0	0	0	0	0	1	NA	Bifidobacterium	Bifidobacteriaceae	Bifidobacteriales	Actinobacteria	Actinobacteria	Bacteria	0	0	0	0	0	0	0	0	0	0	0	0	0
CONTIG_ERR3015728_2036:185-11291:0-5663	5663	0.502737	8	0.847607	0	0	16	NA	0	5643	0	0	0	0	0	0	NA	NA	NA	NA	NA	Firmicutes	Bacteria	0	0	0	0	0	0	0	0	0	0	1	0	0
CONTIG_ERR3015728_510:0-46211:0-46156	46156	0.519867	65	0.932186	0	0	576	HK97	1	46120	8	0	0	0	1	1	NA	NA	Lachnospiraceae	Clostridiales	Clostridia	Firmicutes	Bacteria	1	0	0	0	1	1	0	1	1	1	1	1	1
CONTIG_ERR3015728_527:0-44688:0-44633	44633	0.629893	69	0.941478	0	0	892	HK97	1	44613	0	0	0	0	1	1	NA	NA	NA	NA	NA	NA	Bacteria	1	0	0	0	0	1	1	1	1	1	1	0	1
CONTIG_ERR3015728_811:0-30179:0-30124	30124	0.568517	51	0.927566	0	0	201	HK97	1	30102	1	0	0	0	0	0	NA	NA	NA	NA	NA	NA	Bacteria	0	0	0	0	0	0	1	1	1	0	1	1	0
CONTIG_ERR3015729_11491:0-3963:0-3908	3908	0.406858	4	0.734647	0	0	30	NA	0	3884	2	0	0	0	0	0	NA	Ruminococcus	Ruminococcaceae	Clostridiales	Clostridia	Firmicutes	Bacteria	0	0	0	0	0	0	0	1	0	0	0	0	0
CONTIG_ERR3015729_15574:0-3071:0-3016	3016	0.580239	4	0.789788	0	0	43	NA	0	2996	0	0	0	0	0	1	NA	Bifidobacterium	Bifidobacteriaceae	Bifidobacteriales	Actinobacteria	Actinobacteria	Bacteria	0	0	0	0	0	0	0	0	0	0	0	0	0
CONTIG_ERR3015729_24759:0-2049:0-1994	1994	0.298897	1	0.409228	0	0	27	NA	0	1974	0	0	0	0	0	0	NA	Megamonas	Selenomonadaceae	Selenomonadales	Negativicutes	Firmicutes	Bacteria	0	0	0	0	0	0	0	0	0	0	0	0	0
CONTIG_ERR3015730_1056:0-34131:0-34076	34076	0.60233	53	0.948615	0	0	235	HK97	1	34024	16	0	0	0	0	0	NA	NA	NA	NA	NA	NA	Bacteria	1	1	0	0	1	0	1	1	1	0	1	0	0
CONTIG_ERR3015730_10999:0-3990:0-3935	3935	0.347141	5	0.80737	0	0	15	NA	0	3888	12	1	0	0	0	0	NA	NA	NA	NA	NA	NA	NA	0	0	0	0	0	0	0	0	0	0	0	0	0
CONTIG_ERR3015730_11082:0-3963:0-3908	3908	0.406602	4	0.734647	0	0	29	NA	0	3884	2	0	0	0	0	0	NA	Ruminococcus	Ruminococcaceae	Clostridiales	Clostridia	Firmicutes	Bacteria	0	0	0	0	0	0	0	1	0	0	0	0	0
CONTIG_ERR3015730_2513:0-16349:0-16294	16294	0.418498	20	0.834233	0	0	78	NA	0	16226	24	0	0	0	0	0	NA	NA	NA	NA	NA	NA	Bacteria	0	0	0	0	1	0	1	1	0	0	0	0	0
CONTIG_ERR3015730_7547:0-5734:0-5679	5679	0.550625	5	0.794506	0	0	14	NA	0	5593	33	0	0	0	0	0	NA	NA	NA	NA	NA	NA	NA	0	0	0	0	0	0	0	0	0	0	1	0	0
CONTIG_ERR3015731_11187:0-3963:0-3908	3908	0.406602	4	0.734647	0	0	29	NA	0	3884	2	0	0	0	0	0	NA	Ruminococcus	Ruminococcaceae	Clostridiales	Clostridia	Firmicutes	Bacteria	0	0	0	0	0	0	0	1	0	0	0	0	0
CONTIG_ERR3015731_1225:0-21566:0-16294	16294	0.418436	20	0.834233	0	0	79	NA	0	16226	24	0	0	0	0	0	NA	NA	NA	NA	NA	NA	Bacteria	0	0	0	0	1	0	1	1	0	0	0	0	0
CONTIG_ERR3015731_15851:0-3071:0-3016	3016	0.580239	4	0.789788	0	0	42	NA	0	2996	0	0	0	0	0	1	NA	Bifidobacterium	Bifidobacteriaceae	Bifidobacteriales	Actinobacteria	Actinobacteria	Bacteria	0	0	0	0	0	0	0	0	0	0	0	0	0
CONTIG_ERR3015731_26841:0-2049:0-1994	1994	0.298897	1	0.409228	0	0	27	NA	0	1974	0	0	0	0	0	0	NA	Megamonas	Selenomonadaceae	Selenomonadales	Negativicutes	Firmicutes	Bacteria	0	0	0	0	0	0	0	0	0	0	0	0	0
CONTIG_ERR3015732_413:0-36336:0-36285	36285	0.4969	44	0.943034	0	0	237	HK97	1	36158	37	11	0	0	1	1	NA	Alistipes	Rikenellaceae	Bacteroidales	Bacteroidia	Bacteroidetes	Bacteria	0	1	0	0	0	0	1	1	1	0	1	0	0
CONTIG_ERR3015733_10139:0-2760:0-2705	2705	0.449908	4	0.659889	0	0	18	NA	0	2685	0	0	0	0	0	0	NA	NA	NA	NA	NA	NA	Bacteria	0	0	0	0	0	0	0	0	0	0	0	0	0
CONTIG_ERR3015735_2612:0-11832:0-11777	11777	0.512015	16	0.775155	0	0	65	NA	0	5937	2872	0	0	0	0	0	NA	NA	NA	NA	NA	Firmicutes	Bacteria	0	0	0	0	0	0	0	0	0	0	1	0	0
CONTIG_ERR3015735_3964:0-7746:0-4327	4327	0.431708	6	0.603883	0	0	9	NA	0	1933	1187	0	0	0	0	0	NA	NA	NA	NA	NA	NA	NA	0	0	0	0	0	0	0	1	0	0	0	0	0
CONTIG_ERR3015735_4478:0-6826:0-6771	6771	0.369812	9	0.913602	0	0	82	MicroMCP	0	6751	0	0	0	0	0	0	Bacteroides caccae	Bacteroides	Bacteroidaceae	Bacteroidales	Bacteroidia	Bacteroidetes	Bacteria	0	0	0	0	0	0	0	0	0	0	0	0	0
CONTIG_ERR3015735_5324:0-5731:0-5676	5676	0.357822	6	0.54334	0	0	10	NA	0	5654	1	0	0	0	0	0	NA	NA	NA	Clostridiales	Clostridia	Firmicutes	Bacteria	0	0	0	0	0	0	1	0	0	0	0	0	0
CONTIG_ERR3015736_2556:0-10761:0-5501	5501	0.629158	5	0.79022	0	0	86	NA	0	5459	11	0	0	0	0	0	NA	Bifidobacterium	Bifidobacteriaceae	Bifidobacteriales	Actinobacteria	Actinobacteria	Bacteria	0	0	0	0	0	0	1	0	0	0	0	0	0
CONTIG_ERR3015736_294:0-55279:0-55234	55234	0.5342	87	0.774088	1	0	347	HK97	1	40374	7420	0	0	0	0	0	NA	NA	NA	NA	NA	NA	Bacteria	0	0	0	0	1	0	0	1	1	0	1	1	0
CONTIG_ERR3015736_4526:0-6170:0-6008	6008	0.520806	8	0.867843	0	0	42	NA	0	5950	19	0	0	0	0	1	NA	NA	NA	NA	NA	NA	Bacteria	0	0	0	0	0	0	0	0	0	0	1	0	0
CONTIG_ERR3015737_2231:0-16317:0-8272	8272	0.373187	6	0.670938	0	0	10	NA	0	8228	12	0	0	0	0	0	NA	NA	NA	NA	NA	NA	NA	0	0	0	0	0	0	0	0	0	0	1	0	0
CONTIG_ERR3015737_994:0-32394:0-32339	32339	0.528093	50	0.933888	0	0	983	HK97	1	32311	4	0	0	0	1	1	NA	NA	NA	NA	NA	NA	Bacteria	0	0	0	0	1	0	1	1	1	1	1	1	1
CONTIG_ERR3015738_3534:0-10249:0-6220	6220	0.313023	7	0.71865	0	0	10	NA	0	6178	11	0	0	0	0	0	NA	NA	NA	NA	NA	NA	NA	0	0	0	0	0	0	0	0	0	0	1	0	0
CONTIG_ERR3015738_7521:0-5056:0-5001	5001	0.469506	6	0.785843	0	0	9	NA	0	4975	3	0	0	0	0	0	NA	NA	NA	NA	NA	NA	NA	0	0	0	0	0	0	0	1	0	0	0	0	0
CONTIG_ERR3015739_10432:0-3355:0-3300	3300	0.487576	4	0.810909	0	0	11	NA	0	3280	0	0	0	0	0	0	NA	NA	NA	NA	NA	NA	NA	0	0	0	0	0	0	0	0	0	0	1	0	0
CONTIG_ERR3015739_338:0-54811:0-54756	54756	0.464515	79	0.902202	0	0	23	NA	0	54662	37	0	0	1	0	0	NA	NA	NA	NA	NA	Proteobacteria	Bacteria	0	0	0	0	1	1	1	1	0	0	0	0	0
CONTIG_ERR3015739_388:0-49854:0-49799	49799	0.40557	86	0.887488	0	0	159	HK97	1	49565	43	28	0	0	1	1	Phascolarctobacterium faecium	Phascolarctobacterium	Acidaminococcaceae	Acidaminococcales	Negativicutes	Firmicutes	Bacteria	1	0	0	0	0	0	0	1	1	0	1	1	1
CONTIG_ERR3015739_4141:0-6360:0-5822	5822	0.507558	9	0.86259	0	0	24	NA	0	5754	24	0	0	0	0	1	NA	NA	NA	NA	NA	NA	Bacteria	0	0	0	0	0	0	0	0	0	0	1	0	0
CONTIG_ERR3015739_4442:0-6023:0-5967	5967	0.511983	8	0.877325	0	0	42	NA	0	5947	0	0	0	0	0	0	NA	NA	NA	NA	NA	Firmicutes	Bacteria	0	0	0	0	0	0	0	0	0	0	1	0	0
CONTIG_ERR3015739_7779:0-4100:0-4045	4045	0.444994	3	0.677132	0	0	20	NA	0	4007	9	0	0	0	0	0	NA	NA	NA	NA	NA	NA	Bacteria	0	0	0	0	0	0	0	0	0	0	0	0	0
CONTIG_ERR3015739_9845:0-3494:0-3439	3439	0.5836	4	0.76941	0	0	31	NA	0	3419	0	0	0	0	0	1	NA	NA	NA	NA	NA	Actinobacteria	Bacteria	0	0	0	0	0	0	0	0	0	0	0	0	0
CONTIG_ERR3015740_12194:0-3355:0-3300	3300	0.487576	4	0.810909	0	0	11	NA	0	3280	0	0	0	0	0	0	NA	NA	NA	NA	NA	NA	NA	0	0	0	0	0	0	0	0	0	0	1	0	0
CONTIG_ERR3015740_18648:0-2316:0-2261	2261	0.454224	3	0.709863	0	0	167	NA	0	2241	0	0	0	0	0	0	NA	NA	NA	NA	NA	NA	Bacteria	0	0	0	0	0	0	0	0	0	0	0	0	0
CONTIG_ERR3015740_2552:3535-12952:0-6585	6585	0.40653	7	0.753531	0	0	158	NA	0	6349	75	22	0	0	0	0	NA	NA	NA	Clostridiales	Clostridia	Firmicutes	Bacteria	0	0	0	0	0	0	0	1	0	0	0	0	0
CONTIG_ERR3015740_456:0-49853:0-49798	49798	0.405498	85	0.882987	0	0	156	HK97	1	49560	45	28	0	0	1	1	Phascolarctobacterium faecium	Phascolarctobacterium	Acidaminococcaceae	Acidaminococcales	Negativicutes	Firmicutes	Bacteria	1	0	0	0	0	0	0	1	1	0	1	1	1
CONTIG_ERR3015740_483:0-47587:0-47532	47532	0.585458	69	0.926155	0	0	260	HK97	1	47462	25	0	0	0	1	1	NA	NA	NA	NA	NA	NA	Bacteria	0	0	0	1	1	1	0	1	1	1	1	0	1
CONTIG_ERR3015740_9753:0-4100:0-4045	4045	0.444747	3	0.677132	0	0	18	NA	0	4007	9	0	0	0	0	0	NA	NA	NA	NA	NA	NA	Bacteria	0	0	0	0	0	0	0	0	0	0	0	0	0
CONTIG_ERR3015743_12701:0-2939:0-2884	2884	0.575936	5	0.882108	0	0	29	NA	0	2864	0	0	0	0	0	1	NA	NA	NA	NA	NA	Actinobacteria	Bacteria	0	0	0	0	0	0	0	0	0	0	0	0	0
CONTIG_ERR3015743_12965:0-2893:0-2838	2838	0.599013	2	0.715645	0	0	29	NA	0	2818	0	0	0	0	0	0	NA	NA	NA	NA	NA	Actinobacteria	Bacteria	0	0	0	0	0	0	0	0	0	0	0	0	0
CONTIG_ERR3015743_17078:0-2361:0-2306	2306	0.55941	4	0.798786	0	0	10	NA	0	2286	0	0	0	0	0	0	NA	NA	NA	NA	NA	NA	NA	0	0	0	0	0	0	0	0	0	0	0	0	0
CONTIG_ERR3015743_17438:0-2322:0-2267	2267	0.347596	2	0.549184	0	0	13	NA	0	2197	16	6	0	0	0	1	NA	NA	NA	NA	NA	NA	Bacteria	0	0	0	0	0	0	0	0	0	0	0	0	0
CONTIG_ERR3015743_3512:0-9417:0-9368	9368	0.307109	12	0.708689	0	0	10	NA	0	9298	25	0	0	0	0	0	NA	NA	NA	NA	NA	NA	NA	0	0	0	0	0	0	0	0	0	0	0	0	0
CONTIG_ERR3015743_58:0-197417:0-197030	197030	0.495209	120	0.494102	2	0	94	HK97	1	3464	96763	0	0	0	0	0	NA	Alistipes	Rikenellaceae	Bacteroidales	Bacteroidia	Bacteroidetes	Bacteria	1	1	0	0	0	0	0	1	1	0	1	1	0
CONTIG_ERR3015743_6800:0-4942:0-4718	4718	0.452734	6	0.720432	0	0	208	NA	0	4404	81	28	0	0	0	0	NA	NA	NA	NA	NA	Firmicutes	Bacteria	0	0	0	0	0	0	0	1	0	0	0	0	0
CONTIG_ERR3015743_6940:0-4852:0-4803	4803	0.332084	7	0.780137	0	0	11	NA	0	4738	21	1	0	0	0	0	NA	NA	NA	NA	NA	NA	NA	0	0	0	0	0	0	0	0	0	0	1	0	0
CONTIG_ERR3015743_866:0-35817:0-35762	35762	0.521727	57	0.959175	0	0	78	HK97	1	35716	13	0	0	0	1	1	NA	NA	NA	NA	NA	NA	NA	0	0	0	0	0	0	1	1	1	1	1	1	1
CONTIG_ERR3015744_12340:0-2790:0-2735	2735	0.495795	3	0.636197	0	0	29	NA	0	2715	0	0	0	0	0	0	NA	NA	NA	Clostridiales	Clostridia	Firmicutes	Bacteria	0	0	0	0	0	0	0	0	0	0	0	0	0
CONTIG_ERR3015744_15106:0-2361:0-2306	2306	0.55941	4	0.798786	0	0	9	NA	0	2286	0	0	0	0	0	0	NA	NA	NA	NA	NA	NA	NA	0	0	0	0	0	0	0	0	0	0	0	0	0
CONTIG_ERR3053319_2434:0-2504:0-2449	2449	0.358922	2	0.541445	0	0	11	NA	0	2425	2	0	0	0	0	1	NA	NA	NA	NA	NA	NA	NA	0	0	0	0	0	0	0	0	0	0	0	0	0
CONTIG_ERR3053348_931:0-5261:0-5206	5206	0.56262	7	0.912217	0	0	27	NA	0	5186	0	0	0	1	0	0	Bifidobacterium longum	Bifidobacterium	Bifidobacteriaceae	Bifidobacteriales	Actinobacteria	Actinobacteria	Bacteria	0	0	0	0	0	0	0	1	0	0	0	0	0
CONTIG_ERR3053356_99:0-32366:0-32316	32316	0.434986	44	0.952377	0	0	47	HK97	1	32228	3	9	0	0	1	0	NA	NA	NA	NA	NA	NA	NA	1	0	1	0	1	0	0	1	1	0	1	1	1
CONTIG_ERR3053361_2880:0-1455:0-1400	1400	0.387143	1	0.347143	0	0	14	NA	0	1380	0	0	0	0	0	0	NA	Veillonella	Veillonellaceae	Veillonellales	Negativicutes	Firmicutes	Bacteria	0	0	0	0	0	0	0	0	0	0	0	0	0
CONTIG_ERR3053368_2632:0-3647:0-3592	3592	0.660356	4	0.855234	0	0	52	NA	0	3572	0	0	0	1	0	0	NA	Bifidobacterium	Bifidobacteriaceae	Bifidobacteriales	Actinobacteria	Actinobacteria	Bacteria	0	0	0	0	0	0	1	0	0	0	0	0	0
CONTIG_ERR3053369_1270:0-3647:0-3592	3592	0.660356	4	0.855234	0	0	50	NA	0	3572	0	0	0	1	0	0	NA	Bifidobacterium	Bifidobacteriaceae	Bifidobacteriales	Actinobacteria	Actinobacteria	Bacteria	0	0	0	0	0	0	1	0	0	0	0	0	0
CONTIG_ERR3053380_2403:0-2654:0-2599	2599	0.594459	2	0.720277	0	0	22	NA	0	2579	0	0	0	0	0	0	NA	NA	NA	NA	NA	Actinobacteria	Bacteria	0	0	0	0	0	0	0	1	0	0	0	0	0
CONTIG_ERR3053384_575:0-11405:0-11350	11350	0.616564	8	0.421057	0	0	225	NA	0	2087	4573	15	0	0	0	0	NA	Bifidobacterium	Bifidobacteriaceae	Bifidobacteriales	Actinobacteria	Actinobacteria	Bacteria	0	0	0	0	0	0	1	1	0	0	0	0	0
CONTIG_ERR3053384_632:0-10289:0-10234	10234	0.61794	10	0.836623	0	0	29	NA	0	10178	18	0	0	1	0	0	NA	Bifidobacterium	Bifidobacteriaceae	Bifidobacteriales	Actinobacteria	Actinobacteria	Bacteria	0	0	0	0	0	0	1	1	0	0	0	0	0
CONTIG_ERR3053408_78:0-41613:0-41558	41558	0.451874	55	0.926103	0	0	50	HK97	1	41538	0	0	0	0	1	0	NA	Lactobacillus	Lactobacillaceae	Lactobacillales	Bacilli	Firmicutes	Bacteria	1	1	0	1	1	0	1	1	1	0	1	1	1
CONTIG_ERR3053414_1807:0-1493:0-1438	1438	0.374131	1	0.0792768	0	0	24	NA	0	1418	0	0	0	0	0	0	NA	Veillonella	Veillonellaceae	Veillonellales	Negativicutes	Firmicutes	Bacteria	0	0	0	0	0	0	0	0	0	0	0	0	0
CONTIG_ERR3053414_255:0-16587:0-16532	16532	0.596661	25	0.912049	0	0	386	HK97	1	16485	3	7	0	0	1	1	NA	Bifidobacterium	Bifidobacteriaceae	Bifidobacteriales	Actinobacteria	Actinobacteria	Bacteria	0	0	0	0	1	0	0	1	0	0	1	1	0
CONTIG_ERR3053417_643:0-11250:0-5888	5888	0.425442	9	0.741338	0	0	27	NA	0	5826	21	0	0	0	0	0	NA	NA	NA	Bacteroidales	Bacteroidia	Bacteroidetes	Bacteria	0	0	0	0	0	0	0	0	0	0	0	0	0
CONTIG_ERR3053473_2241:0-1453:0-1398	1398	0.38412	1	0.0643777	0	0	19	NA	0	1378	0	0	0	0	0	0	NA	Veillonella	Veillonellaceae	Veillonellales	Negativicutes	Firmicutes	Bacteria	0	0	0	0	0	0	0	0	0	0	0	0	0
CONTIG_ERR3053496_527:0-2234:0-2179	2179	0.318954	2	0.634695	0	0	11	NA	0	2159	0	0	0	0	0	0	NA	Streptococcus	Streptococcaceae	Lactobacillales	Bacilli	Firmicutes	Bacteria	0	0	0	0	0	0	0	0	0	0	0	0	0
CONTIG_ERR3277216_1371:0-1601:0-1546	1546	0.514877	3	0.648124	0	0	8	NA	0	1526	0	0	0	1	0	0	NA	NA	NA	NA	NA	NA	NA	0	0	0	0	0	0	0	0	0	0	0	0	0
CONTIG_ERR3277225_95:0-31531:0-31476	31476	0.476268	38	0.86971	0	0	237	NA	0	31422	17	0	0	1	0	0	NA	NA	NA	Bacteroidales	Bacteroidia	Bacteroidetes	Bacteria	0	0	0	0	1	1	1	1	0	1	1	0	0
CONTIG_ERR3277243_217:0-48924:0-48875	48875	0.49823	76	0.878425	1	0	545	HK97	1	48014	348	35	0	0	0	0	NA	Alistipes	Rikenellaceae	Bacteroidales	Bacteroidia	Bacteroidetes	Bacteria	1	0	0	0	1	0	0	1	1	0	1	0	1
CONTIG_ERR3277245_1351:0-4951:0-4896	4896	0.511438	6	0.791054	0	0	108	NA	0	4876	0	0	0	0	0	0	NA	NA	NA	NA	NA	Firmicutes	Bacteria	0	0	0	0	0	0	0	0	0	0	1	0	0
CONTIG_ERR3277249_1539:0-5503:0-5448	5448	0.437592	7	0.797357	0	0	11	NA	0	5418	5	0	0	0	0	1	NA	NA	NA	NA	NA	NA	NA	0	0	0	0	0	0	1	0	0	0	0	0	0
CONTIG_ERR3277249_299:0-26773:0-26724	26724	0.413823	44	0.93938	0	0	79	HK97	1	26666	19	0	0	0	1	1	Phascolarctobacterium faecium	Phascolarctobacterium	Acidaminococcaceae	Acidaminococcales	Negativicutes	Firmicutes	Bacteria	0	0	0	0	0	0	0	0	1	0	1	1	1
CONTIG_ERR3277249_536:0-15550:0-8571	8571	0.40952	10	0.728736	0	0	58	NA	0	8539	6	0	0	0	0	0	NA	NA	NA	Bacteroidales	Bacteroidia	Bacteroidetes	Bacteria	0	0	0	0	1	0	0	0	0	0	0	0	0
CONTIG_ERR3277249_817:0-9885:0-5934	5934	0.409168	10	0.831143	0	0	41	NA	0	5912	1	0	0	0	0	1	NA	NA	NA	Bacteroidales	Bacteroidia	Bacteroidetes	Bacteria	0	0	0	0	0	0	0	0	0	0	0	0	0
CONTIG_ERR3277252_2639:0-2847:0-2792	2792	0.419054	2	0.607092	0	0	108	NA	0	2772	0	0	0	1	0	1	NA	NA	NA	Bacteroidales	Bacteroidia	Bacteroidetes	Bacteria	0	0	0	0	0	0	0	0	0	0	0	0	0
CONTIG_ERR3277258_56:0-51332:0-51277	51277	0.426429	56	0.906605	0	0	154	NA	0	51199	26	2	0	1	0	0	NA	NA	NA	Bacteroidales	Bacteroidia	Bacteroidetes	Bacteria	0	0	0	0	0	1	1	1	0	1	0	0	0
CONTIG_ERR3277260_124:0-37591:0-37536	37536	0.634324	53	0.909926	2	0	74	HK97	1	37470	23	0	0	0	1	1	NA	Bifidobacterium	Bifidobacteriaceae	Bifidobacteriales	Actinobacteria	Actinobacteria	Bacteria	0	0	0	0	1	0	0	1	0	1	1	1	0
CONTIG_ERR3277269_63:0-33784:0-33729	33729	0.639806	52	0.91915	2	0	86	HK97	1	33685	12	0	0	0	0	1	NA	Bifidobacterium	Bifidobacteriaceae	Bifidobacteriales	Actinobacteria	Actinobacteria	Bacteria	0	0	0	0	1	0	0	1	0	0	1	1	0
CONTIG_ERR3277275_1234:0-3148:0-3093	3093	0.595215	4	0.783705	0	0	23	NA	0	3073	0	0	0	0	0	1	NA	NA	NA	NA	NA	Actinobacteria	Bacteria	0	0	0	0	0	0	0	1	0	0	0	0	0
CONTIG_ERR3277275_701:0-6005:0-5950	5950	0.644874	8	0.855126	0	0	7	NA	0	5930	0	0	0	0	0	0	NA	NA	NA	NA	NA	NA	NA	0	0	0	0	0	0	1	0	0	0	0	0	0
CONTIG_ERR3277276_273:0-4625:0-4570	4570	0.617287	5	0.697812	0	0	75	NA	0	4548	1	0	0	1	0	0	NA	Bifidobacterium	Bifidobacteriaceae	Bifidobacteriales	Actinobacteria	Actinobacteria	Bacteria	0	0	0	0	0	0	1	1	0	0	0	0	0
CONTIG_ERR3277276_302:0-4117:0-4062	4062	0.631709	4	0.792467	0	0	84	NA	0	4012	15	0	0	0	0	0	NA	Bifidobacterium	Bifidobacteriaceae	Bifidobacteriales	Actinobacteria	Actinobacteria	Bacteria	0	0	0	0	0	0	1	0	0	0	0	0	0
CONTIG_ERR3277284_429:0-6852:0-6767	6767	0.38673	10	0.83523	0	0	22	NA	0	6737	2	2	0	0	0	0	NA	NA	NA	Bacteroidales	Bacteroidia	Bacteroidetes	Bacteria	0	0	0	0	0	0	1	0	0	0	0	0	0
CONTIG_ERR3277284_85:0-36978:0-36923	36923	0.46207	44	0.912927	0	0	139	HK97	1	36814	33	1	0	0	1	1	NA	Bacteroides	Bacteroidaceae	Bacteroidales	Bacteroidia	Bacteroidetes	Bacteria	0	1	0	0	0	0	1	1	1	0	1	0	0
CONTIG_ERR3277285_114:0-10335:0-10301	10301	0.620037	9	0.830017	0	0	26	NA	0	10174	52	1	0	1	0	0	NA	Bifidobacterium	Bifidobacteriaceae	Bifidobacteriales	Actinobacteria	Actinobacteria	Bacteria	0	0	0	0	0	0	1	1	0	0	0	0	0
CONTIG_ERR3277285_398:0-3417:0-3362	3362	0.457168	5	1.0235	0	0	119	NA	0	3342	0	0	0	0	0	0	NA	NA	NA	NA	NA	NA	Bacteria	0	0	0	0	0	0	0	1	0	0	0	0	0
CONTIG_ERR3277286_302:0-6642:0-6587	6587	0.610445	9	0.705936	0	0	106	NA	0	6531	18	0	0	0	0	0	NA	Bifidobacterium	Bifidobacteriaceae	Bifidobacteriales	Actinobacteria	Actinobacteria	Bacteria	0	0	0	0	0	0	1	1	0	0	0	0	0
CONTIG_ERR3277289_3736:0-2651:0-2596	2596	0.588598	2	0.737288	0	0	25	NA	0	2576	0	0	0	0	0	0	NA	NA	NA	NA	NA	Actinobacteria	Bacteria	0	0	0	0	0	0	0	0	0	0	0	0	0
CONTIG_ERR3277289_738:0-6822:0-6767	6767	0.386877	10	0.83523	0	0	22	NA	0	6737	2	2	0	0	0	0	NA	NA	NA	Bacteroidales	Bacteroidia	Bacteroidetes	Bacteria	0	0	0	0	0	0	1	0	0	0	0	0	0
CONTIG_ERR3277297_2211:0-5065:0-5010	5010	0.373852	8	0.564072	0	0	29	NA	0	4990	0	0	0	0	0	0	NA	NA	Lachnospiraceae	Clostridiales	Clostridia	Firmicutes	Bacteria	0	0	0	0	0	0	0	1	0	0	0	0	0
CONTIG_ERR3277297_2990:0-4173:0-4118	4118	0.422778	4	0.684798	0	0	62	NA	0	4098	0	0	0	0	0	0	NA	NA	NA	NA	NA	Firmicutes	Bacteria	0	0	0	0	0	0	0	0	0	0	1	0	0
CONTIG_ERR3277297_775:0-9868:0-4896	4896	0.621324	6	0.696691	0	0	82	NA	0	4866	5	0	0	1	0	0	NA	Bifidobacterium	Bifidobacteriaceae	Bifidobacteriales	Actinobacteria	Actinobacteria	Bacteria	0	0	0	0	0	0	1	1	0	0	0	0	0
CONTIG_ERR3277312_67:0-39024:0-38969	38969	0.636044	60	0.909877	2	0	90	HK97	1	38903	17	4	0	0	1	1	NA	Bifidobacterium	Bifidobacteriaceae	Bifidobacteriales	Actinobacteria	Actinobacteria	Bacteria	0	0	0	0	1	0	0	1	0	0	1	1	0
CONTIG_ERR3277313_166:0-4489:0-4434	4434	0.45309	6	0.76793	0	0	197	NA	0	4414	0	0	0	0	0	0	NA	NA	NA	Clostridiales	Clostridia	Firmicutes	Bacteria	0	0	0	0	0	0	0	1	0	0	0	0	0
CONTIG_ERR3277318_42:0-72469:0-72414	72414	0.390657	104	0.883545	8	0	826	HK97	1	72376	9	0	0	0	1	0	NA	Bacteroides	Bacteroidaceae	Bacteroidales	Bacteroidia	Bacteroidetes	Bacteria	0	1	0	0	1	0	0	1	1	1	1	1	0
CONTIG_ERR3277319_2199:0-4977:0-4922	4922	0.449208	6	0.733239	0	0	278	NA	0	4862	20	0	0	0	0	0	NA	NA	NA	NA	NA	Firmicutes	Bacteria	0	0	0	0	0	0	0	1	0	0	0	0	0
CONTIG_ERR3277325_4066:0-3145:0-3042	3042	0.578895	4	0.776134	0	0	31	NA	0	3022	0	0	0	0	0	1	NA	NA	NA	NA	NA	Actinobacteria	Bacteria	0	0	0	0	0	0	0	0	0	0	0	0	0
CONTIG_ERR3277327_404:0-3238:0-3183	3183	0.583726	4	0.748351	0	0	43	NA	0	3163	0	0	0	0	0	1	NA	NA	NA	NA	NA	Actinobacteria	Bacteria	0	0	0	0	0	0	0	0	0	0	0	0	0
CONTIG_ERR3277328_673:0-4203:0-4148	4148	0.45757	8	0.85053	0	0	221	NA	0	4118	5	0	0	1	1	0	NA	NA	NA	Bacteroidales	Bacteroidia	Bacteroidetes	Bacteria	0	0	0	0	0	0	1	0	0	0	0	0	0
CONTIG_ERR3277329_853:0-2957:0-2902	2902	0.446589	4	0.684356	0	0	6	NA	0	2882	0	0	0	0	0	0	NA	NA	NA	NA	NA	NA	NA	0	0	0	0	0	0	0	0	0	0	0	0	0
CONTIG_ERR3277330_1285:0-4977:0-4922	4922	0.449411	6	0.733239	0	0	270	NA	0	4898	2	0	0	0	0	0	NA	NA	NA	Clostridiales	Clostridia	Firmicutes	Bacteria	0	0	0	0	0	0	0	1	0	0	0	0	0
CONTIG_ERR3277330_2116:0-2700:0-2645	2645	0.483176	2	0.604537	0	0	28	NA	0	2625	0	0	0	0	0	0	NA	NA	NA	NA	NA	Firmicutes	Bacteria	0	0	0	0	0	0	0	1	0	0	0	0	0
CONTIG_ERR3277331_2332:0-3426:0-3371	3371	0.474637	4	0.817858	0	0	77	NA	0	3351	0	0	0	0	0	0	NA	NA	NA	NA	NA	NA	Bacteria	0	0	0	0	0	0	0	0	0	0	1	0	0
CONTIG_ERR3277334_1078:0-6661:0-6606	6606	0.427944	10	0.818347	0	0	29	NA	0	6561	5	5	0	0	0	0	NA	NA	NA	NA	NA	NA	Bacteria	0	0	0	0	0	0	1	0	0	0	0	0	0
CONTIG_ERR3277334_3835:0-2695:0-2640	2640	0.48447	2	0.605682	0	0	29	NA	0	2620	0	0	0	0	0	0	NA	NA	NA	NA	NA	NA	Bacteria	0	0	0	0	0	0	0	1	0	0	0	0	0
CONTIG_ERR3277335_2481:0-3475:0-3420	3420	0.404971	4	0.783333	0	0	42	NA	0	3396	2	0	0	0	0	0	Roseburia intestinalis	Roseburia	Lachnospiraceae	Clostridiales	Clostridia	Firmicutes	Bacteria	0	0	0	0	0	0	0	0	0	0	1	0	0
CONTIG_ERR3277338_152:0-47264:0-47211	47211	0.6436	70	0.950817	0	0	494	HK97	1	47191	0	0	0	0	1	1	NA	NA	NA	NA	NA	NA	Bacteria	1	0	0	0	0	1	1	1	1	1	1	0	1
CONTIG_ERR3277339_697:0-4148:0-4093	4093	0.353286	7	0.870755	0	0	11	NA	0	4073	0	0	0	1	0	0	NA	NA	NA	NA	NA	NA	NA	0	0	0	0	1	0	1	0	0	0	0	0	0
CONTIG_ERR3277340_1002:0-2750:0-2695	2695	0.589981	2	0.725788	0	0	32	NA	0	2675	0	0	0	0	0	0	NA	NA	NA	NA	NA	Actinobacteria	Bacteria	0	0	0	0	0	0	0	1	0	0	0	0	0
CONTIG_ERR3277340_945:0-2876:0-2821	2821	0.314073	2	0.65296	0	0	12	NA	0	2801	0	0	0	0	0	0	NA	NA	NA	NA	NA	NA	NA	0	0	0	0	0	0	0	0	0	0	1	0	0
CONTIG_ERR3277341_127:0-46384:0-46329	46329	0.551987	73	0.939908	0	0	374	HK97	1	46239	35	0	0	0	1	1	NA	Faecalibacterium	Ruminococcaceae	Clostridiales	Clostridia	Firmicutes	Bacteria	0	0	0	1	1	0	1	1	1	1	1	0	1
CONTIG_ERR3277346_79:0-55403:0-55348	55348	0.304455	97	0.920358	0	0	65	HK97	1	55250	39	0	0	0	0	0	Clostridium perfringens	Clostridium	Clostridiaceae	Clostridiales	Clostridia	Firmicutes	Bacteria	1	0	0	0	1	0	1	1	1	1	1	1	0
CONTIG_ERR3277351_1722:0-4079:0-4024	4024	0.413767	4	0.787276	0	0	48	NA	0	4004	0	0	0	0	0	0	NA	NA	NA	Clostridiales	Clostridia	Firmicutes	Bacteria	0	0	0	0	0	0	0	0	0	0	1	0	0
CONTIG_ERR3277354_471:0-10285:0-10230	10230	0.61828	9	0.828739	0	0	29	NA	0	10174	18	0	0	1	0	0	NA	Bifidobacterium	Bifidobacteriaceae	Bifidobacteriales	Actinobacteria	Actinobacteria	Bacteria	0	0	0	0	0	0	1	1	0	0	0	0	0
CONTIG_ERR3277355_1012:0-8604:0-8554	8554	0.632453	9	0.756839	0	0	169	NA	0	8472	31	0	0	1	0	0	NA	Bifidobacterium	Bifidobacteriaceae	Bifidobacteriales	Actinobacteria	Actinobacteria	Bacteria	0	0	0	0	0	0	1	1	0	0	0	0	0
CONTIG_ERR3277356_3:0-16595:0-16540	16540	0.596977	25	0.911608	0	0	385	HK97	1	16491	1	9	0	0	1	1	NA	Bifidobacterium	Bifidobacteriaceae	Bifidobacteriales	Actinobacteria	Actinobacteria	Bacteria	0	0	0	0	1	0	0	1	0	0	1	1	0
CONTIG_ERR3277371_408:0-5545:0-5490	5490	0.442805	7	0.851366	0	0	254	NA	0	5450	10	0	0	0	0	1	NA	NA	NA	NA	NA	Firmicutes	Bacteria	0	0	0	0	0	0	1	0	0	0	0	0	0
CONTIG_ERR3450203_4073:0-7545:0-5315	5315	0.449671	6	0.870367	0	0	421	NA	0	5295	0	0	0	0	0	0	NA	NA	NA	NA	NA	Firmicutes	Bacteria	0	0	0	0	0	0	0	0	0	0	0	0	0
CONTIG_ERR3450229_11469:0-3438:0-3383	3383	0.493349	3	0.777712	0	0	132	NA	0	3341	11	0	0	0	0	1	NA	NA	NA	NA	NA	NA	Bacteria	0	0	0	0	0	0	0	0	0	0	1	0	0
CONTIG_ERR3450229_3111:0-10789:0-10737	10737	0.390426	13	0.697122	0	0	13	NA	0	10548	83	1	0	0	0	0	NA	NA	NA	NA	NA	NA	NA	1	1	0	0	1	0	0	1	0	0	0	0	0
CONTIG_ERR3450229_8190:0-4623:0-4568	4568	0.62697	6	0.688923	0	0	98	NA	0	4548	0	0	0	0	0	0	NA	NA	Ruminococcaceae	Clostridiales	Clostridia	Firmicutes	Bacteria	0	0	0	0	0	0	0	1	0	0	0	0	0
CONTIG_ERR3450296_4210:0-4450:0-4397	4397	0.467592	4	0.811917	0	0	24	NA	0	4377	0	0	0	0	0	0	NA	NA	NA	Clostridiales	Clostridia	Firmicutes	Bacteria	0	0	0	0	0	0	0	0	0	0	1	0	0
CONTIG_ERR3450606_25694:0-2316:0-2261	2261	0.450686	3	0.709863	0	0	75	NA	0	2241	0	0	0	0	0	0	NA	NA	NA	NA	NA	NA	Bacteria	0	0	0	0	0	0	0	0	0	0	0	0	0
CONTIG_ERR3450606_5342:0-8668:0-8613	8613	0.455823	11	0.74225	0	0	8	NA	0	8593	0	0	0	0	0	0	NA	NA	NA	NA	NA	NA	NA	0	0	0	0	0	0	0	1	0	0	0	1	0
CONTIG_ERR3451635_12542:0-3237:0-3182	3182	0.490886	3	0.786298	0	0	26	NA	0	3154	4	0	0	0	0	0	NA	Faecalibacterium	Ruminococcaceae	Clostridiales	Clostridia	Firmicutes	Bacteria	0	0	0	0	0	0	0	0	0	0	0	0	0
CONTIG_ERR3451635_3942:0-8616:0-4785	4785	0.415674	8	0.863323	0	0	67	NA	0	4757	4	0	0	0	0	1	NA	NA	NA	Bacteroidales	Bacteroidia	Bacteroidetes	Bacteria	0	0	0	0	0	0	0	0	0	0	0	0	0
CONTIG_ERR3451635_4636:0-7559:0-7504	7504	0.358342	17	0.854744	0	0	115	NA	0	7484	0	0	0	0	0	0	Eubacterium sp. OM08-24	Eubacterium	Eubacteriaceae	Clostridiales	Clostridia	Firmicutes	Bacteria	1	0	0	0	1	0	0	0	0	0	1	0	0
CONTIG_ERR3451635_7500:0-5067:0-5012	5012	0.405826	8	0.948125	0	0	42	MicroMCP	0	4992	0	0	1	0	1	1	Phascolarctobacterium faecium	Phascolarctobacterium	Acidaminococcaceae	Acidaminococcales	Negativicutes	Firmicutes	Bacteria	0	0	0	0	0	0	0	0	0	0	0	0	0
CONTIG_ERR3452699_5716:0-5472:0-5417	5417	0.485878	7	0.795828	0	0	96	NA	0	5397	0	0	0	0	0	0	NA	NA	NA	NA	NA	Firmicutes	Bacteria	0	0	0	0	0	0	0	0	0	0	1	0	0
CONTIG_ERR505083_433:0-44334:0-44206	44206	0.627426	67	0.946161	0	0	817	HK97	1	42922	632	0	0	0	1	1	NA	NA	NA	NA	NA	NA	Bacteria	1	0	0	0	0	0	1	1	1	1	1	0	1
CONTIG_ERR505083_9410:0-3501:0-3446	3446	0.453569	3	0.645966	0	0	7	NA	0	3390	18	0	0	0	0	0	NA	NA	NA	NA	NA	NA	NA	0	0	0	0	0	0	0	0	0	0	0	0	0
CONTIG_ERR505083_9996:0-3314:0-3259	3259	0.361461	4	0.509972	0	0	21	NA	0	3239	0	0	0	0	0	1	NA	NA	NA	Clostridiales	Clostridia	Firmicutes	Bacteria	0	0	0	0	0	0	0	0	0	0	0	0	0
CONTIG_ERR505084_11803:0-3314:0-3259	3259	0.361461	4	0.509972	0	0	21	NA	0	3239	0	0	0	0	0	1	NA	NA	NA	Clostridiales	Clostridia	Firmicutes	Bacteria	0	0	0	0	0	0	0	0	0	0	0	0	0
CONTIG_ERR505084_700:0-40621:0-40492	40492	0.598686	41	0.955448	0	0	10	HK97	1	40392	40	0	0	0	1	1	NA	NA	NA	NA	NA	NA	NA	0	0	0	0	1	0	0	1	1	1	1	1	0
CONTIG_ERR505085_12745:0-2890:0-2811	2811	0.633227	4	0.996798	0	0	95	NA	0	2791	0	0	0	0	0	0	NA	NA	NA	NA	NA	NA	Bacteria	0	0	0	0	0	0	0	1	0	0	0	0	0
CONTIG_ERR505085_15406:0-2443:0-2388	2388	0.335427	2	0.537688	0	0	22	NA	0	2310	18	2	0	0	0	0	NA	NA	NA	NA	NA	Firmicutes	Bacteria	0	0	0	0	0	0	0	0	0	0	0	0	0
CONTIG_ERR505085_162:0-85687:0-85632	85632	0.36317	110	0.939637	0	0	43	HK97	1	85481	59	3	0	0	1	1	NA	NA	NA	Bacteroidales	Bacteroidia	Bacteroidetes	Bacteria	1	1	0	0	1	0	1	1	1	0	1	1	0
CONTIG_ERR505085_3506:0-10030:0-6125	6125	0.504327	9	0.865959	0	0	53	NA	0	6067	19	0	0	0	0	1	NA	NA	NA	NA	NA	Firmicutes	Bacteria	0	0	0	0	0	0	1	0	0	0	1	0	0
CONTIG_ERR505085_97:0-107567:0-107511	107511	0.446103	137	0.936741	0	0	1310	HK97	1	107461	15	0	0	0	1	1	NA	NA	NA	Bacteroidales	Bacteroidia	Bacteroidetes	Bacteria	1	0	0	0	1	0	1	1	1	1	1	1	0
CONTIG_ERR505085_9809:0-3669:0-3614	3614	0.47731	3	0.714721	0	0	22	NA	0	3594	0	0	0	0	0	0	NA	Faecalibacterium	Ruminococcaceae	Clostridiales	Clostridia	Firmicutes	Bacteria	0	0	0	0	0	0	0	0	0	0	0	0	0
CONTIG_ERR505086_115:0-85687:0-85632	85632	0.36317	111	0.942089	0	0	42	HK97	1	85478	59	1	0	0	1	1	NA	NA	NA	Bacteroidales	Bacteroidia	Bacteroidetes	Bacteria	1	1	0	0	1	0	1	1	1	0	1	1	0
CONTIG_ERR505086_14753:0-2443:0-2388	2388	0.335427	2	0.537688	0	0	23	NA	0	2310	18	2	0	0	0	0	NA	NA	NA	NA	NA	Firmicutes	Bacteria	0	0	0	0	0	0	0	0	0	0	0	0	0
CONTIG_ERR505086_158:0-73415:0-73360	73360	0.384528	83	0.881557	0	0	579	NA	0	71129	1030	46	0	0	0	1	NA	Ruminococcus	Ruminococcaceae	Clostridiales	Clostridia	Firmicutes	Bacteria	1	0	0	0	1	1	1	1	0	0	1	0	0
CONTIG_ERR505086_2340:0-11794:0-6125	6125	0.504327	9	0.865959	0	0	55	NA	0	6067	19	0	0	0	0	1	NA	NA	NA	NA	NA	Firmicutes	Bacteria	0	0	0	0	0	0	1	0	0	0	1	0	0
CONTIG_ERR505086_3681:85-8230:0-4235	4235	0.348052	10	0.839433	0	0	168	NA	0	4215	0	0	0	0	0	0	NA	NA	NA	NA	NA	NA	NA	0	0	0	0	0	0	0	0	0	0	0	0	0
CONTIG_ERR505087_5438:0-5109:0-5015	5015	0.418544	7	0.924826	0	0	58	MicroMCP	0	4995	0	0	1	0	1	1	Phascolarctobacterium faecium	Phascolarctobacterium	Acidaminococcaceae	Acidaminococcales	Negativicutes	Firmicutes	Bacteria	0	0	0	0	0	0	0	0	0	0	0	0	0
CONTIG_ERR505087_5660:0-4933:0-4878	4878	0.365929	7	0.574416	0	0	19	NA	0	4830	14	0	0	0	0	0	NA	NA	NA	Clostridiales	Clostridia	Firmicutes	Bacteria	0	0	0	0	0	0	0	1	0	0	0	0	0
CONTIG_ERR505088_2859:0-9932:0-5295	5295	0.448725	6	0.796034	0	0	406	NA	0	5269	3	0	0	0	0	1	NA	NA	NA	NA	NA	Firmicutes	Bacteria	0	0	0	0	0	0	0	0	0	0	0	0	0
CONTIG_ERR505089_12408:0-2443:0-2388	2388	0.333752	2	0.537688	0	0	25	NA	0	2310	18	2	0	0	0	0	NA	NA	NA	Clostridiales	Clostridia	Firmicutes	Bacteria	0	0	0	0	0	0	0	0	0	0	0	0	0
CONTIG_ERR505089_7219:0-3982:0-3927	3927	0.447161	4	0.739496	0	0	22	NA	0	3907	0	0	0	0	0	0	NA	Ruminococcus	Ruminococcaceae	Clostridiales	Clostridia	Firmicutes	Bacteria	0	0	0	0	0	0	0	1	0	0	0	0	0
CONTIG_ERR505089_7867:0-3671:0-3616	3616	0.448562	3	0.694414	0	0	73	NA	0	3580	8	0	0	0	0	0	NA	NA	Lachnospiraceae	Clostridiales	Clostridia	Firmicutes	Bacteria	0	0	0	0	0	0	1	0	0	0	0	0	0
CONTIG_ERR505090_12196:0-2316:0-2261	2261	0.452012	3	0.709863	0	0	152	NA	0	2241	0	0	0	0	0	0	NA	NA	NA	NA	NA	NA	Bacteria	0	0	0	0	0	0	0	0	0	0	0	0	0
CONTIG_ERR505091_1521:782-12091:0-8678	8678	0.303872	11	0.822079	0	0	13	NA	0	8630	14	0	0	0	0	0	NA	NA	NA	NA	NA	NA	NA	0	0	0	0	1	0	1	0	0	0	0	0	0
CONTIG_ERR505091_8580:0-3236:0-3181	3181	0.498271	4	0.695064	0	0	24	NA	0	3161	0	0	0	0	0	0	NA	NA	NA	Clostridiales	Clostridia	Firmicutes	Bacteria	0	0	0	0	0	0	0	0	0	0	0	0	0
CONTIG_ERR505091_9646:0-2932:0-2895	2895	0.419689	4	0.665285	0	0	7	NA	0	2875	0	0	0	0	0	0	NA	NA	NA	NA	NA	NA	NA	0	0	0	0	0	0	0	0	0	0	0	0	0
CONTIG_ERR505092_29:0-97694:0-97639	97639	0.291257	94	0.950983	0	0	24	HK97	1	97481	66	2	1	0	1	1	NA	Bacteroides	Bacteroidaceae	Bacteroidales	Bacteroidia	Bacteroidetes	Bacteria	0	1	0	0	0	0	1	1	1	1	1	1	0
CONTIG_ERR505094_2996:0-8801:0-4724	4724	0.457028	7	0.75	0	0	205	NA	0	4568	68	0	0	0	0	0	NA	NA	NA	NA	NA	Firmicutes	Bacteria	0	0	0	0	0	0	0	1	0	0	0	0	0
CONTIG_ERR505094_3486:0-7546:0-7491	7491	0.365505	9	0.85863	0	0	44	NA	0	7471	0	0	0	0	0	0	NA	Streptococcus	Streptococcaceae	Lactobacillales	Bacilli	Firmicutes	Bacteria	0	0	0	0	0	0	0	0	0	0	0	0	0
CONTIG_ERR505094_5006:0-5265:0-5210	5210	0.456046	9	0.909213	0	0	15	NA	0	5190	0	0	0	0	0	0	NA	NA	Ruminococcaceae	Clostridiales	Clostridia	Firmicutes	Bacteria	0	0	0	0	0	0	1	0	0	0	0	0	0
CONTIG_ERR505097_34:0-96906:0-96851	96851	0.290725	94	0.95045	0	0	21	HK97	1	96749	38	2	1	0	1	1	NA	NA	NA	Bacteroidales	Bacteroidia	Bacteroidetes	Bacteria	0	1	0	0	0	0	1	1	1	1	1	1	0
CONTIG_ERR505097_5061:0-4272:0-4217	4217	0.327247	5	0.753379	0	0	12	NA	0	4150	19	3	0	0	0	0	NA	NA	NA	NA	NA	NA	NA	0	0	0	0	0	0	0	0	0	0	1	0	0
CONTIG_ERR505097_5172:0-4193:0-4138	4138	0.453842	8	0.853311	0	0	165	NA	0	4118	0	0	0	1	1	0	NA	NA	NA	Bacteroidales	Bacteroidia	Bacteroidetes	Bacteria	0	0	0	0	0	0	1	0	0	0	0	0	0
CONTIG_ERR505099_3440:0-6418:0-6361	6361	0.38626	6	0.924383	0	0	13	MicroMCP	0	6341	0	0	0	0	0	0	NA	NA	NA	NA	NA	NA	NA	0	0	0	0	0	0	0	0	0	0	0	0	0
CONTIG_ERR505099_4892:0-4918:0-3757	3757	0.446367	4	0.734629	0	0	71	NA	0	3737	0	0	0	0	0	0	NA	NA	NA	Clostridiales	Clostridia	Firmicutes	Bacteria	0	0	0	0	0	0	1	0	0	0	0	0	0
CONTIG_ERR505099_6699:0-3840:0-3785	3785	0.432232	6	0.83461	0	0	31	NA	0	3763	1	0	0	0	0	1	NA	Bacteroides	Bacteroidaceae	Bacteroidales	Bacteroidia	Bacteroidetes	Bacteria	0	0	0	0	0	0	0	0	0	0	0	0	0
CONTIG_ERR505100_6414:0-3840:0-3785	3785	0.432232	6	0.83461	0	0	29	NA	0	3763	1	0	0	0	0	1	NA	Bacteroides	Bacteroidaceae	Bacteroidales	Bacteroidia	Bacteroidetes	Bacteria	0	0	0	0	0	0	0	0	0	0	0	0	0
CONTIG_ERR505103_2119:0-9183:0-9128	9128	0.361525	10	0.846297	0	0	55	NA	0	9072	18	0	0	0	0	0	NA	NA	NA	Bacteroidales	Bacteroidia	Bacteroidetes	Bacteria	0	0	0	0	0	0	0	0	0	0	0	0	0
CONTIG_ERR505103_5448:0-3730:0-3675	3675	0.442993	3	0.683265	0	0	85	NA	0	3631	9	2	0	0	0	0	NA	NA	NA	Clostridiales	Clostridia	Firmicutes	Bacteria	0	0	0	0	0	0	1	0	0	0	0	0	0
CONTIG_ERR505103_7165:0-2851:0-2796	2796	0.488555	2	0.765021	0	0	116	NA	0	2770	3	0	0	0	0	0	NA	NA	NA	NA	NA	NA	Bacteria	0	0	0	0	0	0	0	0	0	0	1	0	0
CONTIG_ERR505104_413:0-29326:0-29271	29271	0.297496	32	0.927949	0	0	17	HK97	1	29233	9	0	0	0	0	0	NA	Alistipes	Rikenellaceae	Bacteroidales	Bacteroidia	Bacteroidetes	Bacteria	0	0	0	0	0	0	0	0	1	0	1	1	0
CONTIG_ERR505104_4247:0-3730:0-3675	3675	0.442993	3	0.683265	0	0	83	NA	0	3637	6	2	0	0	0	0	NA	NA	NA	Clostridiales	Clostridia	Firmicutes	Bacteria	0	0	0	0	0	0	1	0	0	0	0	0	0
CONTIG_ERR505105_12923:0-2904:0-2849	2849	0.413829	5	0.773956	0	0	63	NA	0	2829	0	0	0	0	0	0	NA	Bacteroides	Bacteroidaceae	Bacteroidales	Bacteroidia	Bacteroidetes	Bacteria	0	0	0	0	0	0	0	0	0	0	0	0	0
CONTIG_ERR505105_1950:0-13027:0-6539	6539	0.402661	12	0.7859	0	0	25	NA	0	6481	19	0	0	0	0	0	NA	NA	NA	Bacteroidales	Bacteroidia	Bacteroidetes	Bacteria	0	0	0	0	0	0	0	0	0	0	0	0	0
CONTIG_ERR505105_2221:0-11852:0-11797	11797	0.300585	10	0.736967	0	0	15	NA	0	9750	1012	1	0	0	0	0	NA	NA	NA	NA	NA	NA	NA	0	0	0	0	0	0	0	0	0	0	1	0	0
CONTIG_ERR505106_30:0-95095:0-95041	95041	0.320409	79	0.942825	0	0	23	HK97	1	95011	5	0	0	0	1	1	NA	Bacteroides	Bacteroidaceae	Bacteroidales	Bacteroidia	Bacteroidetes	Bacteria	0	1	0	0	1	0	1	1	1	0	1	1	0
CONTIG_ERR505106_7289:0-4411:0-4356	4356	0.32438	8	0.725207	0	0	17	NA	0	4300	18	0	0	0	0	0	NA	Anaerobutyricum	Lachnospiraceae	Clostridiales	Clostridia	Firmicutes	Bacteria	0	0	0	0	0	0	0	0	0	0	1	0	0
CONTIG_ERR505106_7736:0-4203:0-4148	4148	0.452748	8	0.851254	0	0	119	NA	0	4128	0	0	0	1	1	0	NA	NA	NA	Bacteroidales	Bacteroidia	Bacteroidetes	Bacteria	0	0	0	0	0	0	1	0	0	0	0	0	0
CONTIG_ERR636349_13120:0-3179:0-3122	3122	0.509609	3	0.606342	0	0	13	NA	0	3102	0	0	0	0	0	0	NA	NA	NA	NA	NA	NA	NA	0	0	0	0	0	0	0	0	0	0	0	0	0
CONTIG_ERR636349_15351:0-2694:0-2639	2639	0.484274	2	0.605911	0	0	32	NA	0	2619	0	0	0	0	0	0	NA	NA	NA	NA	NA	NA	Bacteria	0	0	0	0	0	0	0	1	0	0	0	0	0
CONTIG_ERR636349_1575:0-29477:0-29422	29422	0.314119	49	0.932669	0	0	85	HK97	1	29292	40	6	0	0	0	1	NA	NA	NA	NA	NA	NA	NA	1	0	0	0	1	0	0	1	1	1	1	1	1
CONTIG_ERR636349_7104:0-6317:0-6262	6262	0.392526	8	0.920792	0	0	18	MicroMCP	0	6242	0	0	0	0	0	0	NA	NA	NA	NA	NA	NA	NA	0	0	0	0	0	0	0	0	0	0	0	0	0
CONTIG_ERR636350_1103:0-45138:0-45083	45083	0.550163	70	0.934476	0	0	446	HK97	1	45001	31	0	0	0	1	1	NA	Faecalibacterium	Ruminococcaceae	Clostridiales	Clostridia	Firmicutes	Bacteria	0	0	0	1	1	0	1	1	1	1	1	0	1
CONTIG_ERR636350_1187:0-42673:0-42618	42618	0.632221	63	0.936646	0	0	786	HK97	1	42598	0	0	0	0	1	1	NA	NA	NA	NA	NA	NA	Bacteria	1	0	0	0	0	1	1	1	1	1	1	0	1
CONTIG_ERR636350_1538:0-33274:0-33219	33219	0.52196	46	0.916193	0	0	437	HK97	1	33143	28	0	0	0	1	1	NA	NA	Ruminococcaceae	Clostridiales	Clostridia	Firmicutes	Bacteria	0	0	0	0	0	0	0	1	1	1	1	1	1
CONTIG_ERR636350_1677:0-31002:0-30947	30947	0.295828	37	0.935567	0	0	16	HK97	1	30921	3	0	0	0	1	0	NA	Alistipes	Rikenellaceae	Bacteroidales	Bacteroidia	Bacteroidetes	Bacteria	0	0	0	0	1	0	0	0	1	0	1	1	0
CONTIG_ERR636350_32942:0-1486:0-1431	1431	0.367575	1	0.0796646	0	0	15	NA	0	1411	0	0	0	0	0	0	NA	Veillonella	Veillonellaceae	Veillonellales	Negativicutes	Firmicutes	Bacteria	0	0	0	0	0	0	0	0	0	0	0	0	0
CONTIG_ERR636350_8386:0-5870:0-5815	5815	0.474635	6	0.866208	0	0	94	MicroMCP	0	5795	0	0	0	0	0	0	NA	Alistipes	Rikenellaceae	Bacteroidales	Bacteroidia	Bacteroidetes	Bacteria	0	0	0	0	0	0	0	0	0	0	0	0	0
CONTIG_ERR636351_7833:0-4840:0-4766	4766	0.440201	5	0.632606	0	0	92	NA	0	4673	32	3	0	0	0	1	NA	NA	NA	Clostridiales	Clostridia	Firmicutes	Bacteria	0	0	0	0	0	0	0	0	0	0	0	0	0
CONTIG_ERR636351_8171:0-4641:0-4586	4586	0.411252	9	0.905364	0	0	56	NA	0	4566	0	0	0	0	0	1	NA	NA	NA	Bacteroidales	Bacteroidia	Bacteroidetes	Bacteria	0	0	0	0	0	0	0	0	0	0	0	0	0
CONTIG_ERR636351_832:0-43825:0-43770	43770	0.370825	75	0.920082	1	0	328	HK97	1	43750	0	0	0	0	1	1	NA	NA	Lachnospiraceae	Clostridiales	Clostridia	Firmicutes	Bacteria	1	0	0	0	1	0	0	1	0	0	1	1	1
CONTIG_ERR636353_607:0-49365:0-49256	49256	0.490194	74	0.925532	0	0	188	HK97	1	49220	8	0	0	0	1	1	NA	NA	NA	Clostridiales	Clostridia	Firmicutes	Bacteria	1	0	0	1	0	0	1	1	0	1	1	1	1
CONTIG_ERR636353_758:0-42233:0-42178	42178	0.515458	54	0.948694	0	0	75	HK97	1	42158	0	0	0	0	1	1	NA	NA	NA	NA	NA	Proteobacteria	Bacteria	0	1	0	0	0	0	1	0	1	0	1	1	0
CONTIG_ERR636353_876:0-37911:0-37856	37856	0.578534	69	0.95224	0	0	337	HK97	1	37836	0	0	0	0	0	0	NA	NA	NA	NA	NA	NA	Bacteria	1	0	0	0	1	0	0	1	1	0	1	1	1
CONTIG_ERR636354_10966:0-4951:0-4896	4896	0.619077	6	0.696691	0	0	82	NA	0	4866	5	0	0	1	0	0	NA	Bifidobacterium	Bifidobacteriaceae	Bifidobacteriales	Actinobacteria	Actinobacteria	Bacteria	0	0	0	0	0	0	1	1	0	0	0	0	0
CONTIG_ERR636354_17112:0-3074:0-3019	3019	0.589268	4	0.808877	0	0	44	NA	0	2999	0	0	0	0	0	1	NA	NA	NA	NA	NA	Actinobacteria	Bacteria	0	0	0	0	0	0	0	1	0	0	0	0	0
CONTIG_ERR636354_553:0-65834:0-65779	65779	0.305249	83	0.932897	0	0	24	HK97	1	65595	25	31	0	0	1	1	Intestinibacter bartlettii	Intestinibacter	Peptostreptococcaceae	Clostridiales	Clostridia	Firmicutes	Bacteria	1	1	0	0	0	0	1	1	1	1	1	1	0
CONTIG_ERR636354_870:0-49764:0-49709	49709	0.343197	67	0.899113	0	0	181	NA	1	49671	9	0	0	0	0	1	Holdemanella biformis	Holdemanella	Erysipelotrichaceae	Erysipelotrichales	Erysipelotrichia	Firmicutes	Bacteria	1	0	0	0	0	0	1	1	1	1	1	1	0
CONTIG_ERR636355_13047:0-4621:0-4566	4566	0.447438	4	0.61958	0	0	117	NA	0	4480	30	2	0	0	0	1	NA	NA	NA	Clostridiales	Clostridia	Firmicutes	Bacteria	0	0	0	0	0	0	0	0	0	0	0	0	0
CONTIG_ERR636355_16045:0-3792:0-3737	3737	0.438587	3	0.737758	0	0	45	NA	0	3717	0	0	0	0	0	0	NA	NA	NA	Bacteroidales	Bacteroidia	Bacteroidetes	Bacteria	0	0	0	0	0	0	0	0	0	0	0	0	0
CONTIG_ERR636355_19295:0-3164:0-3105	3105	0.588084	4	0.813527	0	0	33	NA	0	3085	0	0	0	0	0	1	NA	NA	NA	NA	NA	Actinobacteria	Bacteria	0	0	0	0	0	0	0	1	0	0	0	0	0
CONTIG_ERR636355_543:0-46540:0-46485	46485	0.549726	73	0.939013	0	0	433	HK97	1	46447	9	0	0	0	1	1	NA	Faecalibacterium	Ruminococcaceae	Clostridiales	Clostridia	Firmicutes	Bacteria	0	0	0	1	1	0	1	1	1	1	1	0	1
CONTIG_ERR636355_6106:0-9402:0-5595	5595	0.396247	8	0.839142	0	0	199	NA	0	5575	0	0	0	1	0	1	NA	NA	NA	Bacteroidales	Bacteroidia	Bacteroidetes	Bacteria	0	0	0	0	0	0	0	1	0	0	0	0	0
CONTIG_ERR636356_13361:0-3792:0-3737	3737	0.438587	3	0.737758	0	0	45	NA	0	3717	0	0	0	0	0	0	NA	NA	NA	Bacteroidales	Bacteroidia	Bacteroidetes	Bacteria	0	0	0	0	0	0	0	0	0	0	0	0	0
CONTIG_ERR636356_33072:0-1607:0-1552	1552	0.517397	2	0.746134	0	0	9	NA	0	1532	0	0	0	1	0	0	NA	NA	NA	NA	NA	NA	NA	0	0	0	0	0	0	0	0	0	0	0	0	0
CONTIG_ERR636356_8477:0-5721:0-5441	5441	0.521595	8	0.829811	0	0	18	NA	0	5389	16	0	0	0	0	1	NA	NA	NA	NA	NA	Firmicutes	Bacteria	0	0	0	0	0	0	0	0	0	0	1	0	0
CONTIG_ERR636356_9838:0-5003:0-4948	4948	0.450283	8	0.88945	0	0	139	MicroMCP	0	4928	0	0	1	0	0	1	NA	NA	NA	NA	NA	Proteobacteria	Bacteria	0	0	0	0	0	0	0	0	0	0	0	0	0
CONTIG_ERR636357_1058:0-48324:0-48269	48269	0.377634	80	0.948994	0	0	99	HK97	1	48201	24	0	0	0	0	1	NA	NA	NA	NA	NA	NA	NA	1	0	0	0	1	0	1	1	1	0	1	1	1
CONTIG_ERR636357_12763:0-3819:0-3774	3774	0.568627	10	0.714626	0	0	15	NA	0	3622	56	0	0	0	0	0	NA	NA	NA	NA	NA	NA	NA	0	0	0	0	0	0	0	0	0	0	0	0	0
CONTIG_ERR636357_1395:0-37198:0-37143	37143	0.614113	44	0.967854	0	0	32	NA	0	37123	0	0	0	1	0	0	NA	NA	NA	NA	NA	NA	Bacteria	0	0	0	0	0	0	1	1	0	0	0	0	0
CONTIG_ERR636357_6226:0-7446:0-7391	7391	0.428629	5	0.662021	0	0	34	NA	0	5445	963	0	0	0	0	0	NA	NA	NA	NA	NA	NA	NA	0	0	0	0	0	0	0	0	0	0	0	0	0
CONTIG_ERR636357_7331:0-6342:0-6287	6287	0.375537	7	0.877525	0	0	81	MicroMCP	0	6259	4	0	0	0	0	0	NA	NA	NA	Bacteroidales	Bacteroidia	Bacteroidetes	Bacteria	0	0	0	0	0	0	0	0	0	0	0	0	0
CONTIG_ERR636357_831:0-59169:0-59114	59114	0.394204	81	0.937646	0	0	14	HK97	1	58976	59	0	0	0	1	1	NA	NA	NA	NA	NA	NA	NA	0	0	1	0	1	0	0	0	1	0	1	0	0
CONTIG_ERR636357_8851:0-5336:0-5281	5281	0.406741	11	0.80837	1	0	30	NA	0	5261	0	0	0	0	0	1	NA	NA	NA	NA	NA	NA	NA	0	0	0	0	0	0	0	0	0	0	0	0	0
CONTIG_ERR636358_1328:0-42979:0-42924	42924	0.537648	59	0.929061	0	0	31	HK97	1	42858	23	0	0	0	1	1	NA	NA	NA	Clostridiales	Clostridia	Firmicutes	Bacteria	0	1	0	0	1	0	1	1	1	1	1	1	0
CONTIG_ERR636358_1594:0-35239:0-35184	35184	0.472487	51	0.924454	0	0	538	HK97	1	35134	15	0	0	0	1	1	NA	NA	Lachnospiraceae	Clostridiales	Clostridia	Firmicutes	Bacteria	0	0	0	0	1	0	1	1	1	1	1	0	1
CONTIG_ERR636358_7464:0-6342:0-6287	6287	0.376014	7	0.877525	0	0	77	MicroMCP	0	6259	4	0	0	0	0	0	NA	NA	NA	Bacteroidales	Bacteroidia	Bacteroidetes	Bacteria	0	0	0	0	0	0	0	0	0	0	0	0	0
CONTIG_ERR636358_7890:0-6006:0-5964	5964	0.511402	9	0.847586	0	0	43	NA	0	5908	18	0	0	0	0	1	NA	NA	NA	NA	NA	Firmicutes	Bacteria	0	0	0	0	0	0	0	0	0	0	1	0	0
CONTIG_ERR636358_8553:4-5545:0-5490	5490	0.442623	7	0.851366	0	0	250	NA	0	5450	10	0	0	0	0	1	NA	NA	NA	NA	NA	Firmicutes	Bacteria	0	0	0	0	0	0	1	0	0	0	0	0	0
CONTIG_ERR636358_871:0-59169:0-59114	59114	0.394154	81	0.937646	0	0	14	HK97	1	58976	59	0	0	0	1	1	NA	NA	NA	NA	NA	NA	NA	0	0	1	0	1	0	0	0	1	0	1	0	0
CONTIG_ERR636359_10013:0-5734:0-5679	5679	0.352527	7	0.727417	0	0	9	NA	0	5653	3	0	0	0	0	0	NA	NA	NA	NA	NA	NA	NA	0	0	0	0	0	0	1	0	0	0	0	0	0
CONTIG_ERR636359_1208:0-40758:0-40703	40703	0.305383	65	0.916075	0	0	255	HK97	1	40625	29	0	0	0	0	0	Intestinibacter bartlettii	Intestinibacter	Peptostreptococcaceae	Clostridiales	Clostridia	Firmicutes	Bacteria	1	1	1	0	1	0	1	1	1	1	1	1	1
CONTIG_ERR636359_1556:0-32577:0-32522	32522	0.33279	46	0.946436	0	0	25	HK97	1	32492	5	0	0	0	0	1	NA	NA	NA	NA	NA	NA	NA	0	1	0	0	0	0	0	1	0	0	1	1	0
CONTIG_ERR636360_1586:0-31115:0-31060	31060	0.473406	37	0.895943	0	0	235	NA	0	31012	14	0	0	1	0	0	NA	NA	NA	Bacteroidales	Bacteroidia	Bacteroidetes	Bacteria	0	0	0	0	1	1	1	1	0	1	1	0	0
CONTIG_ERR636360_4832:0-7982:0-6038	6038	0.502153	8	0.866015	0	0	41	NA	0	5904	57	0	0	0	0	0	NA	NA	NA	NA	NA	Firmicutes	Bacteria	0	0	0	0	0	0	0	0	0	0	1	0	0
CONTIG_ERR636361_13317:0-2714:0-2659	2659	0.423844	2	0.869876	0	0	27	NA	0	2639	0	0	0	0	0	0	NA	NA	NA	NA	NA	Firmicutes	Bacteria	0	0	0	0	0	0	0	0	0	0	1	0	0
CONTIG_ERR636361_2636:0-11052:0-6193	6193	0.496205	6	0.72372	0	0	108	NA	0	6173	0	0	0	0	0	0	NA	NA	NA	NA	NA	Firmicutes	Bacteria	0	0	0	0	0	0	0	0	0	0	1	0	0
CONTIG_ERR636362_16997:0-2714:0-2659	2659	0.423844	2	0.869876	0	0	26	NA	0	2639	0	0	0	0	0	0	NA	NA	NA	NA	NA	Firmicutes	Bacteria	0	0	0	0	0	0	0	0	0	0	1	0	0
CONTIG_ERR636362_483:0-66777:0-66737	66737	0.340905	87	0.918426	0	0	103	HK97	1	66562	76	1	0	0	1	1	NA	Bacteroides	Bacteroidaceae	Bacteroidales	Bacteroidia	Bacteroidetes	Bacteria	1	1	0	0	1	0	0	1	1	0	1	1	0
CONTIG_ERR636362_6312:0-6246:0-6193	6193	0.496205	6	0.72372	0	0	108	NA	0	6173	0	0	0	0	0	0	NA	NA	NA	NA	NA	Firmicutes	Bacteria	0	0	0	0	0	0	0	0	0	0	1	0	0
CONTIG_ERR636363_12974:0-3288:0-3233	3233	0.590473	4	0.750696	0	0	44	NA	0	3213	0	0	0	0	0	1	NA	NA	NA	NA	NA	Actinobacteria	Bacteria	0	0	0	0	0	0	0	1	0	0	0	0	0
CONTIG_ERR636363_18295:0-2336:0-2281	2281	0.454187	3	0.703639	0	0	91	NA	0	2261	0	0	0	0	0	0	NA	NA	NA	NA	NA	NA	Bacteria	0	0	0	0	0	0	0	0	0	0	0	0	0
CONTIG_ERR636364_1320:0-35817:0-35762	35762	0.520273	58	0.967228	0	0	82	HK97	1	35696	23	0	0	0	1	1	NA	NA	NA	NA	NA	NA	Bacteria	0	0	0	0	0	0	1	1	1	1	1	1	1
CONTIG_ERR636364_21760:0-2428:0-2373	2373	0.50611	2	0.603034	0	0	75	NA	0	2353	0	0	0	0	0	0	NA	Ruminococcus	Ruminococcaceae	Clostridiales	Clostridia	Firmicutes	Bacteria	0	0	0	0	0	0	0	1	0	0	0	0	0
CONTIG_ERR636364_355:0-90540:0-90485	90485	0.353031	118	0.880919	0	0	142	HK97	1	90435	12	2	0	0	0	0	NA	NA	NA	NA	NA	NA	NA	0	1	0	0	1	0	0	1	1	0	1	0	0
CONTIG_ERR636365_218:0-98588:0-98533	98533	0.290613	92	0.946739	0	0	25	HK97	1	98441	36	0	1	0	1	1	NA	Bacteroides	Bacteroidaceae	Bacteroidales	Bacteroidia	Bacteroidetes	Bacteria	0	1	0	0	0	0	1	1	1	1	1	1	0
CONTIG_ERR636365_40678:0-1300:0-1245	1245	0.386345	1	0.13494	0	0	21	NA	0	1225	0	0	0	0	0	0	NA	Veillonella	Veillonellaceae	Veillonellales	Negativicutes	Firmicutes	Bacteria	0	0	0	0	0	0	0	0	0	0	0	0	0
CONTIG_ERR636365_5242:0-8130:0-8075	8075	0.34291	9	0.758638	0	0	24	NA	0	7771	139	2	0	0	0	0	NA	NA	NA	NA	NA	NA	NA	0	0	0	0	0	0	0	0	0	0	1	0	0
CONTIG_ERR636365_5244:0-8124:0-5729	5729	0.471985	14	0.836272	0	0	43	NA	0	5709	0	0	0	0	0	0	NA	NA	NA	NA	NA	NA	NA	1	0	0	0	0	0	0	0	0	0	0	0	0
CONTIG_ERR636365_756:0-44327:0-44285	44285	0.441143	61	0.947386	0	0	171	HK97	1	44265	0	0	0	0	1	1	NA	NA	Ruminococcaceae	Clostridiales	Clostridia	Firmicutes	Bacteria	0	1	1	0	1	0	1	1	1	1	1	1	1
CONTIG_ERR636366_11112:0-5784:0-5729	5729	0.472508	14	0.836272	0	0	43	NA	0	5709	0	0	0	0	0	0	NA	NA	NA	NA	NA	NA	NA	1	0	0	0	0	0	0	0	0	0	0	0	0
CONTIG_ERR636366_1462:0-36522:0-36442	36442	0.451347	54	0.919543	0	0	717	HK97	1	36360	31	0	0	0	1	1	NA	NA	NA	Clostridiales	Clostridia	Firmicutes	Bacteria	1	0	0	0	1	0	1	1	1	1	1	1	1
CONTIG_ERR636366_804:0-54949:0-54894	54894	0.564615	76	0.948519	0	0	117	HK97	1	54744	23	28	0	0	0	1	NA	NA	NA	NA	NA	NA	Bacteria	1	1	0	0	1	0	1	1	1	1	1	1	0
CONTIG_ERR636366_865:0-52812:0-52757	52757	0.60011	77	0.941335	0	0	254	HK97	1	52731	3	0	0	0	1	1	NA	NA	NA	NA	NA	NA	Bacteria	0	0	0	0	1	1	0	1	1	1	1	1	1
CONTIG_ERR636367_14483:0-2956:0-2901	2901	0.435712	5	0.76939	0	0	23	NA	0	2843	19	0	0	0	0	0	NA	NA	NA	Clostridiales	Clostridia	Firmicutes	Bacteria	0	0	0	0	0	0	0	0	0	0	1	0	0
CONTIG_ERR636367_18522:0-2290:0-2246	2246	0.333482	2	0.55699	0	0	15	NA	0	2176	16	6	0	0	0	1	NA	NA	NA	NA	NA	Firmicutes	Bacteria	0	0	0	0	0	0	0	0	0	0	0	0	0
CONTIG_ERR636367_33016:0-1293:0-1238	1238	0.386107	1	0.135703	0	0	18	NA	0	1218	0	0	0	0	0	0	NA	Veillonella	Veillonellaceae	Veillonellales	Negativicutes	Firmicutes	Bacteria	0	0	0	0	0	0	0	0	0	0	0	0	0
CONTIG_ERR636367_4087:0-11396:0-11341	11341	0.490786	15	0.882991	0	0	18	NA	0	11315	3	0	0	0	0	1	NA	NA	NA	NA	NA	NA	Bacteria	0	1	0	0	1	0	0	1	0	0	0	0	0
CONTIG_ERR636367_7480:0-6015:0-5960	5960	0.510738	9	0.847148	0	0	21	NA	0	5940	0	0	0	0	0	1	NA	NA	NA	NA	NA	NA	Bacteria	0	0	0	0	0	0	0	0	0	0	1	0	0
CONTIG_ERR636368_11963:0-2995:0-2940	2940	0.570068	4	0.810204	0	0	32	NA	0	2920	0	0	0	0	0	1	NA	NA	NA	NA	NA	Actinobacteria	Bacteria	0	0	0	0	0	0	0	0	0	0	0	0	0
CONTIG_ERR636368_30526:0-1293:0-1238	1238	0.386107	1	0.135703	0	0	19	NA	0	1218	0	0	0	0	0	0	NA	Veillonella	Veillonellaceae	Veillonellales	Negativicutes	Firmicutes	Bacteria	0	0	0	0	0	0	0	0	0	0	0	0	0
CONTIG_ERR636368_3674:0-9748:0-9693	9693	0.407923	9	0.719282	0	0	14	NA	0	9589	8	18	0	0	0	0	NA	NA	NA	NA	NA	NA	NA	0	0	0	0	0	0	0	1	0	0	0	0	0
CONTIG_ERR636369_1238:0-31533:0-31478	31478	0.475824	38	0.879853	0	0	227	NA	0	31424	17	0	0	1	0	0	NA	NA	NA	Bacteroidales	Bacteroidia	Bacteroidetes	Bacteria	0	0	0	0	1	1	1	1	0	1	1	0	0
CONTIG_ERR636369_7547:0-4182:0-4127	4127	0.45166	5	0.738551	0	0	29	NA	0	4089	9	0	0	0	0	0	NA	Ruminococcus	Ruminococcaceae	Clostridiales	Clostridia	Firmicutes	Bacteria	0	0	0	0	0	0	0	1	0	0	0	0	0
CONTIG_ERR636370_1012:0-42302:0-42247	42247	0.593368	67	0.946221	0	0	474	HK97	1	42205	11	0	0	0	1	1	NA	NA	NA	NA	NA	NA	Bacteria	1	0	0	1	1	0	0	1	1	1	1	1	1
CONTIG_ERR636370_10914:0-4293:0-4238	4238	0.279613	4	0.855828	0	0	10	NA	0	4218	0	0	0	0	0	0	NA	NA	NA	NA	NA	NA	NA	0	0	0	0	0	0	0	0	0	0	0	0	0
CONTIG_ERR636370_19917:0-2443:0-2388	2388	0.331658	2	0.521357	0	0	23	NA	0	2310	18	2	0	0	0	0	NA	NA	NA	NA	NA	Firmicutes	Bacteria	0	0	0	0	0	0	0	0	0	0	0	0	0
CONTIG_ERR636370_760:0-52825:0-52782	52782	0.281384	91	0.945152	0	0	106	HK97	1	52465	55	35	0	0	0	0	NA	NA	Erysipelotrichaceae	Erysipelotrichales	Erysipelotrichia	Firmicutes	Bacteria	1	1	0	0	0	0	1	1	0	0	1	1	0
CONTIG_ERR636371_12823:0-2792:0-2737	2737	0.390208	3	0.762879	0	0	9	NA	0	2717	0	0	0	0	0	0	NA	NA	NA	NA	NA	NA	NA	0	0	0	0	0	0	0	0	0	0	0	0	0
CONTIG_ERR636371_2929:0-13712:0-4966	4966	0.417439	8	0.837898	0	0	79	NA	0	4944	1	0	0	0	0	1	NA	NA	NA	Bacteroidales	Bacteroidia	Bacteroidetes	Bacteria	0	0	0	0	0	0	1	0	0	0	0	0	0
CONTIG_ERR636371_8340:0-4505:0-4450	4450	0.369888	5	0.790112	0	0	14	NA	0	4430	0	0	0	1	0	0	NA	Streptococcus	Streptococcaceae	Lactobacillales	Bacilli	Firmicutes	Bacteria	0	0	0	0	0	0	1	0	0	0	0	0	0
CONTIG_ERR636372_10969:0-2655:0-2600	2600	0.451154	4	0.650769	0	0	10	NA	0	2580	0	0	0	0	0	0	NA	NA	NA	NA	NA	NA	Bacteria	0	0	0	0	0	0	0	0	0	0	0	0	0
CONTIG_ERR636372_889:0-37361:0-37306	37306	0.599769	48	0.949392	0	0	383	HK97	1	37264	11	0	0	0	1	1	NA	NA	NA	Clostridiales	Clostridia	Firmicutes	Bacteria	1	1	0	0	1	0	1	1	1	1	1	1	1
CONTIG_ERR636373_18225:0-2356:0-2262	2262	0.453139	3	0.709549	0	0	167	NA	0	2242	0	0	0	0	0	0	NA	NA	NA	NA	NA	NA	Bacteria	0	0	0	0	0	0	0	0	0	0	0	0	0
CONTIG_ERR636373_3402:0-13346:0-13193	13193	0.510346	18	0.925946	0	0	32	HK97	1	13173	0	0	0	0	1	1	NA	NA	NA	NA	NA	Actinobacteria	Bacteria	0	0	0	0	1	0	0	1	1	0	1	1	1
CONTIG_ERR636373_7863:0-5665:0-3591	3591	0.456976	5	0.675856	0	0	33	NA	0	3571	0	0	0	0	0	0	NA	Ruminococcus	Ruminococcaceae	Clostridiales	Clostridia	Firmicutes	Bacteria	0	0	0	0	1	0	0	0	0	0	1	0	0
CONTIG_ERR636373_8276:0-5345:0-5299	5299	0.427628	12	0.811851	0	0	21	NA	0	5279	0	0	0	0	0	0	NA	NA	NA	NA	NA	NA	NA	0	0	0	0	0	0	1	0	0	0	0	0	0
CONTIG_ERR636373_9498:0-4602:0-4547	4547	0.44183	5	0.922366	0	0	117	NA	0	4435	28	12	0	0	0	1	NA	NA	NA	Clostridiales	Clostridia	Firmicutes	Bacteria	0	0	0	0	0	0	1	0	0	0	0	0	0
CONTIG_ERR636374_1164:0-46263:0-43781	43781	0.538316	58	0.936776	0	0	29	HK97	1	43709	23	2	0	0	1	1	NA	NA	NA	NA	NA	Firmicutes	Bacteria	0	1	0	0	1	0	1	1	1	1	1	1	0
CONTIG_ERR636374_1721:0-33555:0-33419	33419	0.429726	50	0.91825	0	0	278	HK97	1	33224	83	3	0	0	1	0	NA	NA	NA	Clostridiales	Clostridia	Firmicutes	Bacteria	0	0	0	0	1	0	1	1	1	1	1	1	1
CONTIG_ERR636374_2720:0-22299:0-18567	18567	0.416599	19	0.799321	0	0	10	HK97	0	18547	0	0	0	0	0	0	NA	NA	NA	Bacteroidales	Bacteroidia	Bacteroidetes	Bacteria	1	0	0	0	1	0	0	1	0	1	0	0	0
CONTIG_ERR636374_9539:0-6695:0-6640	6640	0.364458	7	0.865211	0	0	65	MicroMCP	0	6620	0	0	0	0	0	1	NA	Bacteroides	Bacteroidaceae	Bacteroidales	Bacteroidia	Bacteroidetes	Bacteria	0	0	0	0	0	0	0	0	0	0	0	0	0
CONTIG_ERR636375_10596:0-8054:0-4147	4147	0.457198	7	0.795033	0	0	195	NA	0	4117	5	0	0	1	1	0	NA	NA	NA	Bacteroidales	Bacteroidia	Bacteroidetes	Bacteria	0	0	0	0	0	0	1	0	0	0	0	0	0
CONTIG_ERR636375_1375:0-46343:0-46288	46288	0.447179	59	0.942879	0	0	600	NA	1	46226	21	0	0	0	1	1	NA	NA	NA	Bacteroidales	Bacteroidia	Bacteroidetes	Bacteria	1	0	0	0	1	0	1	1	0	0	1	1	0
CONTIG_ERR636375_1449:0-44831:0-44776	44776	0.551054	69	0.933312	0	0	407	HK97	1	44706	25	0	0	0	1	1	NA	Faecalibacterium	Ruminococcaceae	Clostridiales	Clostridia	Firmicutes	Bacteria	0	0	0	1	1	0	1	1	1	1	1	0	1
CONTIG_ERR636375_17121:0-5019:0-4971	4971	0.434721	6	0.648763	0	0	80	NA	0	4872	9	19	0	0	0	0	NA	NA	NA	Clostridiales	Clostridia	Firmicutes	Bacteria	0	0	0	0	0	0	0	0	0	0	0	0	0
CONTIG_ERR636375_35702:0-2421:0-2366	2366	0.342773	2	0.542688	0	0	17	NA	0	2299	19	3	0	0	0	1	NA	NA	NA	NA	NA	Firmicutes	Bacteria	0	0	0	0	0	0	0	0	0	0	0	0	0
CONTIG_ERR636376_416:0-69755:0-69683	69683	0.507039	78	0.899531	0	0	610	NA	1	69309	151	16	0	0	1	1	NA	NA	NA	NA	NA	NA	Bacteria	0	1	0	0	1	0	0	1	0	0	1	0	0
CONTIG_ERR636376_7293:0-5984:0-5929	5929	0.419801	15	0.885984	1	0	83	NA	0	5909	0	0	0	0	0	0	NA	NA	NA	NA	NA	NA	Bacteria	1	0	0	0	0	0	0	0	0	0	0	0	0
CONTIG_ERR636376_7456:0-5867:0-4147	4147	0.457921	7	0.795033	0	0	168	NA	0	4117	5	0	0	1	1	0	NA	NA	NA	Bacteroidales	Bacteroidia	Bacteroidetes	Bacteria	0	0	0	0	0	0	1	0	0	0	0	0	0
CONTIG_ERR636377_12155:0-3792:0-3737	3737	0.438587	3	0.737758	0	0	44	NA	0	3717	0	0	0	0	0	0	NA	NA	NA	Bacteroidales	Bacteroidia	Bacteroidetes	Bacteria	0	0	0	0	0	0	0	0	0	0	0	0	0
CONTIG_ERR636377_303:0-79253:0-79211	79211	0.391398	110	0.904533	3	0	22	HK97	1	79135	28	0	0	0	1	1	NA	Alistipes	Rikenellaceae	Bacteroidales	Bacteroidia	Bacteroidetes	Bacteria	1	1	0	0	1	0	0	1	1	0	1	1	0
CONTIG_ERR636377_402:0-67173:0-67118	67118	0.319199	105	0.923895	0	0	50	HK97	1	67042	28	0	0	0	1	1	Phascolarctobacterium faecium	Phascolarctobacterium	Acidaminococcaceae	Acidaminococcales	Negativicutes	Firmicutes	Bacteria	1	1	0	0	0	0	1	1	1	1	1	1	0
CONTIG_ERR636377_5058:0-8925:0-8855	8855	0.433879	7	0.750085	0	0	36	NA	0	7580	608	13	0	0	0	0	NA	NA	NA	NA	NA	NA	NA	0	0	0	0	0	0	0	1	0	0	0	0	0
CONTIG_ERR636377_711:0-47167:0-39289	39289	0.45822	47	0.815343	0	0	251	NA	0	37007	1131	0	0	1	0	0	NA	NA	NA	Bacteroidales	Bacteroidia	Bacteroidetes	Bacteria	0	0	0	0	1	1	1	1	0	0	1	0	0
CONTIG_ERR636378_30336:0-1679:0-1549	1549	0.509361	2	0.639122	0	0	6	NA	0	1529	0	0	0	1	0	0	NA	NA	NA	NA	NA	NA	NA	0	0	0	0	0	0	0	0	0	0	0	0	0
CONTIG_ERR636379_16043:0-2438:0-2383	2383	0.333193	2	0.537558	0	0	24	NA	0	2315	18	4	0	0	0	0	NA	NA	NA	Clostridiales	Clostridia	Firmicutes	Bacteria	0	0	0	0	0	0	0	0	0	0	0	0	0
CONTIG_ERR636379_4628:0-8371:0-5962	5962	0.50151	8	0.876551	0	0	40	NA	0	5942	0	0	0	0	0	0	NA	NA	NA	Clostridiales	Clostridia	Firmicutes	Bacteria	0	0	0	0	0	0	0	0	0	0	1	0	0
CONTIG_ERR636380_100:0-154202:0-154150	154150	0.413928	191	0.924502	4	0	212	NA	1	154001	47	1	0	0	1	1	NA	NA	NA	Bacteroidales	Bacteroidia	Bacteroidetes	Bacteria	1	1	0	0	0	0	1	1	1	0	1	1	0
CONTIG_ERR636380_731:0-38698:0-38643	38643	0.460989	56	0.947753	0	0	390	HK97	1	38609	7	0	0	0	1	1	NA	NA	NA	Clostridiales	Clostridia	Firmicutes	Bacteria	0	0	0	0	1	0	0	1	1	1	1	0	1
CONTIG_ERR636381_6410:0-5755:0-2783	2783	0.41502	2	0.609055	0	0	241	NA	0	2763	0	0	0	1	0	1	NA	NA	NA	Bacteroidales	Bacteroidia	Bacteroidetes	Bacteria	0	0	0	0	0	0	0	0	0	0	0	0	0
CONTIG_ERR636382_10607:0-2490:0-2426	2426	0.330998	2	0.728359	0	0	16	NA	0	2406	0	0	0	0	0	0	NA	NA	NA	NA	NA	NA	NA	0	0	0	0	0	0	0	0	0	0	0	0	0
CONTIG_ERR636382_149:0-82304:0-82259	82259	0.345117	106	0.939909	0	0	123	HK97	1	81921	159	0	0	0	1	1	NA	NA	NA	Bacteroidales	Bacteroidia	Bacteroidetes	Bacteria	1	1	0	0	1	0	0	1	1	0	1	1	0
CONTIG_ERR636382_4386:0-5735:0-5680	5680	0.300704	10	0.866725	0	0	20	InoMCP	0	5660	0	0	0	0	0	0	NA	NA	Erysipelotrichaceae	Erysipelotrichales	Erysipelotrichia	Firmicutes	Bacteria	1	0	0	0	0	0	1	0	0	0	0	0	0
CONTIG_ERR636383_13182:0-3442:0-3387	3387	0.410393	2	0.69442	0	0	21	NA	0	3363	2	0	0	0	0	0	NA	Ruminococcus	Ruminococcaceae	Clostridiales	Clostridia	Firmicutes	Bacteria	0	0	0	0	0	0	0	1	0	0	0	0	0
CONTIG_ERR636383_581:0-59182:0-59105	59105	0.443059	90	0.932205	0	0	71	HK97	1	59043	21	0	0	0	1	1	NA	NA	NA	Clostridiales	Clostridia	Firmicutes	Bacteria	0	0	0	0	1	1	0	1	1	1	1	1	0
CONTIG_ERR636384_5633:0-8274:0-5316	5316	0.446012	6	0.870203	0	0	347	NA	0	5290	3	0	0	0	0	0	NA	NA	NA	NA	NA	Firmicutes	Bacteria	0	0	0	0	0	0	0	0	0	0	0	0	0
CONTIG_ERR636385_349:0-59007:0-58952	58952	0.442258	91	0.936304	0	0	63	HK97	1	58892	20	0	0	0	1	1	NA	NA	NA	Clostridiales	Clostridia	Firmicutes	Bacteria	0	0	0	0	1	1	0	1	1	1	1	1	0
CONTIG_ERR636385_5552:0-5234:0-5179	5179	0.417648	9	0.781425	0	0	45	NA	0	5157	1	0	0	0	0	0	NA	NA	NA	Bacteroidales	Bacteroidia	Bacteroidetes	Bacteria	0	0	0	0	0	0	0	0	0	0	0	0	0
CONTIG_ERR636385_7602:0-3807:0-3752	3752	0.339019	3	0.738006	0	0	6	NA	0	3706	13	0	0	0	0	0	NA	NA	NA	NA	NA	NA	NA	0	0	0	0	0	0	0	0	0	0	1	0	0
CONTIG_ERR636385_824:0-32092:0-32037	32037	0.527734	49	0.929113	0	0	972	HK97	1	32003	7	0	0	0	1	1	NA	NA	NA	NA	NA	NA	Bacteria	0	0	0	0	1	0	1	1	1	1	1	1	1
CONTIG_ERR636385_9211:0-3096:0-3041	3041	0.501151	4	0.684643	0	0	26	NA	0	3021	0	0	0	0	0	0	NA	NA	NA	Clostridiales	Clostridia	Firmicutes	Bacteria	0	0	0	0	0	0	0	0	0	0	0	0	0
CONTIG_ERR636386_3286:0-8197:0-5179	5179	0.417648	9	0.781425	0	0	46	NA	0	5157	1	0	0	0	0	0	NA	NA	NA	Bacteroidales	Bacteroidia	Bacteroidetes	Bacteria	0	0	0	0	0	0	0	0	0	0	0	0	0
CONTIG_ERR636386_382:0-48284:0-48229	48229	0.458832	73	0.922785	1	0	889	HK97	1	48115	47	0	0	0	1	1	NA	NA	NA	NA	NA	Firmicutes	Bacteria	1	0	0	1	1	0	1	1	1	1	1	0	1
CONTIG_ERR636387_3845:347-14694:0-7291	7291	0.640927	9	0.802771	0	0	13	NA	0	7271	0	0	0	0	0	0	NA	NA	NA	NA	NA	NA	NA	0	0	0	0	0	0	1	0	0	0	0	0	0
CONTIG_ERR636387_6492:0-8397:0-5671	5671	0.585258	6	0.758596	0	0	56	NA	0	5053	299	0	0	0	0	0	NA	NA	NA	NA	NA	Actinobacteria	Bacteria	0	0	0	0	0	0	0	0	0	0	0	0	0
CONTIG_ERR636387_6737:0-8060:0-8005	8005	0.388007	7	0.601874	0	0	8	NA	0	7923	31	0	0	0	0	0	NA	NA	NA	NA	NA	NA	NA	0	0	0	0	1	0	1	0	0	0	0	0	0
CONTIG_ERR636387_774:0-52675:0-52620	52620	0.442892	66	0.932383	1	0	612	HK97	1	52574	13	0	0	0	0	1	NA	NA	NA	Bacteroidales	Bacteroidia	Bacteroidetes	Bacteria	0	0	0	0	1	0	0	1	1	1	1	1	0
CONTIG_ERR636387_9361:0-5748:0-5693	5693	0.41472	13	0.854207	1	0	122	NA	0	5673	0	0	0	0	0	0	NA	NA	NA	NA	NA	NA	Bacteria	0	0	0	0	0	0	0	0	0	0	0	0	0
CONTIG_ERR636388_13120:0-3127:0-3075	3075	0.581789	4	0.776585	0	0	29	NA	0	3055	0	0	0	0	0	1	NA	Bifidobacterium	Bifidobacteriaceae	Bifidobacteriales	Actinobacteria	Actinobacteria	Bacteria	0	0	0	0	0	0	0	0	0	0	0	0	0
CONTIG_ERR636388_1649:0-32682:0-32616	32616	0.56273	55	0.947296	0	0	246	HK97	1	32592	2	0	0	0	0	0	NA	NA	NA	NA	NA	Actinobacteria	Bacteria	0	0	0	0	0	0	0	1	1	0	1	1	0
CONTIG_ERR636388_1748:0-31085:0-31030	31030	0.56671	52	0.934902	0	0	258	HK97	1	30873	40	19	0	0	1	1	NA	NA	NA	NA	NA	NA	Bacteria	0	0	0	0	1	0	0	1	1	1	1	1	1
CONTIG_ERR636388_5880:0-8060:0-8005	8005	0.388007	7	0.601874	0	0	8	NA	0	7923	31	0	0	0	0	0	NA	NA	NA	NA	NA	NA	NA	0	0	0	0	1	0	1	0	0	0	0	0	0
CONTIG_ERR636388_8640:0-5001:0-4946	4946	0.448848	7	0.869794	0	0	132	MicroMCP	0	4926	0	0	1	0	0	1	Sutterella wadsworthensis	Sutterella	Sutterellaceae	Burkholderiales	Betaproteobacteria	Proteobacteria	Bacteria	0	0	0	0	0	0	0	0	0	0	0	0	0
CONTIG_ERR636388_976:0-48958:0-48817	48817	0.518405	65	0.912408	0	0	1081	HK97	1	48791	3	0	0	0	1	1	NA	NA	NA	Clostridiales	Clostridia	Firmicutes	Bacteria	0	0	0	1	1	0	1	1	1	1	1	0	1
CONTIG_ERR636389_9254:0-5002:0-4895	4895	0.61859	6	0.688866	0	0	80	NA	0	4865	5	0	0	1	0	0	NA	Bifidobacterium	Bifidobacteriaceae	Bifidobacteriales	Actinobacteria	Actinobacteria	Bacteria	0	0	0	0	0	0	1	1	0	0	0	0	0
CONTIG_ERR636391_3827:0-6821:0-6766	6766	0.385752	10	0.835353	0	0	22	NA	0	6742	2	0	0	0	0	0	NA	NA	NA	Bacteroidales	Bacteroidia	Bacteroidetes	Bacteria	0	0	0	0	0	0	1	0	0	0	0	0	0
CONTIG_ERR636391_820:0-37027:0-36873	36873	0.322512	51	0.867139	0	0	318	NA	0	35224	453	241	0	1	0	0	NA	NA	NA	Bacteroidales	Bacteroidia	Bacteroidetes	Bacteria	0	0	0	0	0	1	1	1	0	0	1	0	0
CONTIG_ERR636392_3977:0-5833:0-2928	2928	0.349385	3	0.493852	0	0	29	NA	0	2834	37	0	0	0	0	0	NA	NA	NA	Clostridiales	Clostridia	Firmicutes	Bacteria	0	0	0	0	0	0	0	0	0	0	0	0	0
CONTIG_ERR636393_29996:0-1739:0-1684	1684	0.510095	1	0.557601	0	0	22	NA	0	1664	0	0	0	0	0	0	NA	NA	NA	Bacteroidales	Bacteroidia	Bacteroidetes	Bacteria	0	0	0	0	0	0	0	0	0	0	0	0	0
CONTIG_ERR636393_990:0-45570:0-45521	45521	0.409459	73	0.929044	1	0	704	HK97	1	45501	0	0	0	0	0	1	NA	NA	NA	Clostridiales	Clostridia	Firmicutes	Bacteria	0	0	0	0	1	0	1	1	0	1	1	1	1
CONTIG_ERR636394_1216:0-43040:0-42985	42985	0.594137	65	0.943306	0	0	476	HK97	1	42909	28	0	0	0	1	1	NA	NA	NA	NA	NA	NA	Bacteria	1	0	0	1	1	0	0	1	1	1	1	1	1
CONTIG_ERR636394_1472:0-36532:0-36477	36477	0.4956	44	0.930257	0	0	158	HK97	1	36114	104	41	0	0	1	1	NA	Alistipes	Rikenellaceae	Bacteroidales	Bacteroidia	Bacteroidetes	Bacteria	0	1	0	0	0	0	1	1	1	0	1	0	0
CONTIG_ERR636394_1681:0-32177:0-32122	32122	0.587105	39	0.903493	0	0	72	HK97	1	32102	0	0	0	0	0	1	NA	NA	NA	NA	NA	NA	Bacteria	0	0	0	0	1	0	0	1	1	1	1	1	0
CONTIG_ERR636394_1751:0-30921:0-30866	30866	0.294531	38	0.95717	0	0	9	HK97	1	30820	13	0	0	0	0	0	NA	NA	NA	NA	NA	NA	NA	0	0	0	0	1	0	0	0	1	0	1	1	0
CONTIG_ERR636394_20268:0-2839:0-2784	2784	0.509698	2	0.733836	0	0	112	NA	0	2764	0	0	0	0	0	1	NA	NA	NA	NA	NA	NA	Bacteria	0	0	0	0	0	0	0	0	0	0	0	0	0
CONTIG_ERR636394_38871:0-1601:0-1546	1546	0.515524	3	0.648124	0	0	8	NA	0	1526	0	0	0	1	0	0	NA	NA	NA	NA	NA	NA	NA	0	0	0	0	0	0	0	0	0	0	0	0	0
CONTIG_ERR636394_43762:0-1442:0-1387	1387	0.391492	1	0.149243	0	0	24	NA	0	1367	0	0	0	0	0	0	NA	Veillonella	Veillonellaceae	Veillonellales	Negativicutes	Firmicutes	Bacteria	0	0	0	0	0	0	0	0	0	0	0	0	0
CONTIG_ERR636394_8860:0-6030:0-5961	5961	0.385841	12	0.858581	0	0	110	NA	0	5941	0	0	0	0	0	0	NA	Faecalibacterium	Ruminococcaceae	Clostridiales	Clostridia	Firmicutes	Bacteria	1	0	0	0	0	0	0	0	0	0	1	0	0
CONTIG_ERR636396_11070:0-4380:0-4325	4325	0.399306	6	0.821272	0	0	27	NA	0	4305	0	0	0	0	0	0	NA	NA	NA	NA	NA	NA	NA	0	0	0	0	0	0	0	1	0	0	0	0	0
CONTIG_ERR636396_225:0-110127:0-109987	109987	0.397256	144	0.917536	0	0	331	HK97	1	109517	45	120	0	0	1	0	NA	Bacteroides	Bacteroidaceae	Bacteroidales	Bacteroidia	Bacteroidetes	Bacteria	1	0	0	0	0	0	0	1	1	1	1	1	0
CONTIG_ERR636396_2994:0-19119:0-14092	14092	0.435992	16	0.545629	0	0	300	NA	0	4129	4926	29	0	0	0	0	NA	NA	NA	Bacteroidales	Bacteroidia	Bacteroidetes	Bacteria	0	0	0	0	0	0	1	0	0	0	0	0	0
CONTIG_ERR636396_7736:0-6560:0-6374	6374	0.50251	9	0.856134	0	0	56	NA	0	6316	19	0	0	0	0	0	NA	NA	NA	NA	NA	Firmicutes	Bacteria	0	0	0	0	0	0	1	0	0	0	1	0	0
CONTIG_ERR636397_10089:0-3971:0-3916	3916	0.446629	4	0.71476	0	0	75	NA	0	3872	9	2	0	0	0	0	NA	NA	NA	Clostridiales	Clostridia	Firmicutes	Bacteria	0	0	0	0	0	0	1	0	0	0	0	0	0
CONTIG_ERR636397_1012:0-32107:0-32052	32052	0.564676	56	0.941595	0	0	288	HK97	1	31905	29	23	0	0	1	1	NA	NA	NA	NA	NA	NA	Bacteria	0	0	0	0	1	0	0	1	1	1	1	1	1
CONTIG_ERR636397_1067:0-30796:0-30741	30741	0.491916	49	0.912267	2	0	169	HK97	1	30602	58	1	0	0	0	1	Bifidobacterium adolescentis	Bifidobacterium	Bifidobacteriaceae	Bifidobacteriales	Actinobacteria	Actinobacteria	Bacteria	0	0	0	0	1	0	1	1	1	0	1	1	0
CONTIG_ERR636397_5724:0-6985:0-6930	6930	0.465512	9	0.835931	0	0	12	NA	0	6868	21	0	0	0	0	0	NA	NA	NA	NA	NA	NA	NA	0	0	0	0	1	0	0	1	0	0	0	0	0
CONTIG_ERR636397_685:0-42088:0-42033	42033	0.599029	44	0.953108	0	0	12	HK97	1	42005	4	0	0	0	1	1	NA	NA	NA	NA	NA	NA	NA	0	0	0	0	1	0	0	1	1	1	1	1	0
CONTIG_ERR636397_802:0-38087:0-38032	38032	0.424695	61	0.933793	0	0	679	HK97	1	37982	15	0	0	0	1	1	NA	NA	Lachnospiraceae	Clostridiales	Clostridia	Firmicutes	Bacteria	1	0	0	0	1	0	1	1	1	0	1	1	1
CONTIG_ERR636398_1247:0-38150:0-38032	38032	0.424616	61	0.933793	0	0	669	HK97	1	37982	15	0	0	0	1	1	NA	NA	Lachnospiraceae	Clostridiales	Clostridia	Firmicutes	Bacteria	1	0	0	0	1	0	1	1	1	0	1	1	1
CONTIG_ERR636398_12804:0-4390:0-4337	4337	0.33733	5	0.794789	0	0	7	NA	0	4264	13	9	0	0	0	0	NA	NA	NA	NA	NA	NA	NA	0	0	0	0	0	0	0	0	0	0	1	0	0
CONTIG_ERR636398_930:0-46273:0-46218	46218	0.420983	70	0.935545	0	0	583	HK97	1	46071	62	1	0	0	1	1	NA	NA	NA	Clostridiales	Clostridia	Firmicutes	Bacteria	1	0	0	1	1	0	1	1	1	1	1	1	1
CONTIG_ERR636399_158:0-110055:0-109981	109981	0.444349	142	0.929997	0	0	1310	HK97	1	109857	52	0	0	0	1	1	NA	NA	NA	Bacteroidales	Bacteroidia	Bacteroidetes	Bacteria	1	0	0	0	1	0	1	1	1	1	1	1	0
CONTIG_ERR636399_238:0-89472:0-89433	89433	0.464281	146	0.893965	4	0	40	HK97	1	89377	18	0	0	0	1	0	NA	Alistipes	Rikenellaceae	Bacteroidales	Bacteroidia	Bacteroidetes	Bacteria	1	1	0	0	1	0	0	1	1	0	0	0	0
CONTIG_ERR636399_8523:0-4981:0-2952	2952	0.582656	4	0.806911	0	0	43	NA	0	2932	0	0	0	0	0	1	NA	NA	NA	NA	NA	Actinobacteria	Bacteria	0	0	0	0	0	0	0	0	0	0	0	0	0
CONTIG_ERR636400_582:0-41974:0-41919	41919	0.450512	51	0.894654	0	0	8	NA	0	41875	12	0	0	1	0	0	NA	NA	NA	NA	NA	NA	NA	0	0	0	0	1	1	1	1	0	0	0	0	0
CONTIG_ERR636400_772:0-33694:0-33636	33636	0.468159	53	0.908313	0	0	205	HK97	1	33594	11	0	0	0	1	0	NA	NA	NA	Clostridiales	Clostridia	Firmicutes	Bacteria	1	0	0	0	0	0	0	1	1	1	1	1	1
CONTIG_ERR636401_10046:0-3978:0-3923	3923	0.449146	4	0.715779	0	0	28	NA	0	3903	0	0	0	0	0	0	NA	Ruminococcus	Ruminococcaceae	Clostridiales	Clostridia	Firmicutes	Bacteria	0	0	0	0	0	0	0	1	0	0	0	0	0
CONTIG_ERR636401_10514:0-3803:0-3748	3748	0.623799	4	0.735592	0	0	53	NA	0	3726	1	0	0	1	0	0	NA	Bifidobacterium	Bifidobacteriaceae	Bifidobacteriales	Actinobacteria	Actinobacteria	Bacteria	0	0	0	0	0	0	1	0	0	0	0	0	0
CONTIG_ERR636402_10199:0-3803:0-3748	3748	0.623799	4	0.735592	0	0	55	NA	0	3726	1	0	0	1	0	0	NA	Bifidobacterium	Bifidobacteriaceae	Bifidobacteriales	Actinobacteria	Actinobacteria	Bacteria	0	0	0	0	0	0	1	0	0	0	0	0	0
CONTIG_ERR636402_18388:0-2074:0-1546	1546	0.514877	3	0.648124	0	0	8	NA	0	1526	0	0	0	1	0	0	NA	NA	NA	NA	NA	NA	NA	0	0	0	0	0	0	0	0	0	0	0	0	0
CONTIG_ERR636402_9747:0-3978:0-3923	3923	0.449146	4	0.715779	0	0	29	NA	0	3903	0	0	0	0	0	0	NA	Ruminococcus	Ruminococcaceae	Clostridiales	Clostridia	Firmicutes	Bacteria	0	0	0	0	0	0	0	1	0	0	0	0	0
CONTIG_ERR636403_13653:0-4300:0-4245	4245	0.456537	3	0.713781	0	0	13	NA	0	4217	4	0	0	0	0	0	NA	NA	NA	NA	NA	NA	NA	0	0	0	0	0	0	0	0	0	0	0	0	0
CONTIG_ERR636403_14283:0-4130:0-4075	4075	0.385276	6	0.542577	0	0	26	NA	0	4055	0	0	0	0	0	0	NA	NA	Lachnospiraceae	Clostridiales	Clostridia	Firmicutes	Bacteria	0	0	0	0	0	0	0	1	0	0	0	0	0
CONTIG_ERR636403_725:0-41465:0-41410	41410	0.271649	76	0.904781	0	0	24	HK97	1	41344	23	0	0	0	0	0	NA	NA	NA	NA	NA	NA	NA	1	1	0	0	0	0	0	1	1	0	1	1	0
CONTIG_ERR636403_756:0-40399:0-40344	40344	0.435653	66	0.928168	0	0	45	HK97	1	40306	9	0	0	0	0	0	NA	NA	NA	Clostridiales	Clostridia	Firmicutes	Bacteria	1	0	0	0	1	0	0	1	0	1	1	1	1
CONTIG_ERR636403_8044:0-6822:0-6767	6767	0.386877	10	0.83523	0	0	22	NA	0	6737	2	2	0	0	0	0	NA	NA	NA	Bacteroidales	Bacteroidia	Bacteroidetes	Bacteria	0	0	0	0	0	0	1	0	0	0	0	0	0
CONTIG_ERR636404_6526:0-6822:0-6767	6767	0.386877	10	0.83523	0	0	23	NA	0	6737	2	2	0	0	0	0	NA	NA	NA	Bacteroidales	Bacteroidia	Bacteroidetes	Bacteria	0	0	0	0	0	0	1	0	0	0	0	0	0
CONTIG_ERR636405_5149:0-5898:0-5843	5843	0.455417	7	0.847168	0	0	54	NA	0	5777	23	0	0	0	0	0	NA	NA	NA	Clostridiales	Clostridia	Firmicutes	Bacteria	0	0	0	0	0	0	0	1	0	0	0	0	0
CONTIG_ERR636406_693:0-45181:0-45126	45126	0.548021	74	0.92388	1	0	303	HK97	1	45106	0	0	0	0	0	0	Faecalibacterium prausnitzii	Faecalibacterium	Ruminococcaceae	Clostridiales	Clostridia	Firmicutes	Bacteria	0	0	0	0	1	0	0	1	1	0	1	1	1
CONTIG_ERR636407_6427:0-5899:0-5844	5844	0.379021	8	0.908624	0	0	25	MicroMCP	0	5824	0	0	0	0	0	1	NA	Bacteroides	Bacteroidaceae	Bacteroidales	Bacteroidia	Bacteroidetes	Bacteria	0	0	0	0	0	0	0	0	0	0	0	0	0
CONTIG_ERR636408_391:0-85577:0-85522	85522	0.346636	112	0.939969	0	0	120	HK97	1	85224	139	0	0	0	1	1	NA	Bacteroides	Bacteroidaceae	Bacteroidales	Bacteroidia	Bacteroidetes	Bacteria	1	1	0	0	1	0	0	1	1	0	1	1	0
CONTIG_ERR636408_7919:0-5068:0-5013	5013	0.423898	7	0.924596	0	0	57	MicroMCP	0	4993	0	0	1	0	1	1	NA	NA	NA	NA	NA	Firmicutes	Bacteria	0	0	0	0	0	0	0	0	0	0	0	0	0
CONTIG_ERR636409_12401:0-3270:0-3215	3215	0.475894	3	0.678383	0	0	45	NA	0	3195	0	0	0	0	0	0	NA	NA	NA	NA	NA	NA	Bacteria	0	0	0	0	0	0	0	0	0	0	1	0	0
CONTIG_ERR636409_13604:0-2959:0-2904	2904	0.497934	3	0.766529	0	0	22	NA	0	2884	0	0	0	0	0	0	NA	NA	NA	NA	NA	NA	NA	0	0	0	0	0	0	0	0	0	0	0	0	0
[truncated: 9,393 more rows]
